# Supplementary material for: Relationships between nine neuropsychiatric disorders and cervical cancer: insights from genetics, causality and shared gene expression patterns
Source: BMC Womens Health. 2024 Jul 8;24:394. doi: 10.1186/s12905-024-03234-5 (PMC11229200; doi:10.1186/s12905-024-03234-5)
Supplement: Supplementary file 1 — Supplementary Material 1 [file 12905_2024_3234_MOESM1_ESM.xls]

## Sheet: Sheet1
SNP	Mapped gene by GWAS_catalog	Mapped gene by dbSNP
rs1027190	NA	SORCS3
rs12479064	REV1	REV1
rs2895226	NA	KCTD16
rs4870063	NA	ESR1
rs530758485	NA	ANO10
rs62099231	DCC	DCC
rs6876567	NA	PRR16
rs7192848	NA	PMFBP1
rs10514299	TMEM161B-AS1	TMEM161B-DT
rs10786831	SORCS3	SORCS3
rs12065553	HMGB1P18	NA
rs12552	OLFM4	OLFM4
rs1475120	LIN28B	LIN28B
rs1518395	VRK2	VRK2
rs1656369	MLF1	MLF1
rs2125716	NA	NA
rs2179744	L3MBTL2	L3MBTL2
rs301806	RERE	RERE
rs454214	MEF2C-AS2	MEF2C-AS2
rs4543289	NA	LINC03000
rs6476606	PAX5	PAX5
rs7044150	CARM1P1	NA
rs8025231	TMCO5A	NA
