# Supplementary material for: Relationships between nine neuropsychiatric disorders and cervical cancer: insights from genetics, causality and shared gene expression patterns
Source: BMC Womens Health. 2024 Jul 8;24:394. doi: 10.1186/s12905-024-03234-5 (PMC11229200; doi:10.1186/s12905-024-03234-5)
Supplement: Supplementary file 2 — Supplementary Material 2 [file 12905_2024_3234_MOESM2_ESM.xls]

## Sheet: Sheet1
Traits	Odd Ratio (95% CI)	P value
Depression (Discovery)
IVW	1.41 (1.06 to 1.86)	0.02
IVW (mre)	1.41 (1.16 to 1.7)	0.00055
MR-Egger	0.42 (0.03 to 5.33)	0.53
Simple mode	1.31 (0.82 to 2.08)	0.29
Weighted median	1.35 (0.94 to 1.95)	0.1
Weighted mode	1.31 (0.83 to 2.07)	0.29
Anxiety (Discovery)
IVW	1.01 (0.93 to 1.09)	0.81
IVW (mre)	1.01 (0.93 to 1.09)	0.81
MR-Egger	1.22 (0.98 to 1.52)	0.09
Simple mode	1.08 (1.02 to 1.13)	0.01
Weighted median	1.05 (1.01 to 1.10)	0.008
Weighted mode	1.06 (1.03 to 1.10)	0.002
Alcohol dependence (Discovery)
IVW	0.85 (0.43 to 1.71)	0.66
IVW (mre)	0.85 (0.43 to 1.71)	0.66
MR-Egger	0.19 (0.001 to 31.38)	0.56
Simple mode	0.89 (0.47 to 1.68)	0.73
Weighted median	0.91 (0.55 to 1.52)	0.72
Weighted mode	0.92 (0.48 to 1.76)	0.8
Mood disorders (Discovery)
IVW	1.27 (0.94 to 1.72)	0.12
IVW (mre)	1.27 (1.11 to 1.46)	0.0006
MR-Egger	0.63 (0.004 to 108.61)	0.87
Simple mode	1.19 (0.71 to 1.99)	0.54
Weighted median	1.22 (0.86 to 1.73)	0.27
Weighted mode	1.2 (0.72 to 2.00)	0.52
Depression (Replication)
IVW	1.8 (1.06 to 3.04)	0.03
IVW (mre)	1.8 (1.06 to 3.04)	0.03
MR-Egger	3.38 (0.07 to 144.57)	0.54
Simple mode	1.11 (0.28 to 4.32)	0.89
Weighted median	1.39 (0.66 to 2.93)	0.38
Weighted mode	1.04 (0.28 to 3.83)	0.95
