# Supplementary material for: Relationships between nine neuropsychiatric disorders and cervical cancer: insights from genetics, causality and shared gene expression patterns
Source: BMC Womens Health. 2024 Jul 8;24:394. doi: 10.1186/s12905-024-03234-5 (PMC11229200; doi:10.1186/s12905-024-03234-5)
Supplement: Supplementary file 3 — Supplementary Material 3 [file 12905_2024_3234_MOESM3_ESM.xls]

## Sheet: Sheet1
SNP	effect_allele.exposure	other_allele.exposure	effect_allele.outcome	other_allele.outcome	beta.exposure	beta.outcome	eaf.exposure	se.outcome	pval.outcome	samplesize.outcome	outcome	se.exposure	pval.exposure	exposure	samplesize.exposure	FSTAT
rs1027190	G	T	G	T	-0.0494412	-0.00843548	0.722435	0.0184994	0.6484	416913	Cervical cancer	0.00888066	2.59e-08	Depression	338111	30.9945
rs12479064	T	C	T	C	0.0578229	-0.0431163	0.16896	0.0777905	0.5794	416913	Cervical cancer	0.0105413	4.13e-08	Depression	338111	30.0891
rs2895226	C	T	C	T	0.0451102	0.0149871	0.393459	0.0181596	0.4092	416913	Cervical cancer	0.00815972	3.23e-08	Depression	338111	30.563
rs4870063	A	C	A	C	-0.0534065	-0.0264466	0.654196	0.0186691	0.1566	416913	Cervical cancer	0.0083326	1.46e-10	Depression	338111	41.0794
rs530758485	A	G	A	G	0.0829902	-0.00742752	0.107085	0.0503831	0.8828	416913	Cervical cancer	0.0126283	4.97e-11	Depression	338111	43.1878
rs62099231	A	G	A	G	0.0533976	0.010841	0.459637	0.0178666	0.544	416913	Cervical cancer	0.00800401	2.53e-11	Depression	338111	44.5067
rs6876567	G	A	G	A	0.0523901	0.0157749	0.399705	0.0184132	0.3916	416913	Cervical cancer	0.00811811	1.09e-10	Depression	338111	41.6472
rs7192848	G	A	G	A	0.0475714	0.038836	0.468658	0.0180892	0.0318	416913	Cervical cancer	0.00796549	2.34e-09	Depression	338111	35.6668
rs10174238	A	G	A	G	-0.199854	-0.0210194	0.764217	0.0770847	0.7851	416913	Cervical cancer	0.0341189	4.7e-09	All anxiety disorders	329077	34.311
rs112796164	G	T	G	T	0.442555	0.0130149	0.110561	0.0826673	0.8749	416913	Cervical cancer	0.0423984	1.66e-25	All anxiety disorders	329077	108.951
rs113858286	G	C	G	C	0.434948	0.0170538	0.0289259	0.0795726	0.8303	416913	Cervical cancer	0.0792081	3.99e-08	All anxiety disorders	329077	30.1532
rs115703363	A	G	A	G	0.327803	0.110467	0.0592496	0.0601724	0.06638	416913	Cervical cancer	0.0578005	1.42e-08	All anxiety disorders	329077	32.1633
rs116462901	C	G	C	G	-0.352666	0.243652	0.118187	0.0708356	0.0005824	416913	Cervical cancer	0.0502728	2.3e-12	All anxiety disorders	329077	49.2106
rs144958615	A	G	A	G	-0.318321	0.0989399	0.0922512	0.275399	0.7194	416913	Cervical cancer	0.0566978	1.97e-08	All anxiety disorders	329077	31.5207
rs16869677	T	C	T	C	0.355928	0.0590233	0.0778113	0.0350977	0.09263	416913	Cervical cancer	0.0502706	1.44e-12	All anxiety disorders	329077	50.1295
rs185466530	G	C	T	C	0.925025	0.0637257	0.0143738	0.033092	0.05414	416913	Cervical cancer	0.11388	4.56e-16	All anxiety disorders	329077	65.9796
rs2004640	G	T	G	T	-0.254268	0.0113355	0.477001	0.0177684	0.5235	416913	Cervical cancer	0.029848	1.61e-17	All anxiety disorders	329077	72.5689
rs28479464	C	T	C	T	-0.395334	0.229682	0.294152	0.0239299	8.14e-22	416913	Cervical cancer	0.0341094	4.62e-31	All anxiety disorders	329077	134.331
rs28752924	C	T	C	T	-0.249497	0.110288	0.485879	0.0604997	0.06831	416913	Cervical cancer	0.029922	7.54e-17	All anxiety disorders	329077	69.5259
rs3129821	A	G	A	G	0.63107	0.0484091	0.0847572	0.0258759	0.06137	416913	Cervical cancer	0.0444711	1.05e-45	All anxiety disorders	329077	201.371
rs34961555	T	C	T	C	0.4602	0.0430595	0.0492891	0.0300663	0.1521	416913	Cervical cancer	0.0601325	1.96e-14	All anxiety disorders	329077	58.5696
rs35353359	T	C	T	C	0.556159	0.0276152	0.0509387	0.0283842	0.3306	416913	Cervical cancer	0.0573154	2.91e-22	All anxiety disorders	329077	94.157
rs35506178	T	C	T	C	0.284662	0.0358497	0.0875351	0.0404439	0.3754	416913	Cervical cancer	0.0492498	7.47e-09	All anxiety disorders	329077	33.4078
rs36229731	C	A	C	A	-0.358509	0.0990305	0.205664	0.0894035	0.268	416913	Cervical cancer	0.039382	8.76e-20	All anxiety disorders	329077	82.8709
rs72839445	A	G	A	G	0.524799	0.0335315	0.0482815	0.0290752	0.2488	416913	Cervical cancer	0.0593005	8.77e-19	All anxiety disorders	329077	78.3189
rs7769527	G	A	G	A	0.358978	-0.0524519	0.0750101	0.0310186	0.09084	416913	Cervical cancer	0.0516539	3.66e-12	All anxiety disorders	329077	48.2977
rs9257800	T	C	T	C	0.56896	0.0256677	0.0529076	0.0277797	0.3555	416913	Cervical cancer	0.0561461	3.92e-24	All anxiety disorders	329077	102.688
rs9267092	T	G	T	G	0.747659	0.0356567	0.0917879	0.0259241	0.169	416913	Cervical cancer	0.0413692	5.22e-73	All anxiety disorders	329077	326.626
rs9275576	T	C	T	C	0.694455	0.0570417	0.100213	0.0259568	0.02798	416913	Cervical cancer	0.0406241	1.63e-65	All anxiety disorders	329077	292.225
rs9380178	T	C	T	C	-0.288475	0.122925	0.144417	0.0452383	0.006582	416913	Cervical cancer	0.0453335	1.97e-10	All anxiety disorders	329077	40.4926
rs12050793	A	C	A	C	-0.0616605	0.00219758	0.212824	0.0237898	0.9264	416913	Cervical cancer	0.0107354	9.27e-09	Alcohol dependence	329938	32.9894
rs1980496	T	C	T	C	0.0559697	-0.0548787	0.296069	0.0180418	0.002352	416913	Cervical cancer	0.0095157	4.06e-09	Alcohol dependence	329938	34.5957
rs2003485	T	C	T	C	0.0530361	0.228012	0.330237	0.0714005	0.001406	416913	Cervical cancer	0.00931225	1.23e-08	Alcohol dependence	329938	32.4363
rs3864294	G	A	G	A	-0.0479102	0.00488803	0.493131	0.0182833	0.7892	416913	Cervical cancer	0.00871051	3.79e-08	Alcohol dependence	329938	30.2528
rs62341030	G	A	G	A	0.0795875	-0.0251127	0.0987643	0.0409087	0.5393	416913	Cervical cancer	0.0143813	3.13e-08	Alcohol dependence	329938	30.626
rs9330811	G	A	G	A	0.047853	0.0280042	0.529579	0.0187024	0.1343	416913	Cervical cancer	0.00875618	4.63e-08	Alcohol dependence	329938	29.8666
rs1027190	G	T	G	T	-0.0487931	-0.00843548	0.722357	0.0184994	0.6484	416913	Cervical cancer	0.00851598	1.01e-08	Mood [affective] disorders	342499	32.828
rs11709892	C	T	C	T	-0.0552263	-0.00220242	0.771791	0.0223781	0.9216	416913	Cervical cancer	0.00901645	9.07e-10	Mood [affective] disorders	342499	37.5161
rs12449073	T	A	T	A	0.0445595	0.0287818	0.467037	0.0181252	0.1123	416913	Cervical cancer	0.00763888	5.44e-09	Mood [affective] disorders	342499	34.0266
rs4732435	G	A	G	A	0.0452933	0.00588266	0.634512	0.0179631	0.7433	416913	Cervical cancer	0.00802119	1.64e-08	Mood [affective] disorders	342499	31.8851
rs4870063	A	C	A	C	-0.0480999	-0.0264466	0.654172	0.0186691	0.1566	416913	Cervical cancer	0.00799199	1.76e-09	Mood [affective] disorders	342499	36.2223
rs62099231	A	G	A	G	0.0510051	0.010841	0.459657	0.0178666	0.544	416913	Cervical cancer	0.00767384	3e-11	Mood [affective] disorders	342499	44.1773
rs6876567	G	A	G	A	0.0513913	0.0157749	0.399815	0.0184132	0.3916	416913	Cervical cancer	0.00778253	4.02e-11	Mood [affective] disorders	342499	43.6049
rs10514299	T	C	T	C	0.0449	-9.742e-06	0.240584	0.000152967	0.95	462933	Cervical cancer	0.00559363	9.99e-16	Depression	459481	64.4322
rs10786831	G	A	G	A	0.0297	-0.000205869	0.600689	0.000134926	0.13	462933	Cervical cancer	0.00515075	8.11e-09	Depression	459481	33.2484
rs12065553	G	A	G	A	0.0309	6.48616e-05	0.279676	0.000144323	0.649999	462933	Cervical cancer	0.00543683	1.32e-08	Depression	459481	32.3015
rs12552	G	A	G	A	0.0433	-0.000369544	0.554993	0.000133914	0.00580003	462933	Cervical cancer	0.00751069	8.16e-09	Depression	459481	33.2365
rs1475120	G	A	G	A	0.0292	-8.29785e-05	0.452458	0.000132901	0.53	462933	Cervical cancer	0.00496826	4.17e-09	Depression	459481	34.5426
rs1518395	G	A	G	A	0.032	6.36442e-05	0.61298	0.000136064	0.64	462933	Cervical cancer	0.00462007	4.32e-12	Depression	459481	47.9734
rs1656369	T	A	T	A	0.0346	-7.29017e-05	0.670312	0.000138892	0.6	462933	Cervical cancer	0.0060906	1.34e-08	Depression	459481	32.2723
rs2125716	G	A	G	A	0.0345	-0.000170202	0.765477	0.000157467	0.28	462933	Cervical cancer	0.00622908	3.05e-08	Depression	459481	30.6753
rs2179744	G	A	G	A	0.0354	-2.08659e-05	0.718312	0.00014672	0.89	462933	Cervical cancer	0.00541037	6.03e-11	Depression	459481	42.8106
rs301806	T	C	T	C	0.0271	-0.000172548	0.551911	0.000133865	0.2	462933	Cervical cancer	0.00451205	1.9e-09	Depression	459481	36.0735
rs454214	T	C	T	C	0.0337	-4.99606e-06	0.568054	0.000134478	0.97	462933	Cervical cancer	0.00552854	1.09e-09	Depression	459481	37.1567
rs4543289	T	G	T	G	0.0322	0.000120505	0.480069	0.000132554	0.36	462933	Cervical cancer	0.00567066	1.36e-08	Depression	459481	32.2435
rs6476606	G	A	G	A	0.0277	-2.5068e-05	0.637191	0.00013775	0.86	462933	Cervical cancer	0.00485988	1.2e-08	Depression	459481	32.4867
rs7044150	T	C	T	C	0.0299	-0.000156954	0.384543	0.00013752	0.25	462933	Cervical cancer	0.00545854	4.31e-08	Depression	459481	30.0046
rs8025231	C	A	C	A	0.0355	6.67752e-05	0.427531	0.000133013	0.62	462933	Cervical cancer	0.00623297	1.23e-08	Depression	459481	32.4388
