# Supplementary material for: Relationships between nine neuropsychiatric disorders and cervical cancer: insights from genetics, causality and shared gene expression patterns
Source: BMC Womens Health. 2024 Jul 8;24:394. doi: 10.1186/s12905-024-03234-5 (PMC11229200; doi:10.1186/s12905-024-03234-5)
Supplement: Supplementary file 4 — Supplementary Material 4 [file 12905_2024_3234_MOESM4_ESM.xls]

## Sheet: Sheet1
cervical cancer	depression
FGFR3	CRH
HLA-DPB1	CRHR1
STK11	DRD2
HOTAIR	NR3C1
CTNNB1	HTR2A
EGFR	IL1B
HLA-DPB2	IL6
MTHFR	NPY
CCND1	NTRK2
STAT3	BDNF
TERT	S100A10
VEGFA	S100B
NOTCH1	SLC6A2
MYC	SLC6A4
CASP8	TPH1
TP63	GSK3B
ERCC1	NGF
MTOR	CHRM2
RARB	ADRA2A
JAK2	DBH
MIR543	DRD1
ZNF667-AS1	CRHBP
POU4F1	CRHR2
YY1	IL6R
APOBEC3B	PPP1R1B
PIAS3	HDAC5
MIR501	PDE4D
WNT2	TH
WNT5A	TPH2
CLPTM1L	CNR1
CYLD	COMT
HES1	CREB1
BIRC5	CYP2D6
NOTCH2	DRD4
CXCR4	ESR1
HLA-DQA1	FKBP5
CDKN1B	GAD1
EXOC1	DISC1
BRCA2	GRIN2B
BRCA1	HCRT
TP53	HTR1A
PALB2	HTR2C
CHEK2	IFNG
ATM	IGF1
CDH1	IDO1
BRIP1	AR
MSH6	KCNK2
MSH2	LEP
MLH1	MAOA
APC	NR3C2
BARD1	MTHFR
PTEN	OPRK1
PIK3CA	OXTR
POLE	P2RX7
PMS2	GAL
EGFR	ABCB1
ERBB2	POMC
CDKN2A	PTGS2
SMAD4	SLC6A3
C11orf65	TAC1
CTNNB1	TNF
KRAS	VEGFA
STK11	ARTN
NF1	IL1A
NBN	IL18
POLD1	REN
RAD50	CLOCK
AKT1	GRIA1
HRAS	CXCL8
AXIN2	CYP2C19
FGFR3	DRD3
RB1	PCLO
MUTYH	COX2
RAD51D	CACNA1C
MET	BICC1
BRAF	GFAP
H19	HP
RET	HTR1B
MIR21	ARNTL
ALK	PDE4A
MEG3	SLC18A2
RAD51C	TNFRSF1A
PVT1	CNR2
RAD51L3-RFFL	AKT1
TSC2	HTR3A
TERT	MAOB
GAS5	NOS2
CCND1	NOS3
PTCH1	PDE4B
DICER1	MAPK3
MSH3	BRCA1
FBXW7	FTO
SMARCA4	PER2
CCAT1	CHRNA4
UCA1	GNB3
FGFR2	TNFRSF1B
HOTAIR	TRH
MLH3	VGF
BLM	HOMER1
MALAT1	CARTPT
MTOR	DPYSL2
MRE11	AGT
EP300	DUSP1
MIR143	FGFR1
CDKN1B	GABRB3
MAPK1	GAP43
CCAT2	GLO1
LRRC56	MCHR1
BAP1	GRIN2A
KIT	GRM7
CTNNA1	HDAC2
PCAT1	NRG1
MIR214	HSD11B1
CDKN2B-AS1	HTR4
ERBB3	HTR7
LOC126806658	APP
ESR1	APRT
STAT3	ATXN3
BMPR1A	NCAM1
NFE2L2	OPRM1
FANCC	PDYN
GNAS	RELN
NEAT1	PSEN1
CDK4	RORA
MYC	SLC1A2
HULC	DTNBP1
TSC1	PER3
TUG1	CDKN2A
XIST	CHAT
BCAR4	ADCY5
MIRLET7C	ADCY7
MIR221	CNTF
FH	CRY2
MIR125A	FOS
EPCAM	ANKK1
MIR34A	DAOA
FLCN	GH1
PDGFRA	GPX1
AR	GRIA3
SPRY4-IT1	GSTM1
MIR145	GTS
HOXB13	HTT
SNHG16	STMN1
MIR17	MTR
MIR31	OXT
MIR155	PDE1B
HOXA11-AS	PMCH
NRAS	RAC1
MIR141	NPS
CASP8	SLC18A1
CREBBP	SOD1
MIR205	TACR1
U2AF1	TTR
MIRLET7B	UCN
MIR23B	WFS1
TGFBR2	CAMK2A
CASC2	TIMELESS
BCYRN1	NRXN1
MIR30A	HDAC9
MIR20A	MED12
MIR146A	HDAC6
AOPEP	CDH13
NTHL1	DEAF1
MIR210	CPLX2
LZTR1	CPLX1
SNHG12	ADCY8
MIR31HG	ADCYAP1
CRNDE	ADCYAP1R1
HAGLR	CMKLR1
MIR200B	CRY1
MIR222	ADRB1
MIR27A	GRK2
SDHB	DLG4
PANDAR	DPP4
MIR195	EGR3
MKI67	ERBB3
PALLD	WWC1
CCEPR	FOLH1
MIR223	GABRA6
MIR106B	AGO1
MIR126	GLUL
TP53COR1	DAOA-AS1
BAX	GRIK3
LINC-ROR	GYPE
MIR200A	HIF1A
RHOA	HCN1
MIRLET7D	AQP4
MDM2	KCNJ6
MIR200C	NPSR1
MIR34C	LDHA
NNT-AS1	LTA4H
MIR15A	M6PR
MIR146B	MC1R
RNY3	MC4R
BLACAT1	ASMT
RAD51	ATF3
VHL	NGFR
VEGFA	NTS
XRCC2	OAS2
MIR10B	PEX5L
MEN1	PFKFB3
IDH1	PNOC
MIR29A	SLCO1C1
ZFAS1	DGCR8
ERCC2	SLC29A3
HOTTIP	MAPK8
MIR182	PYY
MIR203A	RNF123
BCL2	SOD2
VEGFC	SYN1
GDF6	TLE1
DHFR	CALM2
MIR148A	HTR3B
LNMICC	LGI1
CASC8	HDAC4
MIR100	CHRNA2
MIR18A	CHRNB3
MAP2K1	CSMD2
MIR106A	OR7D4
RNY1	AANAT
MUC16	DGKB
ATR	DUSP4
MIR93	DUSP6
DANCR	A2M
SDHA	FGFR2
GALNT12	ALK
KCNQ1OT1	GABRA3
MIR183	FGF20
SMARCB1	DKK4
MIR199A1	GRID1
MIR140	GRN
MIR99A	GRM1
NPTN-IT1	GRPR
AURKA	GSTT1
MIR29C	HCRTR1
MIR191	IMPA2
MUC4	LIF
JUN	ARRB2
FAS	ATF4
MIR22	NEFM
IL1B	ATP1A3
CDC73	NPAS2
RECQL	ATP2A2
BUB1B	PENK
MIR30E	FEV
MIR224	PPP3CC
MIR149	PRKCI
PTPN11	BAG1
IRF1	SFRP1
HIF1A	SLC1A1
MIR127	SLC6A1
MIR424	SNAP25
MIR25	SNCA
MIR139	SRD5A1
TERC	SERPINA6
MIR181A1	FGF17
SNHG1	SGCE
RNASEL	CHRNA6
SDHD	TBX19
CDKN1A	ARHGEF10
TNF	NOS1
WT1	ESR2
POT1	NOS1AP
MIR335	CDK5
IL2	CYP2D7
FGFR1	CYP2E1
FASLG	NEFL
MIR150	NPY2R
PPARG	PAWR
NF2	AVPR1B
PMS1	BAX
CYTOR	UQCRB
CEACAM5	ATP5PD
MIAT	CYP1A2
MIR142	NQO1
RUNX1	ABAT
RAF1	GATA1
IL6	JUN
RECQL4	L1CAM
MIR196B	NDUFB7
MIR24-1	NPY1R
MTHFR	BCL2L1
MIR15B	SNCG
MIR204	RNF103
MIR96	KMO
TGFB1	FADD
ERCC5	MFN2
POLR1HASP	BDNF-AS
MIR133B	HTR2A
MMP2	TPH2
FANCM	SLC6A4
MIR9-1	FKBP5
PTGS2	BDNF
PIK3R1	DISC2
MIRLET7G	MDD2
MIR23A	LOC110806262
KRT19	COMT
MIR185	NOTCH3
MIR373	TWNK
SUFU	MDD1
LINP1	LINC02152
SRC	HTR1A
XRCC3	LINC02153
ABRAXAS1	NR3C1
MIR451A	MAOA
SOX9	SMIM30
ITGB1	LINC01108
MIR19A	IL6
ZNF667-AS1	TNF
MIR497	APOE
MIR320A	CRH
IGF2	DRD2
ERCC4	PRL
PIK3CG	TPH1
ARID1A	HTR2C
MIR101-1	MTHFR
DNMT3A	CRP
FHIT	SLC6A3
TMEM127	CRHR1
NOTCH1	IL1B
ZFHX3	POMC
SOX2-OT	SLC6A2
ERCC6	CREB1
MIR10A	GRIN2B
MIR122	IL10
MIR29B2	GRIA1
PPP2R1A	TH
EGFR-AS1	CYP2D6
FANCD2	MAPT
CASC9	OXT
BIRC5	NTRK2
CDK2	ACE
MIR296	DAOA-AS1
SMAD7	HTR1B
MIR338	NPY
LUCAT1	LEP
ERBB4	DISC1
CASC19	GNB3
PPM1D	RELN
MIR215	INS
AFAP1-AS1	PCLO
MIR192	OXTR
CASP3	DRD4
MUC6	ESR1
MMP9	FGFR1
PCAT2	CYP2C19
MIR107	NR4A2
MIR375	GAD1
PRKAR1A	CACNA1C
MIR16-1	XBP1
SLC16A1-AS1	DCTN1
MIR199B	IFNG
PRKN	OPRM1
TUSC8	HTR3A
ZEB1	POLG
MIR27B	MECP2
AKT2	DRD3
SOD2	ALB
PTENP1	CLOCK
CXCL8	WFS1
HNF1A-AS1	NOS1
HNF1B	MIR132
GSTM1	PER3
MUC2	TPO
LINC02633	MAOB
MIR128-2	NR3C2
MIR34B	GDNF
MIR100HG	GRM5
MIR98	DEAF1
MIRLET7E	GBA1
YAP1	DRD1
MIR181B1	ABCB1
ABL1	GAD2
B2M	TSPO
PGR	CNR1
KLF6	CHRM2
CD274	GRIN1
MIR130A	PTEN
CDKN2B	SNCA
SKP2	PRNP
FGFR4	PER2
EGF	GSK3B
MIR324	DLG4
DLC1	FMR1
ELAC2	AKT1
ZEB2	PRKN
ROCK1	TP53
LINC01133	SOD1
MIR486-1	PAH
DCC	APP
LINC00673	P2RX7
PARP1	DVL3
LNCRNA-ATB	LRRK2
CXCR4	BRAF
SDHAF2	GHRL
FANCE	HTT
MIR32	GCH1
GHET1	NGF
FANCI	GRM1
SDHC	PIK3R1
GSTP1	CYP1A2
SNHG7	IDO1
GREM1	CYP2B6
PCA3	HCRT
RMRP	MEG3
HMMR	CREBBP
MIR216A	MALAT1
PCAT6	GRIN2A
TP73	IGF1
MIR181A2	DNMT1
XPC	SMAD5-AS1
WRN	CYP3A4
MIR423	MAP2K1
CD44	RORA
HNF1A	PVALB
IL10	CCK
SNHG5	KRAS
MIR494	GNAS
MIRLET7I	NR1D1
MIRLET7F1	GAL
MIRLET7A1	SLC18A2
SF3B2	TACR1
PPP2R1B	DAOA
TMPOP2	H19
NTRK1	PTCH1
LINC00511	GRM7
FANCA	GLI2
EPHB2	MAFD1
PAX8-AS1	COL2A1
EWSAT1	VGF
MIR24-2	MTOR
CASC15	CRY2
SHC1	SST
TYMS	KDM6A
CARD8-AS1	GFAP
KDR	GABRD
IL1RN	ATXN2
IFNG	C9orf72
NORAD	FGFR3
XRCC1	TBP
EZH2	TRD-GTC9-1
MIR92A1	HTR1D
HTATIP2	NRXN1
ERCC1	BMAL1
MIR328	ATXN3
TGFBR1	PDYN
MIR429	TTC9B
SRA1	NPAS2
MIR125B1	SHANK3
KEAP1	CRHBP
MIR499A	CTNNB1
MIR202	PDLIM5
CBR3-AS1	SIRT1
MUC1	SCN2A
MIR26B	GRID2
ROS1	ATXN8OS
MYO18B	PDE11A
NKX2-1	CRY1
SNHG20	AVPR1B
SMARCE1	KMT2A
RASSF1	COL11A2
DLEU1	PSAP
XPA	TRH
MIR26A1	HTR6
ABCB1	GRIA2
MIR342	FZD2
SOS1	PTPN11
SERPINB3	GRM3
IDH2	DAO
ERCC3	FBN1
MIR193A	CNTNAP2
TLR2	HLA-DQB1
MIR132	FOS
MIR498	ADCYAP1
CTAG1B	PON1
TNFRSF10B	NEAT1
CDK1	CRHR2
TINCR	CYP27A1
DGCR5	CACNA1A
WT1-AS	TIMELESS
SF3B1	POU1F1
VDR	BRCA2
MIR9-3HG	GABRA1
FALEC	GRIA3
MIR130B	VCP
PHB1	AR
FANCG	TWIST2
SMAD3	COL11A1
FLT4	DTNBP1
AIP	KMT2D
HSP90AA1	CSNK1E
MIR212	FGFR2
WWOX	DBH
CYP1A1	MAP2K2
MGMT	IL2
CERNA2	TOR1A
MIR30B	EP300
GACAT3	TAC1
CASP9	FGF8
TP63	S100B
POLK	TARDBP
HOXA-AS2	NTF3
CDK12	SYNJ1
CDC27	ALX4
FEZF1-AS1	ZNF804A
MIR124-1	MT-ND1
RECK	COL1A1
DSPP	TCF4
MMP1	MT-TL1
MIR152	CHD7
KLK3	MED13L
MIR206	SHH
CCDST	GRM2
IGF1R	ERBB4
MIR7-3HG	BCL2A1
MIR151A	GNAL
LINC01101	SYN2
MIR361	CCL2
FN1	ANKK1
MIR193B	GPR50
DPYD	ATRX
MIR485	RBFOX1
RSU1P2	CXCL8
LHX3	NPAS3
MIRLET7A3	SNAP25
MIR503	SYNE1
IGF1	ADIPOQ
EGOT	MAPK1
HIF1A-AS2	BHLHE41
APBB3	PAX6
LOC107303340	HP1BP3
ESR2	ATP2A2
CXCL12	NF1
CTLA4	MAFD2
MIR186	VPS13C
BCL10	SETD5
STAT1	OTX2
MIR124-3	ADNP
SLC2A1	ACSL4
MIR331	RERE
MIR483	CISD2
TYMP	HESX1
JAK2	POLGARF
MIR197	FRAXA
MAP3K1	NFIX
MIR22HG	PSEN1
SRD5A2	LOC106627981
MUC3A	ADH1C
HFE	SIGMAR1
MIR137	CSMD1
TP73-AS1	MIR155
TP53BP1	FUS
DDB2	MIR133B
MNX1-AS1	RFC1
NFKB1	PLA2G6
KMT2D	PDE4A
MIR92A2	FLNB
FLT1	TSC2
MAX	HSD11B2
RARB	IMPA1
ABCG2	MEF2C
TWIST1	PRKAR1A
CYP2A6	HTR2B
KMT2C	GPC6
FGF10	IQSEC2
KRT7	RRM2B
NLRP3	NOS3
CASP10	TSNAX
MIR181C	EHMT1
FANCF	NRG1
XPO1	ADAM10
IL7R	IFNA1
LOC100507346	TTR
MIR663A	TGIF1
MIR181D	GNRH1
EPB41L4A-DT	RNU1-1
MCL1	MIR433
HLA-DQB1	GABRB2
SMAD2	SMC3
MIR372	FOXH1
IGF2-AS	MTNR1A
BTK	VEGFA
TOP2A	DNAJC13
DNMT1	WDR26
SNHG6	GABRB3
ALB	PDGFRB
TLR4	XK
MIR370	MEN1
CCNB1	REST
CYP19A1	ARID1B
MIR135B	PRKCE
E2F1	GH1
FOXM1	EDNRA
MIR196A2	PPARGC1A
CDKN3	PRKACA
CTNND2	WASHC5
LRP1B	POGZ
ICAM1	SNCAIP
NKILA	ATXN8
NME1	ELP4
ABCC1	ASMT
MIR148B	ZIC2
MIR425	VIPR2
GSTT1	PICK1
NQO1	ITIH3
BCL2L1	CALB1
MAD1L1	PROP1
CCNA2	PNOC
EGLN1	TRANK1
MIR33A	LOC108663987
RB1CC1	BMPER
ZEB2-AS1	LRP8
MAPK3	MIR223
RAC1	GRIK4
MIR128-1	POLG2
MIR190A	GAP43
PCNA	CDC42BPB
MIR30D	LBR
MMP14	TACR3
MIR198	PCDH15
MIR491	INPPL1
STK4	SMPD1
IGF2R	SPEN
IGFBP3	TFAP2B
FGF2	H2AC18
MIR542	EBF1
ADAM12	CHRNA7
BCAR1	CDH23
CBL	HLA-DRB1
SPOP	TGFB1
MIR125B2	KDM6B
PLAU	CHMP2B
AXIN1	GSR
TGFA	PDGFB
HIF1A-AS1	VDR
LINC00958	ANK3
OGG1	MIR21
MITF	GLUD2
RAD51B	MAN2B1
BMP2	WAC
PTK2	MBD5
MIR301A	PIK3CA
MIR4435-2HG	BCL2
LINC01234	AUTS2
MSMB	GRIK2
MIR136	MIR29A
EXT2	PDE4B
DAPK1	TONSL
PDGFRB	SGCE
MIR502	SLC1A2
VIM	SPECC1L
MIR196A1	ADCY5
KLLN	NEB
E2F4	ASXL3
FOXD2-AS1	GPHN
PDCD1	SLC1A3
SPP1	F2
ADAR	PRMT7
MIR377	GCLC
CCDC26	LPL
TSHR	DMD
TNFSF10	STIN2-VNTR
XIAP	MIR24-1
MAPK8	MIR15B
LOC110806263	PREP
TTK	APOB
SP1	IDUA
SETD2	USH2A
TP53TG1	MIRLET7D
IGFBP1	SMARCB1
HLA-A	GABRG2
CHEK1	MIR29C
MIR95	ADA2
TIMP3	SHANK2
LINC01618	CD96
MIR339	TSC22D3
LINC00460	RET
CDK6	SERPINA3
CA9	DISP1
SLC25A5	IL17A
FLNB	CSF1R
TIMP2	MIR381
EBAG9	AANAT
EXT1	DLL1
TGFB2	SORCS2
TRIM24	CALB2
CTAG2	CLCN1
RPS20	HOTAIR
BICDL3P	HMBS
MYCN	ADRA2A
RAD54B	MIR212
TTN	TREM2
LINC01672	KMT2B
UHRF1	ADORA1
CSF1R	HLA-DQA1
MIR675	TG
TIMP1	STXBP1
MAP2K2	FAM20C
MIR532	MIR124-1
EPB41L3	HOMER1
MIR134	SLC25A4
NAT2	SQSTM1
MUC5AC	ADAM10
BMP6	VGF
NFKBIA	GRID2
MIR511	SLC24A1
IL4	DGKI
CSF3	WFS1
GSK3B	HTR3B
DKK1	PENK
MIR381	APP
CCL2	MAPT
LINC01116	SRF
MED12	SLC25A4
HEIH	ATP2A2
MIR99B	XBP1
MIR508	CYP2B6
NPM1	DRD1
PLK1	DRD5
DLEU2	CBLN1
MIR211	BDNF
RRAS2	DNMT1
MMP7	PAX6
MIRLET7A2	CD38
GATA2	ADORA1
CYCS	SLC6A4
MIR144	CNR2
KRT8	ADCY8
MIRLET7F2	GRIA1
CADM1	HTR3A
HGF	DGKG
GPC3	FOSB
IQANK1	POLG
WRAP53	PTEN
CERNA3	STXBP1
KRT20	DLG4
TMEM238L	ARF1
RBBP8	ATP2B2
BMP4	FMR1
TFDP1	DLG1
TGFB3	GRIN2B
CEBPA	GRM1
MEOX1	DCTN1
FAT1	PTK2B
NOTCH3	GRM2
MIR138-1	KCNB1
RELA	AGER
CDX2	IQSEC1
APEX1	GLYAT
ACTA2	CC2D1A
CCNE1	CPLX2
GATA3	SHISA6
SERPINE1	ARC
CAV1	RRM2B
FOS	TPH2
MIR330	LILRB2
HLA-DRB1	CISD2
PCGEM1	TRPV1
MIR103A1	DCANP1
DROSHA	GLYATL2
GLI1	PDLIM5
CRP	LRRC7
IL17A	SORCS2
MAPK14	TWNK
RMST	PRRT1
MIR28	ABHD6
KRT18	SHANK3
PTPRJ	CLTRN
CALCA	PICK1
SNAI1	STAU2
PLA2G2A	PLK2
DNMT3B	POLG2
AMER1	SLC24A2
BMI1	SHANK2
DDR2	CDYL
DUXAP10	SLC38A8
CSF2	GLYATL1
AATBC	SLC7A6OS
NCOA3	SORCS3
MAP3K7	GRID2IP
SOX2
HOTAIRM1
FOXO1
MIR374A
MIR218-2
CDC42
SBF2-AS1
DMD
TFF1
CCL5
HERC2
HSPB1
RPL34-DT
AGO2
ELAVL1
HAGLROS
MIR378A
SNAI2
RHBDF2
HMGB1
CDH13
POU5F1
IFI27
RXRA
SPINK1
PKM
LINC00473
TCF7L2
NOS2
EPHA2
PCBP2-OT1
CYP2E1
ETV6
BDNF-AS
H2AC18
HDAC1
LINC00941
CCR6
THBS1
LZTS1
IFNA1
CBR4
CCND2
AREG
TMX2-CTNND1
DNM3OS
PRKDC
PRKCA
POU5F1B
YY1
FASN
COMT
MIR9-3
CFLAR
TLR9
PLAUR
MIR129-1
ALDH2
FOXO3
MIR449A
ANXA5
VEGFD
SGK1
LGALS3
RUNX3
KLC1
CHGA
MMP3
MDC1-AS1
BSG
TOP1
CTSD
MIR129-2
ENO2
SNHG14
FOXE1
MIR184
HSPA5
CRAT37
MIR493HG
ENSG00000276919
IL1A
ING1
GAPDH
MAP2K3
OPCML
MIR452
MME
COL1A1
MIR20B
EPIST
MIR454
REV3L
MIR16-2
HDAC9
CYP1B1
KRT5
IL18
CD4
RPS6KB1
LINC00857
CREB1
EZR
BAK1
DLEU7-AS1
IL2RA
NOG
CSF1
BRF1
MIR637
MIR574
RARA
HOXA13
CD34
MIR30C1
TDRG1
TNFRSF10A
PTPN12
NOTCH2
FOLH1
LEP
ENG
PROM1
AKT3
LINC00313
CDH2
CD82
TAP1
PAX1
CFTR
RGMB-AS1
CCND3
JAK1
WNT5A
EEF1A1
HABP2
KCNMB2-AS1
COL2A1
MIR7-3
TG
GDF15
SOX5
SNHG3
PSCA
FOXP3
BSCL2
LGALS1
PRKCD
MPL
GDF3
STXBP5-AS1
PAK1
NRP1
EPHB4
MIR103A2
LDHA
LINC00092
FGF1
KRT14
BECN1
MBD4
MYD88
HSPA4
AFP
INS
SHH
TNFRSF1A
MYLK
MYO1B
TOE1
HBEGF
SMARCA2
MCM3
ERG
IL7
PTHLH
CD40
SIRT1
HOXA11
CDKN1C
YBX1
SERPINB5
ENSG00000277577
DSCAM-AS1
LINC-PINT
DCST1-AS1
PRSS21
MTUS1
SYP
LMNA
RUBCNL
CLU
FAM215A
MIR340
BCL2L11
CYP3A4
MIR572
MIR608
CYP2D6
ZNF521
LETMD1
FGF7
SPARC
SFTA1P
SERPINA3
WNT1
TEK
SNHG8
KCNK15-AS1
CEACAM3
TPX2
CCR7
PAX8
FLNA
HLA-B
IDO1
MMP13
MTA1
ANXA2
SNHG17
PRKD1
LINC00342
CLDND1
INS-IGF2
EPHX1
LEF1
VTRNA2-1
MT-ND1
GRP
TSPAN31
LINC01089
MIR181B2
E2F3
GJA1
GPSM2
APAF1
BID
COL11A1
MC1R
CDH3
SST
CYP1A2
RBFOX1
ST20
CD24
MIR518B
CDC25A
CD28
FLT3
CCR5
HMOX1
GATA6-AS1
TUBA4B
ALDH1A1
EGR1
MIR29B1
MECOM
RIPPLY2
PRECSIT
TBXT
ADARB2-AS1
MIF
H3-3A
ENO1
CTSB
CTNND1
EIF4E
ENTPD3-AS1
BIRC3
MIR346
TSG101
PEG10
ITGA6
DLGAP2
ACTB
UGT1A1
HCG11
CIZ1
HMGA2
PDPN
FSCN1
LIG4
HLA-G
RIPK1
ITGAV
GPER1
TYR
FGF14-AS2
IL6R
ANXA1
MSLN
JUP
KITLG
ANGPT2
RUNX2
S100A4
KLF4
STMN1
CHUK
SGK2
CASR
FOXC2-AS1
IRS1
HDAC2
XRCC5
MMP11
AURKB
LINC01088
PURPL
SCARNA5
PLG
MIR302C
NTRK3
HPSE
GSTM3
FADD
CT45A5
PRC1
UBE3A
ETS1
MIR657
TFRC
SOX21-AS1
BDNF
MIR551A
CARS2
STAT5A
KLF5
MACC1
CXCL1
ST14
LINC00636
CASP7
LOX
TRERNA1
TFAP2A
GRB2
CLDN7
MAGEA3
SLMAP
MTR
FAN1
ITGA5
PIK3CD
CALB2
LINC02605
IGFBP2
EIF4EBP1
DUXAP8
SLC9A9
SRGAP1
GADD45A
VIM-AS1
HSPD1
MAGEA1
ID1
ETV4
GABPB1-AS1
MVP
BIRC2
MIR635
TXN
SHBG
AXL
HK2
LINC01554
STAT5B
IFNA2
BRMS1
SERPINA1
MCM2
MPO
NDRG1
MAP2K4
GPX1
MAP3K20-AS1
EREG
KLRK1
CXCR2
PIK3R2
HDAC4
SOD2-OT1
SOX4
CDC6
FGF9
PTPRD-AS1
SFRP1
ILK
CDC25C
IL3
PRKACA
TKT
PXN
SQSTM1
ITGB3
FGF3
LINC02446
MIR34AHG
PLCG1
CD8A
ENSG00000275307
ENSG00000276965
SOCS1
EDN1
TUBB
MIR500A
MYB
CD80
ACVR1B
SILC1
CDKN2C
PTGS1
HSPA1A
CCN2
CEBPB
NCOR1
NCAM1
LINC00668
MROCKI
PRSS1
XRCC6
MAPK10
HIC1
KLK10
ITGB4
FGF4
DIABLO
FGA
BLCAP
MIR124-2
CCNG1
CT45A6
IGFBP5
KRT17
POSTN
ODC1
HAVCR2
MIR9-2
MTHFD1
MUC5B
MIR590
TGM2
ABCC2
RNF6
SNCG
PTK2B
LOC126863064
FBN1
HSD17B1
GLI2
RACK1
TRIP13
BAIAP2-DT
HAND2-AS1
PML
PIK3CB
DDIT3
CLPTM1L
KDM3A
PPARA
LINC01630
KDM4C
TNFRSF1B
MIR302A
MIR154
EED
PTTG1
SERPINB2
TNFSF11
LCN2
EPO
MTDH
PGM5-AS1
NR3C1
JAG1
CXCL10
LRRK2
CHRNA3
CD36
ALDOA
KDM1A
TMPRSS2
STK33
BAG1
CTNNA3
MINPP1
PRL
CEACAM7
CALR
SFTA3
ITGA2
NTRK2
SERPINB4
S100A8
ICOSLG
IL24
APOB
IKBKB
TCIM
NTPCR
FAP
DELEC1
CTCF
MDM4
HSPA8
MAGEA4
CD9
MYOD1
FOXA1
AHR
CXCR1
SMO
LAMC2
SERHL
FANCL
EXO1
THPO
TCF4
IGF2BP3
MCM7
CASP1
ANGPT1
CD40LG
H2AX
ADH1B
PIK3R3
HMGA1
EIF2AK3
ELANE
POU4F1
PSG2
IL4R
HLA-DQA1
ATRX
SOD1
VTN
PDCD4
CD86
FOXA2
EFCAB10
TRADD
CRNN
CUL1
ENPP1
DCN
NAT1
RAB4B-EGLN2
CT45A1
CDK7
LOC126861339
MIR455
VEGFB
F3
TET2
STAT6
CD247
PECAM1
JAK3
NTS
MIR17HG
SCAI
MYOG
HP
PEBP1
GSN
BMP7
RHOB
EDNRA
GNRH1
SULT1A1
GZMB
SNORD44
LNC-LBCS
EPHA3
CASP2
CHRNA5
HPGD
CCN1
SOCS3
NOS3
GRPR
NGF
LTA
SIX1
PIN1
SULF1
TLR3
IL6ST
SSTR2
NES
XRCC4
CYP24A1
TNFRSF11A
PTPRC
BBC3
CEACAM1
MIR133A1
CCDC144NL-AS1
BNC2-AS1
MAP3K20
RHOC
WEE1
NT5E
TUBB3
EWSR1
IL15
PDPK1
TRPV4
GUSB
PTGER4
GAST
ADIPOQ
AKR1C3
NANOG
PAWR
MIR135A1
WNT2
XBP1
HDAC6
CXCR3
USF3
ACVR1
PRLR
POLR2E
NGFR
CD151
MTRR
MIR409
CIP2A
HSP90B1
IL13
MIR138-2
TBP
ILF3-DT
CLDN3
SNORD15A
RIPPLY2-CYB5R4
SUZ12
FGF8
EPAS1
MIR19B1
ADAM17
APOE
MIR432
MIR584
NOTCH4
INSR
WIF1
CCR2
ZNF268
POLH
CLDN1
IFNB1
VIP
ACTA2-AS1
RRM2
MT-CO2
CTTN
CLDN4
MIR7-1
SLPI
CT45A8
DUSP1
RPSA
SEC23B
SALL4
KLK6
HSPG2
STUB1
MAPK8IP1
LINC00665
FOSL1
ATF3
SETBP1
RRM1
NUMA1
ITGA3
MIR7-2
COL18A1
CCNE2
CDC25B
MIR337
METTL3
ANPEP
SSX2
TNFRSF10D
AMACR
G6PD
CDH11
KISS1
E2F2
PTCSC3
FEN1
DPP4
PTPN3
TNXA
TGIF1
LRP6
AHCY
MIR582
MSN
CSNK2A1
TRIM28
CDK5
NBR2
LIG1
CHKA
CEACAM6
MIR188
TNFRSF10C
NTN1
CCNA1
PPP2R2A
ECT2
PYROXD1
DDX5
MIR628
PIWIL4
PGF
TK1
PAX3
BCL6
DVL1
MIR362
CYP3A5
IFITM1
PRKAA1
DLX6-AS1
DDR1
MIR218-1
COL1A2
STS
GNA11
NR1H2
PRKCE
MAD2L1
ELK1
COL5A1
SCUBE3
DCK
DKC1
HSF1
MIR155HG
LASP1
TNFRSF11B
SYNE1
WNT3A
BNIP3
DAB2IP
TBX3
RNU6-1
GRN
GATA4
MIR625
MIR26A2
KMT2A
BMPR2
NFKB2
PTN
DKK3
TNC
NCOA1
CYP2C19
WFDC2
ADH1C
ELOC
PDCD1LG2
VCAM1
PIP
CD46
RAD52
CCL20
CCNH
SLC19A1
LCOR
RELB
PTK6
VTCN1
DMBT1
PRDM2
ITGA9
BIRC7
MIR379
LEPR
CNOT9
MCM4
MIR506
ADAM10
TBX1
AKR1C1
TPD52
RARS1
YWHAE
LIF
SDC1
PRKCI
CXADR
GHR
NOD2
FANCB
GLUL
LGALS3BP
FAM3D-AS1
LPAR1
SNORD118
S100A2
SPHK1
S100A6
ABCC4
MIR545
NR2F1-AS1
POU2F3
PDK1
CAT
EMD
JPX
IL12RB1
SLC45A3
MIR371A
SELE
HPN
NAB2
ACAN
EIF2AK2
RPS26
SLC26A2
SERPINF1
SPINT1
MIR501
AGER
ALCAM
THBS2
LGR5
TFPI2
ANO3
SRD5A1
CYP27B1
IBSP
EXTL3
H4C16
MYH9
LINC00707
EPOR
TDGF1
GRB7
TFF3
MBL2
GPX4
CXCL14
SFRP2
MAPK7
PAX7
SYK
PRF1
DLG1
MIR2861
BRD4
GNAL
PLK2
F2R
NSD1
MIR383
PA2G4
HNF4A
MFN2
UCHL1
NKX3-1
COPS5
CASC17
WNT6
RBX1
PRKCB
CSNK1A1
UBE2C
IGFBP7
RNU6-2
RNU6-9
PTPN13
MIR615
NCL
MIR365A
ENSG00000276609
ENSG00000277469
ENSG00000277553
ENSG00000278708
CHST3
RNU6-7
RNU6-8
RNU6-1-001
RNU6-1-002
RNU6-1-003
RNU6-1-004
THAP1
GFAP
CCL3
CUL3
ESRRA
HDAC3
HMGCR
PRKACB
OSM
RPS19
TJP1
SLC16A1
ATAD2
PRDX1
GATA1
CD59
TCF3
TRAF6
MLANA
RALA
ARNT
TACC3
EIF3H
LINC02882
GATA6
PICART1
MMP12
RCVRN
PDE4DIP
FUZ
MIR33B
MAPK9
GNRHR
BTRC
COL3A1
MIR1-2
LYVE1
ADRB2
CSF3R
GJB2
MIR885
RHEB
PRMT1
MIR367
RPL11
HNRNPK
HIPK2
FOLR1
THRIL
WNT7A
CXCL5
OVCH1-AS1
FZD7
DES
LRP5
DPH1
CYP2C9
IL2RB
EFNA1
KLK7
BCAS1
MICB
MMP8
EYA1
PAX5
HLTF
PAX9
GHRH
MIR217
SCGB2A2
SPDEF
RBBP4
LNCNEF
VANGL1
USP7
ETS2
CEMIP
F2RL1
ADA
HCCAT5
RRAS
PSMB9
RPL5
BGLAP
EML4
P2RX7
FLI1
MAPT
HLA-C
CDH17
CTSL
WNT10B
CALD1
KLK5
SFRP4
SREBF1
LINC00589
WNT3
LAMA5
INHBA
MIR302D
GALNS
PUF60
LAMB3
CD19
VRK1
HES1
RAP1A
ZNF582
ALOX12
CTCFL
OTX2
CDR1-AS
FBLN1
BRCD1
PHGDH
SASH1
POLR1C
RASA1
PTP4A1
ANG
NAMPT
ALPP
SOS2
INHA
PSMB8
GPT
SPAG9
S100B
HOXA5
SHMT1
BCAS3
ENPP2
SFN
BUB3
RXRB
SPINT2
LIMK1
HNRNPA2B1
AGR2
LINC01194
DEK
PRKAA2
TLR5
ACTN4
IQGAP1
SVIL
CSNK2A2
NCOA2
SMAD1
IL1R1
OXT
MIR708
AMPH
HNRNPA1
CASP6
EHMT2
F2
JUND
MDK
ITPKC
LDOC1
ZBTB16
PPARGC1A
TNFRSF6B
ZNF350
LIFR
TLR7
PER1
FTO
RPS6
PTPN1
ASCL1
LINC00504
PSAT1
GLB1
FOXC1
HSPA6
PGR-AS1
STC1
PPP2CA
PBRM1
LINC02895
TACSTD2
ENSG00000230490
ENSG00000245768
ENSG00000258081
ENSG00000253288
lnc-IQCM-2
TNFRSF8
VCAN
EMSY
CTBP1
SLC29A1
ACACA
S100A9
PPARD
PAGE4
MICA
FABP4
CSK
ATXN1
CD163
LAMP1
AZGP1
MED15
NR4A1
MIR1207
LAMC1
SIRT3
VCL
SELENBP1
NUMB
WNT4
TTR
PTGES
POLB
CDC20
OLA1
ENSG00000274760
ENSG00000277967
KAT2B
RPS27
TRC-GCA24-1
AIFM1
SFTPA1
CD164
SMG1
TIAM1
NHERF1
SSX1
MIR187
EIF2S1
HK1
TBL1XR1
INSM1
CCN4
LINC00173
PTCH2
FGF13
CP
UVRAG
CHD4
VANGL2
COL7A1
CD55
LHCGR
RBL1
INPPL1
IGF2BP1
TUBA1B
NEK2
ATG7
NAPSA
DAB2
NCOA6
MYH11
POMC
CXCL9
TXNIP
KCNH1
FLNC
KAT5
TRAF4
LINC01725
MVK
SEPTIN9
ARF4-AS1
LINC01258
LINC02955
ENSG00000250519
ENSG00000235450
ENSG00000251216
LOC101927560
lnc-HMGXB4-8
MK280073-022
MK280073-023
MK280073-058
MK280073-008
MK280073-013
MK280073-020
MK280073-025
MK280073-049
MK280073-052
MK280073-055
MK280073-059
MK280073-060
MK280073-063
MK280073-083
MK280073-093
MK280073-001
MK280073-007
MK280073-018
MK280073-027
MK280073-028
MK280073-030
MK280073-037
MK280073-040
MK280073-044
MK280073-046
MK280073-047
MK280073-051
MK280073-053
MK280073-056
MK280073-057
MK280073-071
MK280073-072
MK280073-073
MK280073-075
MK280073-079
MK280073-081
MK280073-082
MK280073-089
MK280073-090
MK280073-091
MK280073-092
MK280073-103
MK280073-106
lnc-LRP5L-15
MK280073-002
MK280073-003
MK280073-004
MK280073-005
MK280073-006
MK280073-009
MK280073-010
MK280073-011
[truncated: 2,021 more rows]
