# Supplementary material for: Relationships between nine neuropsychiatric disorders and cervical cancer: insights from genetics, causality and shared gene expression patterns
Source: BMC Womens Health. 2024 Jul 8;24:394. doi: 10.1186/s12905-024-03234-5 (PMC11229200; doi:10.1186/s12905-024-03234-5)
Supplement: Supplementary file 5 — Supplementary Material 5 [file 12905_2024_3234_MOESM5_ESM.xls]

## Sheet: Sheet1
ID	Description	GeneRatio	BgRatio	pvalue	p.adjust	qvalue	geneID	Count
GO:1901214	regulation of neuron death	47/267	321/18866	5.23727e-34	1.61659e-30	5.7904e-31	GCLC/TNFRSF1B/GRN/ERBB3/HDAC4/GSK3B/REST/BAX/SIRT1/HIF1A/ADNP/FGF8/CCL2/PPARGC1A/IFNG/SOD2/CREB1/PTK2B/PIK3CA/ATF4/APOE/KRAS/NGF/IL10/TP53/SOD1/AKT1/NTRK2/PRKCI/CDK5/CTNNB1/GDNF/MECP2/FOS/BCL2L1/BCL2/SNCG/BDNF/JUN/NQO1/PRKN/MAPT/DCC/LRRK2/NF1/MTOR/TNF	47
GO:0070997	neuron death	49/267	360/18866	6.47543e-34	1.61659e-30	5.7904e-31	GCLC/TNFRSF1B/GRN/NGFR/ERBB3/HDAC4/GSK3B/REST/BAX/SIRT1/HIF1A/ADNP/FGF8/CCL2/PPARGC1A/IFNG/SOD2/CREB1/PTK2B/PIK3CA/ATF4/APOE/KRAS/NGF/IL10/TP53/SOD1/AKT1/NTRK2/PRKCI/CDK5/CTNNB1/FADD/GDNF/MECP2/FOS/BCL2L1/BCL2/SNCG/BDNF/JUN/NQO1/PRKN/MAPT/DCC/LRRK2/NF1/MTOR/TNF	49
GO:0042493	response to drug	48/267	397/18866	8.33433e-31	1.38711e-27	4.96843e-28	CD38/NOS2/HDAC4/PTGS2/REST/ABCB1/GNAS/P2RX7/COMT/CYP2D6/TSPO/HTR2A/SFRP1/FGF8/COL1A1/PPARGC1A/KMT2A/CREB1/PTK2B/IL1B/CYP2E1/LDHA/IL10/ADAM10/DUSP6/CYP1A2/TP53/SOD1/SLC6A3/SRD5A1/DRD2/SST/CYP3A4/DVL3/RET/CYP2C19/CTNNB1/FOS/BCL2/PTEN/LPL/BDNF/MTHFR/TGIF1/ADIPOQ/PTCH1/HDAC2/CYP2B6	48
GO:0006979	response to oxidative stress	49/267	458/18866	5.89968e-29	7.36428e-26	2.63778e-26	GCLC/CD38/VRK2/PTGS2/REST/HDAC6/SIRT1/MAPK1/HIF1A/MAPK3/MAPK8/FGF8/COL1A1/PPARGC1A/SOD2/PDGFRB/TPO/MTR/DUSP1/PTK2B/ATF4/APOE/CYP2E1/KDM6B/LDHA/IL6/IL10/TOR1A/TP53/SOD1/AKT1/NOS3/CTNNB1/FOS/BCL2/ATP2A2/PAWR/JUN/NQO1/ADIPOQ/PENK/PRKN/MAPT/LRRK2/HDAC2/TNF/GPX1/INS/HP	49
GO:1901215	negative regulation of neuron death	36/267	212/18866	1.81107e-28	1.80853e-25	6.47789e-26	GCLC/TNFRSF1B/GRN/ERBB3/GSK3B/REST/BAX/SIRT1/HIF1A/ADNP/FGF8/CCL2/PPARGC1A/SOD2/CREB1/PTK2B/PIK3CA/ATF4/APOE/KRAS/NGF/IL10/SOD1/AKT1/NTRK2/PRKCI/CDK5/CTNNB1/GDNF/MECP2/BCL2L1/BCL2/BDNF/JUN/PRKN/LRRK2	36
GO:0048732	gland development	47/267	443/18866	1.30167e-27	1.08321e-24	3.8799e-25	PAX6/TG/POU1F1/FGFR2/GLI2/FGFR1/BAX/ESR1/MAPK1/XBP1/TSPO/HIF1A/MAPK3/SFRP1/TGFB1/FGF8/VDR/SRF/VEGFA/PDGFRB/CREB1/PIK3CA/KRAS/IL6/IL10/BRCA2/SOD1/AKT1/SLC6A3/SRD5A1/DRD2/HESX1/SHH/CTNNB1/FADD/MAP2K1/AR/BCL2/PTEN/PRL/JUN/ERBB4/CSF1R/PTCH1/NF1/TNF/GPX1	47
GO:0097191	extrinsic apoptotic signaling pathway	36/267	230/18866	3.55446e-27	2.53535e-24	9.08125e-25	GCLC/BRCA1/IGF1/TNFRSF1B/ERBB3/TNFRSF1A/FGFR3/FGFR1/GSK3B/BAX/P2RX7/GATA1/SFRP1/TGFB1/IL2/IFNG/IL1A/IL1B/NGF/COL2A1/AKT1/PIK3R1/IL6R/ATF3/NOS3/RET/FADD/GDNF/AR/BCL2L1/BCL2/PTEN/DCC/NF1/TNF/GPX1	36
GO:0051402	neuron apoptotic process	36/267	245/18866	3.47278e-26	2.01637e-23	7.22233e-24	GCLC/GRN/NGFR/ERBB3/HDAC4/BAX/HIF1A/ADNP/FGF8/CCL2/PPARGC1A/SOD2/PTK2B/PIK3CA/ATF4/APOE/KRAS/NGF/IL10/TP53/SOD1/NTRK2/PRKCI/CDK5/CTNNB1/FADD/GDNF/MECP2/BCL2L1/BCL2/BDNF/JUN/NQO1/PRKN/NF1/TNF	36
GO:0050804	modulation of chemical synaptic transmission	46/267	454/18866	3.67313e-26	2.01637e-23	7.22233e-24	CD38/TAC1/PRKACA/PTGS2/GSK3B/MAPK1/ADNP/OXT/HTR2A/CCL2/SRF/CREB1/CNR1/PTK2B/IL1B/ATF4/APOE/KRAS/NGF/GLUL/TOR1A/PLK2/NTRK2/DRD2/SORCS3/S100B/SQSTM1/CDK5/GDNF/MECP2/PRKCE/PTEN/CALB2/SNCG/ATP2A2/BDNF/ADIPOQ/PRKN/MAPT/DCC/LRRK2/NF1/MTOR/AGER/TNF/INS	46
GO:0099177	regulation of trans-synaptic signaling	46/267	455/18866	4.03839e-26	2.01637e-23	7.22233e-24	CD38/TAC1/PRKACA/PTGS2/GSK3B/MAPK1/ADNP/OXT/HTR2A/CCL2/SRF/CREB1/CNR1/PTK2B/IL1B/ATF4/APOE/KRAS/NGF/GLUL/TOR1A/PLK2/NTRK2/DRD2/SORCS3/S100B/SQSTM1/CDK5/GDNF/MECP2/PRKCE/PTEN/CALB2/SNCG/ATP2A2/BDNF/ADIPOQ/PRKN/MAPT/DCC/LRRK2/NF1/MTOR/AGER/TNF/INS	46
GO:0043523	regulation of neuron apoptotic process	34/267	214/18866	6.30967e-26	2.86402e-23	1.02585e-23	GCLC/GRN/ERBB3/HDAC4/BAX/HIF1A/ADNP/FGF8/CCL2/PPARGC1A/SOD2/PTK2B/PIK3CA/ATF4/APOE/KRAS/NGF/IL10/TP53/SOD1/NTRK2/PRKCI/CDK5/CTNNB1/GDNF/MECP2/BCL2L1/BCL2/BDNF/JUN/NQO1/PRKN/NF1/TNF	34
GO:0007568	aging	39/267	319/18866	2.91462e-25	1.21273e-22	4.34381e-23	GCLC/TNFRSF1B/POU1F1/PTGS2/SIRT1/MAPK1/TSPO/HTR2A/MAPK3/PPARGC1A/SOD2/SRF/PDGFRB/CREB1/CNR1/KRAS/IL10/BRCA2/POLG/TP53/SOD1/AKT1/SLC6A3/PLK2/GNRH1/CDKN2A/MAP2K1/FOS/BCL2/PTEN/LEP/PAWR/JUN/NQO1/PENK/LRRK2/PAX5/MTOR/AGER	39
GO:0042063	gliogenesis	38/267	307/18866	7.95784e-25	3.05642e-22	1.09477e-22	PAX6/TNFRSF1B/GRN/ERBB3/MAPK1/TSPO/MAPK3/TGFB1/CCL2/IFNG/CREB1/PTK2B/IL1B/LIF/KRAS/IL6/SOD1/AKT1/NTRK2/S100B/PRKCI/SHH/CDK5/CTNNB1/MAP2K1/PTEN/PTPN11/F2/PENK/CSF1R/MED12/MAPT/HDAC2/NF1/DLL1/MTOR/AGER/TNF	38
GO:0031667	response to nutrient levels	45/267	473/18866	1.88498e-24	6.72264e-22	2.40795e-22	GCLC/PON1/ACSL4/PTGS2/COMT/SIRT1/MAPK1/XBP1/TSPO/OXT/MAPK3/SFRP1/MAPK8/COL1A1/PPARGC1A/VDR/OPRM1/SRF/POMC/CNR1/NPY/ATF4/APOE/LDHA/GLUL/TP53/SOD1/AKT1/SRD5A1/SST/ATF3/ALB/BCL2/PTEN/PRL/LEP/LPL/MTHFR/JUN/NQO1/ADIPOQ/PENK/CCK/LRRK2/MTOR	45
GO:0050890	cognition	37/267	302/18866	4.98322e-24	1.65875e-21	5.9414e-22	TAC1/PTGS2/COMT/MAPK1/EP300/HIF1A/ADNP/OXT/HTR2A/SRF/CREB1/CNR1/GRPR/APOE/PPP1R1B/KRAS/NGF/PLK2/NTRK2/DRD2/SORCS3/S100B/CDK5/MECP2/FOS/CHD7/PTEN/BDNF/JUN/PRKN/MAPT/CCK/NF1/MTOR/AGER/TNF/INS	37
GO:0018108	peptidyl-tyrosine phosphorylation	40/267	374/18866	1.12024e-23	3.49586e-21	1.25217e-21	IGF1/ERBB3/FGFR2/TNFRSF1A/FGFR3/FGFR1/ADNP/GATA1/HTR2A/MAPK3/SFRP1/TGFB1/FGF8/IL2/IFNG/VEGFA/PDGFRB/PTK2B/MAP2K2/LIF/IL6/TP53/NTRK2/IL18/ACE/IL6R/RET/MAP2K1/ALK/PRKCE/LEP/BDNF/ERBB4/PTPN11/ADIPOQ/CSF1R/CCK/HDAC2/MTOR/TNF	40
GO:0018212	peptidyl-tyrosine modification	40/267	377/18866	1.51429e-23	4.44757e-21	1.59305e-21	IGF1/ERBB3/FGFR2/TNFRSF1A/FGFR3/FGFR1/ADNP/GATA1/HTR2A/MAPK3/SFRP1/TGFB1/FGF8/IL2/IFNG/VEGFA/PDGFRB/PTK2B/MAP2K2/LIF/IL6/TP53/NTRK2/IL18/ACE/IL6R/RET/MAP2K1/ALK/PRKCE/LEP/BDNF/ERBB4/PTPN11/ADIPOQ/CSF1R/CCK/HDAC2/MTOR/TNF	40
GO:0007611	learning or memory	34/267	260/18866	4.51183e-23	1.25153e-20	4.48281e-21	TAC1/PTGS2/COMT/MAPK1/EP300/HIF1A/ADNP/OXT/HTR2A/SRF/CREB1/CNR1/GRPR/APOE/PPP1R1B/KRAS/NGF/PLK2/NTRK2/DRD2/SORCS3/S100B/CDK5/MECP2/FOS/PTEN/BDNF/JUN/PRKN/MAPT/CCK/NF1/MTOR/AGER	34
GO:0072593	reactive oxygen species metabolic process	35/267	288/18866	1.19794e-22	3.14807e-20	1.12759e-20	NOS2/BRCA1/HDAC4/PTGS2/P2RX7/HDAC6/TSPO/HIF1A/TGFB1/IFNG/SOD2/PDGFRB/TPO/PTK2B/IL1B/CRP/RAC1/IL10/CYP1A2/TP53/SOD1/AKT1/NOS3/BCL2/LEP/F2/NQO1/PRKN/MAPT/LRRK2/MTOR/TNF/GPX1/INS/HP	35
GO:0048638	regulation of developmental growth	38/267	353/18866	1.27104e-22	3.17315e-20	1.13658e-20	IGF1/POU1F1/FGFR2/FGFR3/FGFR1/GSK3B/MAPK1/ADNP/SFRP1/FGF8/SRF/VEGFA/CREB1/PIK3CA/APOE/NGF/DUSP6/FTO/SOD1/AKT1/SLC6A3/DRD2/CDK5/AR/CHD7/BCL2/PTEN/PRL/LEP/BDNF/ERBB4/PRKN/PTCH1/MAPT/DCC/DLL1/MTOR/L1CAM	38
GO:0050731	positive regulation of peptidyl-tyrosine phosphorylation	30/267	195/18866	1.4955e-22	3.55574e-20	1.27361e-20	IGF1/ERBB3/TNFRSF1A/FGFR3/ADNP/GATA1/HTR2A/TGFB1/FGF8/IL2/IFNG/VEGFA/PTK2B/LIF/IL6/TP53/NTRK2/IL18/ACE/IL6R/LEP/BDNF/ERBB4/PTPN11/ADIPOQ/CSF1R/CCK/HDAC2/MTOR/TNF	30
GO:0000302	response to reactive oxygen species	32/267	235/18866	2.59047e-22	5.87919e-20	2.10584e-20	HDAC6/SIRT1/MAPK1/MAPK3/MAPK8/COL1A1/PPARGC1A/SOD2/PDGFRB/MTR/DUSP1/PTK2B/APOE/CYP2E1/KDM6B/LDHA/IL6/IL10/SOD1/AKT1/NOS3/FOS/BCL2/PAWR/JUN/NQO1/MAPT/LRRK2/HDAC2/TNF/GPX1/HP	32
GO:0050769	positive regulation of neurogenesis	43/267	485/18866	3.60607e-22	7.8283e-20	2.80399e-20	PAX6/TNFRSF1B/GRN/NGFR/GLI2/FGFR1/REST/TSPO/EP300/HIF1A/ADNP/TGFB1/IL2/IFNG/OPRM1/SRF/VEGFA/CNR1/PTK2B/IL1B/LIF/APOE/NGF/IL6/NTRK2/DRD2/DVL3/PRKCI/SHH/RET/CTNNB1/MAP2K1/ALK/BCL2/PTEN/BDNF/PRKN/MAPT/HDAC2/TCF4/MTOR/L1CAM/TNF	43
GO:0050730	regulation of peptidyl-tyrosine phosphorylation	33/267	263/18866	7.68589e-22	1.59899e-19	5.72734e-20	IGF1/ERBB3/TNFRSF1A/FGFR3/ADNP/GATA1/HTR2A/SFRP1/TGFB1/FGF8/IL2/IFNG/VEGFA/PDGFRB/PTK2B/LIF/IL6/TP53/NTRK2/IL18/ACE/IL6R/PRKCE/LEP/BDNF/ERBB4/PTPN11/ADIPOQ/CSF1R/CCK/HDAC2/MTOR/TNF	33
GO:0034599	cellular response to oxidative stress	35/267	310/18866	1.41253e-21	2.82111e-19	1.01048e-19	VRK2/REST/HDAC6/SIRT1/MAPK1/HIF1A/MAPK3/MAPK8/PPARGC1A/SOD2/PDGFRB/MTR/ATF4/KDM6B/IL6/IL10/TP53/SOD1/AKT1/NOS3/CTNNB1/FOS/BCL2/ATP2A2/PAWR/JUN/NQO1/PENK/PRKN/MAPT/LRRK2/HDAC2/TNF/GPX1/INS	35
GO:0010001	glial cell differentiation	31/267	230/18866	1.65539e-21	3.17899e-19	1.13867e-19	PAX6/TNFRSF1B/GRN/ERBB3/MAPK1/MAPK3/TGFB1/IFNG/IL1B/LIF/KRAS/IL6/SOD1/AKT1/NTRK2/S100B/SHH/CDK5/CTNNB1/MAP2K1/PTEN/PTPN11/F2/MED12/MAPT/HDAC2/NF1/DLL1/MTOR/AGER/TNF	31
GO:0062197	cellular response to chemical stress	37/267	360/18866	2.41e-21	4.45671e-19	1.59633e-19	VRK2/PTGS2/REST/HDAC6/SIRT1/MAPK1/TSPO/HIF1A/MAPK3/MAPK8/PPARGC1A/SOD2/PDGFRB/MTR/ATF4/KDM6B/IL6/IL10/TP53/SOD1/AKT1/NOS3/CTNNB1/FOS/BCL2/ATP2A2/PAWR/JUN/NQO1/PENK/PRKN/MAPT/LRRK2/HDAC2/TNF/GPX1/INS	37
GO:0043524	negative regulation of neuron apoptotic process	26/267	149/18866	4.07441e-21	7.26555e-19	2.60241e-19	GCLC/GRN/ERBB3/BAX/HIF1A/ADNP/FGF8/CCL2/PPARGC1A/SOD2/PTK2B/PIK3CA/APOE/KRAS/NGF/IL10/SOD1/NTRK2/PRKCI/GDNF/MECP2/BCL2L1/BCL2/BDNF/JUN/PRKN	26
GO:0071496	cellular response to external stimulus	35/267	326/18866	7.488e-21	1.25082e-18	4.48025e-19	GCLC/TNFRSF1A/HDAC4/PTGS2/P2RX7/COMT/SIRT1/MAPK1/XBP1/ADNP/MAPK3/SFRP1/MAPK8/COL1A1/VDR/SRF/IL1B/ATF4/GLUL/RAC1/TP53/AKT1/SRD5A1/ATF3/ALB/FADD/FOS/BCL2/LEP/LPL/JUN/PTPN11/PENK/LRRK2/MTOR	35
GO:0070482	response to oxygen levels	38/267	396/18866	7.51542e-21	1.25082e-18	4.48025e-19	CD38/CREBBP/NOS2/PTGS2/REST/SIRT1/EP300/HIF1A/SFRP1/COL1A1/PPARGC1A/SRF/VEGFA/PDGFRB/CREB1/PTK2B/ATF4/LDHA/POLG/TP53/AKT1/DRD2/EDNRA/S100B/MECP2/PRKCE/BCL2/PTEN/LEP/MTHFR/ADIPOQ/PENK/HDAC2/NF1/DPP4/MTOR/AGER/MALAT1	38
GO:0048568	embryonic organ development	40/267	451/18866	1.16034e-20	1.86889e-18	6.69409e-19	PAX6/COL11A1/FGFR2/GLI2/DLG1/FGFR1/GNAS/MAPK1/HIF1A/GATA1/MAPK3/TGFB1/FGF8/SRF/VEGFA/PDGFRB/TPO/KMT2A/ATF4/LIF/IL10/COL2A1/TP53/SOD1/AKT1/KDM6A/HESX1/SHH/FBN1/CTNNB1/GDNF/MAP2K1/CXCL8/CHD7/FZD2/MED12/PTCH1/PAX5/DLL1/TNF	40
GO:0035270	endocrine system development	24/267	125/18866	1.3306e-20	2.07615e-18	7.43646e-19	PAX6/TG/POU1F1/GLI2/GSK3B/MAPK1/TSPO/MAPK3/FGF8/SRF/PDGFRB/CREB1/MEN1/IL6/AKT1/SLC6A3/SRD5A1/DRD2/IL6R/HESX1/SHH/MAP2K1/NF1/DLL1	24
GO:0032496	response to lipopolysaccharide	35/267	334/18866	1.66309e-20	2.5163e-18	9.01303e-19	TAC1/NOS2/TNFRSF1B/FGFR2/PTGS2/APOB/P2RX7/COMT/MAPK1/XBP1/TSPO/MAPK3/TGFB1/MAPK8/CCL2/PPARGC1A/OPRM1/IL1A/CNR1/IL1B/IDO1/IL6/IL10/CYP1A2/AKT1/GNRH1/IL18/NOS3/CXCL8/FOS/PRKCE/ATP2A2/PENK/HDAC2/TNF	35
GO:0060537	muscle tissue development	38/267	409/18866	2.32695e-20	3.41719e-18	1.22399e-18	IGF1/HDAC9/COL11A1/ERBB3/FGFR2/HDAC4/DLG1/FGFR1/MAPK1/EP300/TGFB1/FGF8/PRKAR1A/PPARGC1A/SRF/VEGFA/PDGFRB/CREB1/KDM6B/FLNB/S100B/ATF3/PDLIM5/SHH/CDK5/CTNNB1/FOS/CHD7/BCL2/PTEN/ERBB4/NEB/PTCH1/PAX5/NF1/DLL1/MTOR/GPX1	38
GO:0001503	ossification	38/267	412/18866	3.00193e-20	4.28247e-18	1.53392e-18	TAC1/IGF1/COL11A1/FGFR2/HDAC4/FGFR3/PRKACA/PTGS2/GLI2/REST/GNAS/P2RX7/MAPK1/HIF1A/OXT/GATA1/MAPK3/SFRP1/TGFB1/COL1A1/PTK2B/ATF4/MEN1/IL6/COL2A1/AKT1/IL6R/SHH/INPPL1/CTNNB1/BCL2/LEP/PTPN11/PENK/PTCH1/NF1/TNF/TWIST2	38
GO:2001233	regulation of apoptotic signaling pathway	38/267	413/18866	3.26631e-20	4.53019e-18	1.62265e-18	GCLC/BRCA1/IGF1/NGFR/PTGS2/FGFR1/GSK3B/BAX/SIRT1/XBP1/HIF1A/GATA1/SFRP1/MAPK8/SOD2/IL1A/IL1B/COL2A1/TP53/SOD1/AKT1/ATF3/NOS3/RET/CTNNB1/FADD/GDNF/AR/BCL2L1/BCL2/PTEN/BDNF/PRKN/LRRK2/NF1/TNF/GPX1/INS	38
GO:0051098	regulation of binding	36/267	367/18866	4.16221e-20	5.61674e-18	2.01184e-18	PON1/PAX6/IGF1/HDAC4/PRKACA/GSK3B/BAX/CYP2D6/EP300/ADNP/GATA1/MAPK3/TGFB1/MAPK8/IFNG/STMN1/LIF/APOE/PER2/PRMT7/MEN1/NGF/IL10/AKT1/PLK2/ACE/CDK5/CTNNB1/ATP2A2/BDNF/JUN/ADIPOQ/PRKN/LRRK2/HDAC2/AGER	36
GO:0043491	protein kinase B signaling	32/267	278/18866	4.72027e-20	6.20218e-18	2.22153e-18	IGF1/ERBB3/FGFR2/FGFR3/DLG1/FGFR1/ESR1/SIRT1/TSC2/TGFB1/FGF8/CCL2/PDGFRB/PIK3CA/IL1B/RAC1/AKT1/PIK3R1/NTRK2/DRD2/IL18/FGF17/RET/PTEN/LEP/ERBB4/PTPN11/MTOR/TNF/GPX1/INS/MC1R	32
GO:0050673	epithelial cell proliferation	39/267	453/18866	1.05524e-19	1.35097e-17	4.83899e-18	PAX6/IGF1/GRN/NGFR/FGFR2/DLG1/FGFR1/BAX/ESR1/SIRT1/MAPK1/XBP1/HIF1A/SFRP1/TGFB1/CCL2/VDR/VEGFA/APOE/MEN1/GLUL/IL6/IL10/BRCA2/CDH13/AKT1/SHH/CTNNB1/MAP2K1/AR/PTEN/PRL/LEP/JUN/PTCH1/NF1/MTOR/TNF/GPX1	39
GO:0033002	muscle cell proliferation	30/267	244/18866	1.11456e-19	1.39125e-17	4.98327e-18	IGF1/FGFR2/HDAC4/PTGS2/NOTCH3/FGFR1/COMT/MAPK1/PRKAR1A/PPARGC1A/IFNG/SOD2/PDGFRB/MFN2/DNMT1/IL6/IL10/CDH13/AKT1/IL18/IL6R/SHH/NOS3/CTNNB1/PTEN/JUN/ERBB4/ADIPOQ/MTOR/TNF	30
GO:0007409	axonogenesis	40/267	482/18866	1.28315e-19	1.56263e-17	5.59711e-18	PAX6/NGFR/FGFR2/GLI2/NOTCH3/GSK3B/HDAC6/MAPK1/ADNP/MAPK3/FGF8/SRF/VEGFA/STMN1/CREB1/PIK3CA/APOE/NGF/RAC1/PIK3R1/NTRK2/NCAM1/DRD2/S100B/SHH/CDK5/OTX2/RET/GDNF/MAP2K1/BCL2/PTEN/BDNF/PTPN11/CSF1R/PTCH1/MAPT/CCK/DCC/L1CAM	40
GO:0002237	response to molecule of bacterial origin	35/267	356/18866	1.33406e-19	1.58488e-17	5.67683e-18	TAC1/NOS2/TNFRSF1B/FGFR2/PTGS2/APOB/P2RX7/COMT/MAPK1/XBP1/TSPO/MAPK3/TGFB1/MAPK8/CCL2/PPARGC1A/OPRM1/IL1A/CNR1/IL1B/IDO1/IL6/IL10/CYP1A2/AKT1/GNRH1/IL18/NOS3/CXCL8/FOS/PRKCE/ATP2A2/PENK/HDAC2/TNF	35
GO:0018105	peptidyl-serine phosphorylation	33/267	310/18866	1.36491e-19	1.58488e-17	5.67683e-18	VRK2/PRKACA/PTGS2/GSK3B/BAX/HDAC6/MAPK1/MAPK3/TGFB1/MAPK8/IFNG/VEGFA/PIK3CA/MAP2K2/LIF/NGF/IL6/AKT1/PLK2/NTRK2/BRAF/PRKCI/CDK5/RET/PRKCE/BCL2/PTEN/BDNF/LRRK2/IFNA1/MTOR/DMD/TNF	33
GO:0045927	positive regulation of growth	31/267	274/18866	3.11792e-19	3.53813e-17	1.26731e-17	CD38/IGF1/POU1F1/FGFR2/FGFR1/MAPK1/ADNP/SFRP1/FGF8/IL2/SRF/VEGFA/CREB1/PTK2B/NGF/ADAM10/AKT1/SLC6A3/DRD2/CHD7/BCL2/LEP/BDNF/ERBB4/F2/PRKN/MAPT/DLL1/MTOR/L1CAM/INS	31
GO:0062012	regulation of small molecule metabolic process	38/267	456/18866	9.91173e-19	1.08165e-16	3.87431e-17	NOS2/BRCA1/IGF1/POU1F1/HDAC4/PTGS2/GSK3B/REST/APOB/P2RX7/COMT/SIRT1/EP300/HIF1A/HTR2A/TGFB1/PPARGC1A/VDR/IFNG/GNB3/POMC/CNR1/PTK2B/IL1B/APOE/TP53/SOD1/AKT1/NOS3/VCP/PRKCE/LEP/NQO1/ADIPOQ/PRKN/MTOR/TNF/INS	38
GO:0042110	T cell activation	39/267	483/18866	9.96511e-19	1.08165e-16	3.87431e-17	IGF1/TNFRSF1B/GLI2/DLG1/BAX/P2RX7/XBP1/CCL2/PRKAR1A/IL2/IFNG/SRF/IL1A/PIK3CA/IL1B/IDO1/RAC1/IL6/IL10/TP53/SOD1/AKT1/PIK3R1/GNRH1/IL18/SHH/CTNNB1/FADD/CHD7/BCL2/LEP/PAWR/PTPN11/HLA-DRB1/DPP4/IFNA1/MTOR/AGER/INS	39
GO:0018209	peptidyl-serine modification	33/267	333/18866	1.23894e-18	1.31617e-16	4.71434e-17	VRK2/PRKACA/PTGS2/GSK3B/BAX/HDAC6/MAPK1/MAPK3/TGFB1/MAPK8/IFNG/VEGFA/PIK3CA/MAP2K2/LIF/NGF/IL6/AKT1/PLK2/NTRK2/BRAF/PRKCI/CDK5/RET/PRKCE/BCL2/PTEN/BDNF/LRRK2/IFNA1/MTOR/DMD/TNF	33
GO:0046883	regulation of hormone secretion	30/267	267/18866	1.47797e-18	1.5374e-16	5.50674e-17	CD38/TAC1/NOS2/ACSL4/FGFR1/REST/GNAS/HIF1A/SFRP1/IFNG/POMC/CREB1/CNR1/IL1B/LIF/PER2/GLUL/RAC1/IL6/DRD2/PRKCE/CHD7/LEP/PTPN11/ADIPOQ/PRKN/HLA-DRB1/DPP4/TNF/INS	30
GO:0007613	memory	22/267	121/18866	1.93209e-18	1.96876e-16	7.05182e-17	TAC1/PTGS2/COMT/ADNP/OXT/HTR2A/SRF/CREB1/CNR1/APOE/PPP1R1B/NGF/PLK2/DRD2/SORCS3/S100B/MECP2/PTEN/BDNF/MAPT/CCK/MTOR	22
GO:0014706	striated muscle tissue development	35/267	389/18866	2.30781e-18	2.30458e-16	8.25468e-17	IGF1/HDAC9/COL11A1/ERBB3/FGFR2/HDAC4/FGFR1/MAPK1/EP300/TGFB1/FGF8/PRKAR1A/SRF/VEGFA/PDGFRB/CREB1/KDM6B/FLNB/S100B/ATF3/PDLIM5/SHH/CDK5/CTNNB1/FOS/CHD7/BCL2/PTEN/ERBB4/NEB/PAX5/NF1/DLL1/MTOR/GPX1	35
GO:0050806	positive regulation of synaptic transmission	25/267	172/18866	2.39973e-18	2.34938e-16	8.41514e-17	TAC1/PTGS2/GSK3B/MAPK1/OXT/CCL2/CREB1/CNR1/PTK2B/APOE/GLUL/PLK2/NTRK2/DRD2/S100B/SQSTM1/CDK5/MECP2/PRKCE/PTEN/CALB2/NF1/AGER/TNF/INS	25
GO:0048608	reproductive structure development	37/267	443/18866	2.74247e-18	2.60981e-16	9.34798e-17	FGFR2/PTGS2/GLI2/DLG1/ATRX/BAX/ESR1/SIRT1/MAPK1/HIF1A/GATA1/MAPK3/SFRP1/FGF8/VDR/VEGFA/PDGFRB/LIF/MEN1/IL10/BRCA2/SOD1/AKT1/SRD5A1/GNRH1/SHH/NOS3/CTNNB1/MAP2K1/AR/CHD7/BCL2L1/BCL2/PTEN/LEP/PTPN11/PTCH1	37
GO:0048660	regulation of smooth muscle cell proliferation	25/267	173/18866	2.77028e-18	2.60981e-16	9.34798e-17	IGF1/FGFR2/HDAC4/PTGS2/NOTCH3/COMT/PPARGC1A/IFNG/SOD2/PDGFRB/MFN2/DNMT1/IL6/IL10/CDH13/AKT1/IL18/IL6R/NOS3/CTNNB1/PTEN/JUN/ADIPOQ/MTOR/TNF	25
GO:0051896	regulation of protein kinase B signaling	29/267	253/18866	3.28924e-18	3.04133e-16	1.08936e-16	ERBB3/FGFR2/FGFR3/DLG1/FGFR1/ESR1/SIRT1/TSC2/TGFB1/FGF8/PDGFRB/PIK3CA/RAC1/AKT1/PIK3R1/NTRK2/DRD2/IL18/FGF17/RET/PTEN/LEP/ERBB4/PTPN11/MTOR/TNF/GPX1/INS/MC1R	29
GO:2001234	negative regulation of apoptotic signaling pathway	28/267	233/18866	3.64171e-18	3.23336e-16	1.15814e-16	GCLC/BRCA1/IGF1/PTGS2/GSK3B/BAX/SIRT1/XBP1/HIF1A/GATA1/SOD2/IL1A/IL1B/COL2A1/AKT1/NOS3/CTNNB1/FADD/GDNF/AR/BCL2L1/BCL2/BDNF/PRKN/LRRK2/TNF/GPX1/INS	28
GO:0048659	smooth muscle cell proliferation	25/267	175/18866	3.6812e-18	3.23336e-16	1.15814e-16	IGF1/FGFR2/HDAC4/PTGS2/NOTCH3/COMT/PPARGC1A/IFNG/SOD2/PDGFRB/MFN2/DNMT1/IL6/IL10/CDH13/AKT1/IL18/IL6R/NOS3/CTNNB1/PTEN/JUN/ADIPOQ/MTOR/TNF	25
GO:0061458	reproductive system development	37/267	447/18866	3.69501e-18	3.23336e-16	1.15814e-16	FGFR2/PTGS2/GLI2/DLG1/ATRX/BAX/ESR1/SIRT1/MAPK1/HIF1A/GATA1/MAPK3/SFRP1/FGF8/VDR/VEGFA/PDGFRB/LIF/MEN1/IL10/BRCA2/SOD1/AKT1/SRD5A1/GNRH1/SHH/NOS3/CTNNB1/MAP2K1/AR/CHD7/BCL2L1/BCL2/PTEN/LEP/PTPN11/PTCH1	37
GO:0050678	regulation of epithelial cell proliferation	35/267	395/18866	3.75595e-18	3.23336e-16	1.15814e-16	PAX6/IGF1/GRN/NGFR/FGFR2/DLG1/FGFR1/BAX/SIRT1/XBP1/HIF1A/SFRP1/TGFB1/CCL2/VDR/VEGFA/APOE/MEN1/GLUL/IL10/BRCA2/CDH13/AKT1/SHH/CTNNB1/AR/PTEN/PRL/LEP/JUN/PTCH1/NF1/MTOR/TNF/GPX1	35
GO:0036293	response to decreased oxygen levels	34/267	371/18866	4.14024e-18	3.50377e-16	1.255e-16	CD38/CREBBP/NOS2/PTGS2/REST/SIRT1/EP300/HIF1A/SFRP1/PPARGC1A/SRF/VEGFA/CREB1/PTK2B/ATF4/LDHA/TP53/AKT1/DRD2/EDNRA/S100B/MECP2/PRKCE/BCL2/PTEN/LEP/MTHFR/ADIPOQ/PENK/NF1/DPP4/MTOR/AGER/MALAT1	34
GO:0048708	astrocyte differentiation	19/267	83/18866	4.39223e-18	3.65507e-16	1.30919e-16	PAX6/GRN/MAPK1/MAPK3/IFNG/IL1B/LIF/KRAS/IL6/S100B/SHH/MAP2K1/PTPN11/F2/MAPT/NF1/DLL1/AGER/TNF	19
GO:0070371	ERK1 and ERK2 cascade	32/267	325/18866	5.17924e-18	4.23934e-16	1.51847e-16	IGF1/FGFR2/FGFR3/DLG1/MAPK1/HTR2A/MAPK3/TGFB1/FGF8/CCL2/OPRM1/PDGFRB/DUSP1/PTK2B/IL1B/MAP2K2/LIF/APOE/DUSP6/DRD2/BRAF/ATF3/MAP2K1/PTEN/JUN/ERBB4/PTPN11/ADIPOQ/CSF1R/HLA-DRB1/AGER/TNF	32
GO:2000377	regulation of reactive oxygen species metabolic process	26/267	200/18866	8.44927e-18	6.80439e-16	2.43724e-16	BRCA1/HDAC4/PTGS2/HDAC6/TSPO/HIF1A/TGFB1/IFNG/PDGFRB/PTK2B/IL1B/CRP/RAC1/IL10/TP53/SOD1/AKT1/BCL2/LEP/F2/PRKN/MAPT/MTOR/TNF/INS/HP	26
GO:0060562	epithelial tube morphogenesis	32/267	331/18866	8.89709e-18	7.0513e-16	2.52567e-16	FGFR2/PRKACA/GLI2/DLG1/ESR1/HIF1A/TSC2/SFRP1/TGFB1/FGF8/VDR/TIMELESS/SRF/VEGFA/KRAS/KDM6A/EDNRA/DVL3/HESX1/SHH/RET/CTNNB1/GDNF/AR/BCL2/MTHFR/FZD2/CSF1R/MED12/PTCH1/DLL1/TNF	32
GO:0001666	response to hypoxia	33/267	359/18866	1.21624e-17	9.48856e-16	3.39867e-16	CD38/CREBBP/NOS2/PTGS2/REST/SIRT1/EP300/HIF1A/SFRP1/PPARGC1A/SRF/VEGFA/CREB1/PTK2B/LDHA/TP53/AKT1/DRD2/EDNRA/S100B/MECP2/PRKCE/BCL2/PTEN/LEP/MTHFR/ADIPOQ/PENK/NF1/DPP4/MTOR/AGER/MALAT1	33
GO:0038034	signal transduction in absence of ligand	18/267	75/18866	1.35714e-17	1.01137e-15	3.6226e-16	ERBB3/FGFR1/GSK3B/BAX/GATA1/IL2/IL1A/IL1B/COL2A1/AKT1/RET/FADD/GDNF/BCL2L1/BCL2/DCC/NF1/TNF	18
GO:0050805	negative regulation of synaptic transmission	18/267	75/18866	1.35714e-17	1.01137e-15	3.6226e-16	CD38/PTGS2/ADNP/HTR2A/SRF/PTK2B/IL1B/PLK2/DRD2/SORCS3/PTEN/BDNF/ADIPOQ/PRKN/MAPT/LRRK2/NF1/AGER	18
GO:0097192	extrinsic apoptotic signaling pathway in absence of ligand	18/267	75/18866	1.35714e-17	1.01137e-15	3.6226e-16	ERBB3/FGFR1/GSK3B/BAX/GATA1/IL2/IL1A/IL1B/COL2A1/AKT1/RET/FADD/GDNF/BCL2L1/BCL2/DCC/NF1/TNF	18
GO:0070661	leukocyte proliferation	31/267	313/18866	1.49727e-17	1.09939e-15	3.93786e-16	CD38/TAC1/IGF1/TNFRSF1B/DLG1/BAX/P2RX7/MAPK1/MAPK3/PRKAR1A/IL2/IL1A/IL1B/IDO1/CRP/IL6/IL10/TP53/GNRH1/IL18/ACE/SHH/CTNNB1/FADD/BCL2/LEP/PAWR/CSF1R/HLA-DRB1/IFNA1/AGER	31
GO:0030900	forebrain development	34/267	391/18866	2.09654e-17	1.5171e-15	5.43405e-16	PAX6/POU1F1/FGFR2/GLI2/NOTCH3/FGFR1/GSK3B/ATRX/BAX/HIF1A/FGF8/PPARGC1A/SRF/CREB1/NPY/KDM6B/KRAS/SLC6A3/SRD5A1/NTRK2/DRD2/HESX1/SHH/CDK5/OTX2/CTNNB1/ALK/CHD7/PTEN/ERBB4/CSF1R/LRRK2/PAX5/NF1	34
GO:0048167	regulation of synaptic plasticity	25/267	191/18866	3.14532e-17	2.24352e-15	8.03595e-16	CD38/PTGS2/GSK3B/MAPK1/SRF/CREB1/PTK2B/ATF4/APOE/KRAS/PLK2/NTRK2/DRD2/SORCS3/S100B/SQSTM1/CDK5/MECP2/PTEN/CALB2/BDNF/MAPT/NF1/AGER/INS	25
GO:0030278	regulation of ossification	26/267	212/18866	3.65917e-17	2.55541e-15	9.1531e-16	TAC1/IGF1/FGFR2/HDAC4/PRKACA/REST/GNAS/P2RX7/MAPK1/HIF1A/OXT/GATA1/MAPK3/SFRP1/TGFB1/PTK2B/ATF4/MEN1/IL6/IL6R/CTNNB1/BCL2/PTPN11/PTCH1/TNF/TWIST2	26
GO:0009914	hormone transport	31/267	323/18866	3.68495e-17	2.55541e-15	9.1531e-16	CD38/TAC1/NOS2/ACSL4/FGFR1/REST/GNAS/HIF1A/SFRP1/IFNG/POMC/CREB1/TTR/CNR1/IL1B/LIF/PER2/GLUL/RAC1/IL6/DRD2/PRKCE/CHD7/LEP/PTPN11/ADIPOQ/PRKN/HLA-DRB1/DPP4/TNF/INS	31
GO:0009266	response to temperature stimulus	27/267	233/18866	3.81089e-17	2.60654e-15	9.33627e-16	GCLC/CREBBP/IGF1/NGFR/PRKACA/PTGS2/GSK3B/SIRT1/MAPK1/EP300/HTR2A/MAPK3/BAG1/PPARGC1A/IL1A/SOD1/AKT1/SST/NOS3/VCP/FOS/ATP2A2/LPL/MAPT/HDAC2/NF1/MTOR	27
GO:0050708	regulation of protein secretion	32/267	352/18866	5.40926e-17	3.64979e-15	1.3073e-15	CD38/NOS2/IGF1/HDAC9/ACSL4/REST/P2RX7/XBP1/HIF1A/SFRP1/TGFB1/IL2/IFNG/OPRM1/IL1A/CNR1/IL1B/APOE/PER2/GLUL/RAC1/IL6/IL10/DRD2/PRKCE/LEP/PTPN11/PRKN/HLA-DRB1/DPP4/TNF/INS	32
GO:0007565	female pregnancy	25/267	196/18866	5.89022e-17	3.92132e-15	1.40456e-15	CD38/ACSL4/PTGS2/ESR1/COMT/MAPK1/OXT/MAPK3/VDR/VEGFA/CNR1/IL1B/LIF/IDO1/KRAS/MEN1/SOD1/AKT1/GNRH1/AR/FOS/BCL2/PRL/LEP/MTOR	25
GO:0048511	rhythmic process	30/267	305/18866	6.22239e-17	4.08795e-15	1.46424e-15	CREBBP/NOS2/NGFR/GSK3B/ESR1/SIRT1/EP300/ADNP/MAPK8/PPARGC1A/TIMELESS/OPRM1/KMT2A/CREB1/ATF4/PER2/TP53/SRD5A1/GNRH1/NTRK2/DRD2/NOS3/CDK5/PTEN/LEP/BDNF/JUN/ADIPOQ/HDAC2/MTOR	30
GO:0048771	tissue remodeling	24/267	178/18866	6.92904e-17	4.49308e-15	1.60936e-15	CD38/BAX/P2RX7/HIF1A/SFRP1/TGFB1/FGF8/IL2/VDR/IL1A/PTK2B/LIF/RAC1/IL6/TP53/IL18/ACE/NOS3/CTNNB1/CHD7/LEP/CSF1R/NF1/AGER	24
GO:0007517	muscle organ development	34/267	407/18866	7.15132e-17	4.56948e-15	1.63672e-15	IGF1/HDAC9/COL11A1/ERBB3/FGFR2/HDAC4/FGFR1/SIRT1/MAPK1/XBP1/EP300/TGFB1/FGF8/CREB1/LIF/FLNB/S100B/ATF3/SHH/CDK5/CTNNB1/FOS/CHD7/BCL2/PTEN/ERBB4/FZD2/NEB/PAX5/NF1/DLL1/MTOR/DMD/GPX1	34
GO:0002791	regulation of peptide secretion	33/267	381/18866	7.2299e-17	4.56948e-15	1.63672e-15	CD38/NOS2/IGF1/HDAC9/ACSL4/REST/P2RX7/XBP1/HIF1A/SFRP1/TGFB1/IL2/IFNG/OPRM1/IL1A/CNR1/IL1B/APOE/PER2/GLUL/RAC1/IL6/IL10/DRD2/PRKCE/CHD7/LEP/PTPN11/PRKN/HLA-DRB1/DPP4/TNF/INS	33
GO:2001236	regulation of extrinsic apoptotic signaling pathway	23/267	162/18866	9.78124e-17	6.10472e-15	2.18662e-15	GCLC/BRCA1/IGF1/FGFR1/GSK3B/GATA1/SFRP1/IL1A/IL1B/COL2A1/AKT1/ATF3/NOS3/RET/FADD/GDNF/AR/BCL2L1/BCL2/PTEN/NF1/TNF/GPX1	23
GO:1903532	positive regulation of secretion by cell	30/267	313/18866	1.27409e-16	7.85374e-15	2.8131e-15	CD38/TAC1/IGF1/ACSL4/FGFR1/P2RX7/XBP1/HIF1A/OXT/TGFB1/IL2/IFNG/IL1A/CREB1/CNR1/IL1B/GLUL/RAC1/IL6/IL10/DRD2/CDK5/GDNF/PRKCE/LEP/PTPN11/CCK/HLA-DRB1/TNF/INS	30
GO:0042593	glucose homeostasis	27/267	245/18866	1.37927e-16	8.36985e-15	2.99796e-15	GCLC/PAX6/NGFR/PRKACA/SIRT1/SMARCB1/XBP1/HIF1A/PPARGC1A/SRF/POMC/CNR1/PIK3CA/MEN1/RAC1/IL6/POLG/AKT1/PIK3R1/PRKCE/LEP/PTPN11/ADIPOQ/PTCH1/HLA-DRB1/AGER/INS	27
GO:0046879	hormone secretion	30/267	314/18866	1.39134e-16	8.36985e-15	2.99796e-15	CD38/TAC1/NOS2/ACSL4/FGFR1/REST/GNAS/HIF1A/SFRP1/IFNG/POMC/CREB1/CNR1/IL1B/LIF/PER2/GLUL/RAC1/IL6/DRD2/PRKCE/CHD7/LEP/PTPN11/ADIPOQ/PRKN/HLA-DRB1/DPP4/TNF/INS	30
GO:0033500	carbohydrate homeostasis	27/267	246/18866	1.53014e-16	9.09525e-15	3.25779e-15	GCLC/PAX6/NGFR/PRKACA/SIRT1/SMARCB1/XBP1/HIF1A/PPARGC1A/SRF/POMC/CNR1/PIK3CA/MEN1/RAC1/IL6/POLG/AKT1/PIK3R1/PRKCE/LEP/PTPN11/ADIPOQ/PTCH1/HLA-DRB1/AGER/INS	27
GO:0051047	positive regulation of secretion	31/267	340/18866	1.58167e-16	9.29093e-15	3.32788e-15	CD38/TAC1/IGF1/ACSL4/FGFR1/P2RX7/XBP1/HIF1A/OXT/TGFB1/IL2/IFNG/IL1A/CREB1/CNR1/IL1B/GLUL/RAC1/IL6/IL10/DRD2/CDK5/GDNF/PRKCE/PRL/LEP/PTPN11/CCK/HLA-DRB1/TNF/INS	31
GO:0010038	response to metal ion	32/267	366/18866	1.67911e-16	9.74858e-15	3.4918e-15	GCLC/PTGS2/P2RX7/FUS/MAPK1/TSPO/HIF1A/MAPK3/MAPK8/PPARGC1A/IL1A/CREB1/DUSP1/PTK2B/ATF4/CYP1A2/SOD1/AKT1/SLC6A3/GNRH1/DRD2/BRAF/SHH/FOS/BCL2/PTEN/JUN/NQO1/PENK/PRKN/MAPT/LRRK2	32
GO:0044706	multi-multicellular organism process	26/267	226/18866	1.79635e-16	1.02923e-14	3.68655e-15	CD38/TAC1/ACSL4/PTGS2/ESR1/COMT/MAPK1/OXT/MAPK3/VDR/VEGFA/CNR1/IL1B/LIF/IDO1/KRAS/MEN1/SOD1/AKT1/GNRH1/AR/FOS/BCL2/PRL/LEP/MTOR	26
GO:0009314	response to radiation	35/267	447/18866	1.81398e-16	1.02923e-14	3.68655e-15	CREBBP/BRCA1/PTGS2/BAX/SIRT1/EP300/HIF1A/SFRP1/MAPK8/OPRM1/CREB1/DUSP1/ATF4/PPP1R1B/PER2/KRAS/MEN1/REV1/BRCA2/POLG/TP53/AKT1/PIK3R1/DRD2/CDK5/MECP2/FOS/BCL2L1/BCL2/PENK/CCK/NF1/MTOR/GPX1/MC1R	35
GO:0009416	response to light stimulus	30/267	319/18866	2.15e-16	1.20617e-14	4.32034e-15	CREBBP/PTGS2/BAX/SIRT1/EP300/HIF1A/MAPK8/CREB1/DUSP1/ATF4/PPP1R1B/PER2/KRAS/MEN1/REV1/BRCA2/POLG/TP53/AKT1/PIK3R1/DRD2/CDK5/MECP2/FOS/BCL2/CCK/NF1/MTOR/GPX1/MC1R	30
GO:0048639	positive regulation of developmental growth	24/267	187/18866	2.19464e-16	1.21754e-14	4.36105e-15	IGF1/POU1F1/FGFR2/FGFR1/MAPK1/ADNP/FGF8/SRF/VEGFA/CREB1/NGF/AKT1/SLC6A3/DRD2/CHD7/BCL2/LEP/BDNF/ERBB4/PRKN/MAPT/DLL1/MTOR/L1CAM	24
GO:0009636	response to toxic substance	27/267	250/18866	2.30629e-16	1.26542e-14	4.53255e-15	PON1/PTGS2/BAX/MAPK1/MAPK3/SOD2/SRF/PDGFRB/TPO/ATF4/APOE/KDM6B/GSTM1/SOD1/SRD5A1/DRD2/ALB/NOS3/FOS/BCL2/NQO1/EHMT1/PENK/PRKN/TNF/GPX1/HP	27
GO:0051051	negative regulation of transport	36/267	483/18866	3.07933e-16	1.67121e-14	5.98602e-15	GCLC/TNFRSF1B/HDAC9/ERBB3/TNFRSF1A/PTGS2/REST/COMT/OXT/HTR2A/SFRP1/OPRM1/CNR1/PTK2B/IL1B/ATF4/LIF/APOE/RAC1/AKT1/DRD2/SHH/NOS3/CDK5/PRKCE/BCL2/PTEN/LEP/PTPN11/ADIPOQ/PRKN/LRRK2/NF1/MTOR/TNF/INS	36
GO:0051090	regulation of DNA-binding transcription factor activity	35/267	455/18866	3.13612e-16	1.68373e-14	6.03087e-15	ZIC2/HDAC4/ESR1/SIRT1/SMARCB1/MAPK1/EP300/MAPK3/MAPK8/PPARGC1A/SRF/VEGFA/IL1B/KRAS/MEN1/IL6/IL10/ESR2/AKT1/CDKN2A/IL18/PRKCI/SHH/CTNNB1/AR/FOS/ALK/PTEN/JUN/FZD2/PTCH1/HDAC2/AGER/TNF/INS	35
GO:0009743	response to carbohydrate	26/267	233/18866	3.8122e-16	2.02493e-14	7.253e-15	GCLC/PRKACA/PTGS2/APOB/SMARCB1/XBP1/HIF1A/ADNP/OXT/PPARGC1A/SRF/PTK2B/PIK3CA/IL1B/MEN1/LDHA/GLUL/RAC1/POLG/PRKCE/PTEN/LEP/LPL/ADIPOQ/HLA-DRB1/AGER	26
GO:0097305	response to alcohol	26/267	234/18866	4.23554e-16	2.22611e-14	7.97361e-15	BRCA1/FGFR2/OXT/SFRP1/TGFB1/IL2/OPRM1/CNR1/PTK2B/CYP2E1/SOD1/AKT1/SLC6A3/GNRH1/DRD2/CTNNB1/FOS/PRKCE/BCL2L1/PTEN/LEP/NQO1/ADIPOQ/PENK/PTCH1/HDAC2	26
GO:0046427	positive regulation of receptor signaling pathway via JAK-STAT	18/267	90/18866	4.45224e-16	2.31563e-14	8.29424e-15	IGF1/TNFRSF1A/FGFR3/IL2/IFNG/PTK2B/LIF/IL6/IL10/IL18/IL6R/PRL/LEP/ERBB4/F2/CSF1R/HDAC2/TNF	18
GO:0051222	positive regulation of protein transport	31/267	354/18866	4.92246e-16	2.5338e-14	9.07571e-15	CD38/IGF1/ACSL4/PRKACA/PTGS2/GSK3B/P2RX7/MAPK1/XBP1/HIF1A/TGFB1/MAPK8/IL2/IFNG/IL1A/IL1B/GLUL/RAC1/IL6/IL10/TP53/PIK3R1/DRD2/SHH/CDK5/PRKCE/BCL2/LEP/HLA-DRB1/TNF/INS	31
GO:0001655	urogenital system development	30/267	330/18866	5.44491e-16	2.77413e-14	9.93652e-15	FGFR2/GLI2/NOTCH3/DLG1/FGFR1/BAX/ESR1/SFRP1/FGF8/VEGFA/PDGFRB/LIF/SRD5A1/ACE/IL6R/SHH/RET/FBN1/CTNNB1/FADD/GDNF/AR/BCL2/PTEN/BDNF/ADIPOQ/PTCH1/LRRK2/NF1/DLL1	30
GO:0070372	regulation of ERK1 and ERK2 cascade	29/267	306/18866	5.7118e-16	2.88071e-14	1.03183e-14	FGFR2/FGFR3/DLG1/HTR2A/MAPK3/TGFB1/FGF8/CCL2/OPRM1/PDGFRB/DUSP1/PTK2B/IL1B/LIF/APOE/DUSP6/DRD2/BRAF/ATF3/MAP2K1/PTEN/JUN/ERBB4/PTPN11/ADIPOQ/CSF1R/HLA-DRB1/AGER/TNF	29
GO:0032147	activation of protein kinase activity	30/267	331/18866	5.91387e-16	2.9528e-14	1.05765e-14	IGF1/PRKACA/DLG1/P2RX7/MAPK1/ADNP/MAPK3/PRKAR1A/VEGFA/PTK2B/PIK3CA/IL1B/MAP2K2/NGF/DUSP6/SOD1/AKT1/DRD2/IL18/BRAF/IL6R/RET/MAP2K1/ALK/LEP/PTPN11/LRRK2/MTOR/TNF/INS	30
GO:0050863	regulation of T cell activation	30/267	332/18866	6.42129e-16	3.17441e-14	1.13703e-14	IGF1/TNFRSF1B/GLI2/DLG1/XBP1/CCL2/PRKAR1A/IL2/IFNG/IL1A/PIK3CA/IL1B/IDO1/RAC1/IL6/IL10/SOD1/AKT1/PIK3R1/GNRH1/IL18/SHH/CTNNB1/FADD/LEP/PAWR/PTPN11/HLA-DRB1/DPP4/AGER	30
GO:0070663	regulation of leukocyte proliferation	26/267	240/18866	7.88002e-16	3.85735e-14	1.38165e-14	CD38/TAC1/IGF1/TNFRSF1B/DLG1/MAPK1/MAPK3/PRKAR1A/IL2/IL1A/IL1B/IDO1/CRP/IL6/IL10/GNRH1/IL18/SHH/CTNNB1/FADD/BCL2/LEP/PAWR/CSF1R/HLA-DRB1/AGER	26
GO:1903706	regulation of hemopoiesis	36/267	498/18866	8.03204e-16	3.88065e-14	1.38999e-14	CREBBP/GLI2/GNAS/XBP1/EP300/HIF1A/GATA1/SFRP1/TGFB1/IL2/IFNG/IL17A/IL1A/KMT2A/CREB1/PTK2B/IL1B/LIF/SOD1/PIK3R1/IL18/ACE/SHH/FBN1/KMT2D/CTNNB1/FADD/FOS/JUN/ADIPOQ/HLA-DRB1/NF1/DLL1/MTOR/AGER/TNF	36
GO:0032943	mononuclear cell proliferation	28/267	286/18866	8.09626e-16	3.88065e-14	1.38999e-14	CD38/TAC1/IGF1/TNFRSF1B/DLG1/BAX/P2RX7/PRKAR1A/IL2/IL1A/IL1B/IDO1/CRP/IL6/IL10/TP53/GNRH1/IL18/ACE/SHH/CTNNB1/FADD/BCL2/LEP/PAWR/HLA-DRB1/IFNA1/AGER	28
GO:0032355	response to estradiol	21/267	141/18866	8.16271e-16	3.88065e-14	1.38999e-14	CD38/PTGS2/APOB/ESR1/OXT/SFRP1/TGFB1/COL1A1/PPARGC1A/PDGFRB/DUSP1/IL10/ESR2/CYP1A2/SRD5A1/CTNNB1/PTEN/LEP/NQO1/PENK/PTCH1	21
GO:1904894	positive regulation of receptor signaling pathway via STAT	18/267	93/18866	8.23852e-16	3.88065e-14	1.38999e-14	IGF1/TNFRSF1A/FGFR3/IL2/IFNG/PTK2B/LIF/IL6/IL10/IL18/IL6R/PRL/LEP/ERBB4/F2/CSF1R/HDAC2/TNF	18
GO:0046425	regulation of receptor signaling pathway via JAK-STAT	21/267	142/18866	9.45969e-16	4.41423e-14	1.58111e-14	IGF1/TNFRSF1A/FGFR3/IL2/IFNG/PTK2B/LIF/IL6/IL10/IL18/IL6R/CDK5/RET/PRL/LEP/ERBB4/F2/CSF1R/HDAC2/IFNA1/TNF	21
GO:0001763	morphogenesis of a branching structure	24/267	201/18866	1.16511e-15	5.38648e-14	1.92936e-14	FGFR2/GLI2/DLG1/FGFR1/ESR1/SFRP1/FGF8/VDR/TIMELESS/SRF/VEGFA/KRAS/IL10/RERE/DRD2/EDNRA/SHH/CTNNB1/GDNF/AR/BCL2/PTCH1/LRRK2/TNF	24
GO:0043405	regulation of MAP kinase activity	30/267	342/18866	1.43922e-15	6.58166e-14	2.35745e-14	IGF1/FGFR1/P2RX7/MAPK1/HTR2A/MAPK3/SFRP1/TGFB1/VEGFA/PDGFRB/DUSP1/PTK2B/IL1B/MAP2K2/APOE/KRAS/NGF/DUSP6/SOD1/BRAF/DVL3/RET/MAP2K1/ALK/PTPN11/ADIPOQ/LRRK2/NF1/AGER/TNF	30
GO:0090132	epithelium migration	31/267	368/18866	1.45272e-15	6.58166e-14	2.35745e-14	TAC1/GRN/HDAC9/PTGS2/FGFR1/HDAC6/SIRT1/HIF1A/TGFB1/FGF8/IFNG/SRF/VEGFA/PTK2B/PIK3CA/APOE/GLUL/CDH13/AKT1/PLK2/NOS3/MECP2/PRKCE/PTEN/JUN/PTPN11/NF1/DPP4/MTOR/TNF/GPX1	31
GO:0090596	sensory organ morphogenesis	27/267	269/18866	1.46318e-15	6.58166e-14	2.35745e-14	PAX6/COL11A1/FGFR2/GLI2/FGFR1/BAX/MAPK1/HIF1A/MAPK3/FGF8/VEGFA/MFN2/ATF4/COL2A1/SOD1/NTRK2/PRKCI/HESX1/FBN1/CTNNB1/CHD7/BCL2/BDNF/FZD2/HDAC2/NF1/DLL1	27
GO:0010721	negative regulation of cell development	30/267	343/18866	1.55774e-15	6.94444e-14	2.4874e-14	CD38/PAX6/IGF1/NGFR/NOTCH3/GSK3B/REST/TSPO/VEGFA/IL1B/APOE/IL6/TP53/PLK2/GNRH1/SHH/CDK5/FBN1/CTNNB1/BCL2/PTEN/BDNF/ERBB4/F2/DCC/LRRK2/HDAC2/NF1/DLL1/TNF	30
GO:0007259	receptor signaling pathway via JAK-STAT	22/267	164/18866	1.58361e-15	6.99733e-14	2.50634e-14	IGF1/TNFRSF1A/FGFR3/CCL2/IL2/IFNG/PTK2B/LIF/IL6/IL10/IL18/IL6R/CDK5/RET/PRL/LEP/ERBB4/F2/CSF1R/HDAC2/IFNA1/TNF	22
GO:1904951	positive regulation of establishment of protein localization	31/267	370/18866	1.68868e-15	7.39614e-14	2.64919e-14	CD38/IGF1/ACSL4/PRKACA/PTGS2/GSK3B/P2RX7/MAPK1/XBP1/HIF1A/TGFB1/MAPK8/IL2/IFNG/IL1A/IL1B/GLUL/RAC1/IL6/IL10/TP53/PIK3R1/DRD2/SHH/CDK5/PRKCE/BCL2/LEP/HLA-DRB1/TNF/INS	31
GO:0001667	ameboidal-type cell migration	35/267	481/18866	1.71735e-15	7.45629e-14	2.67074e-14	TAC1/GRN/HDAC9/PTGS2/FGFR1/HDAC6/SIRT1/HIF1A/TGFB1/FGF8/IFNG/SRF/VEGFA/PTK2B/PIK3CA/APOE/GLUL/CDH13/AKT1/PLK2/SHH/NOS3/RET/GDNF/MECP2/PRKCE/PTEN/JUN/ERBB4/PTPN11/NF1/DPP4/MTOR/TNF/GPX1	35
GO:0071902	positive regulation of protein serine/threonine kinase activity	30/267	345/18866	1.82333e-15	7.84818e-14	2.81111e-14	IGF1/FGFR1/P2RX7/SIRT1/MAPK1/HTR2A/MAPK3/TGFB1/IFNG/VEGFA/PDGFRB/PTK2B/IL1B/MAP2K2/KRAS/NGF/DUSP6/SOD1/AKT1/BRAF/DVL3/RET/MAP2K1/ALK/PTPN11/ADIPOQ/CSF1R/LRRK2/AGER/TNF	30
GO:0048545	response to steroid hormone	30/267	346/18866	1.97184e-15	8.41486e-14	3.01408e-14	CD38/BRCA1/PTGS2/REST/ESR1/HDAC6/SIRT1/TSPO/EP300/OXT/SFRP1/TGFB1/COL1A1/NR3C1/DUSP1/KRAS/IL6/IL10/ESR2/SRD5A1/GNRH1/NR3C2/SST/S100B/KMT2D/AR/FOS/BCL2/ADIPOQ/TNF	30
GO:0009408	response to heat	22/267	166/18866	2.05416e-15	8.69187e-14	3.1133e-14	GCLC/CREBBP/IGF1/PRKACA/PTGS2/GSK3B/SIRT1/MAPK1/EP300/MAPK3/BAG1/IL1A/SOD1/AKT1/SST/NOS3/VCP/ATP2A2/MAPT/HDAC2/NF1/MTOR	22
GO:0090130	tissue migration	31/267	374/18866	2.2751e-15	9.54586e-14	3.41919e-14	TAC1/GRN/HDAC9/PTGS2/FGFR1/HDAC6/SIRT1/HIF1A/TGFB1/FGF8/IFNG/SRF/VEGFA/PTK2B/PIK3CA/APOE/GLUL/CDH13/AKT1/PLK2/NOS3/MECP2/PRKCE/PTEN/JUN/PTPN11/NF1/DPP4/MTOR/TNF/GPX1	31
GO:0031668	cellular response to extracellular stimulus	26/267	253/18866	2.84558e-15	1.184e-13	4.24092e-14	P2RX7/COMT/SIRT1/MAPK1/XBP1/ADNP/MAPK3/SFRP1/MAPK8/COL1A1/VDR/SRF/ATF4/GLUL/TP53/SRD5A1/ATF3/ALB/FOS/BCL2/LEP/LPL/JUN/PENK/LRRK2/MTOR	26
GO:1904892	regulation of receptor signaling pathway via STAT	21/267	151/18866	3.38428e-15	1.3965e-13	5.00208e-14	IGF1/TNFRSF1A/FGFR3/IL2/IFNG/PTK2B/LIF/IL6/IL10/IL18/IL6R/CDK5/RET/PRL/LEP/ERBB4/F2/CSF1R/HDAC2/IFNA1/TNF	21
GO:0034614	cellular response to reactive oxygen species	22/267	170/18866	3.41882e-15	1.39919e-13	5.01171e-14	HDAC6/SIRT1/MAPK1/MAPK3/MAPK8/SOD2/PDGFRB/MTR/KDM6B/IL6/IL10/SOD1/AKT1/NOS3/FOS/PAWR/JUN/NQO1/MAPT/LRRK2/HDAC2/TNF	22
GO:1905952	regulation of lipid localization	22/267	171/18866	3.87464e-15	1.5608e-13	5.59055e-14	PON1/TAC1/APOB/P2RX7/SIRT1/TSPO/OXT/POMC/IL1B/APOE/CRP/IL6/FTO/AKT1/SHH/LEP/LPL/PTPN11/ADIPOQ/PRKN/PTCH1/TNF	22
GO:0051341	regulation of oxidoreductase activity	19/267	117/18866	3.8762e-15	1.5608e-13	5.59055e-14	HDAC6/HIF1A/VDR/IFNG/IL1A/CNR1/PTK2B/IL1B/APOE/KRAS/AKT1/NOS3/GDNF/LEP/PRKN/LRRK2/TNF/INS/HP	19
GO:0048015	phosphatidylinositol-mediated signaling	23/267	192/18866	4.36608e-15	1.74399e-13	6.24671e-14	IGF1/ERBB3/FGFR1/SIRT1/MAPK1/HTR2A/MAPK3/TSC2/PDGFRB/PIK3CA/NGF/AKT1/PIK3R1/NTRK2/IL18/PTEN/LEP/ERBB4/F2/CSF1R/NF1/TNF/INS	23
GO:0016570	histone modification	34/267	468/18866	4.71199e-15	1.86722e-13	6.68812e-14	CREBBP/BRCA1/HDAC9/HDAC4/REST/ATRX/HDAC6/SIRT1/SMARCB1/EP300/MAPK3/MAPK8/PPARGC1A/VEGFA/KMT2A/IL1B/LIF/DNMT1/PER2/KDM6B/PRMT7/MEN1/BRCA2/TP53/KDM6A/CDK5/KMT2D/CTNNB1/MECP2/MTHFR/EHMT1/LRRK2/PAX5/HDAC2	34
GO:0014065	phosphatidylinositol 3-kinase signaling	21/267	154/18866	5.07505e-15	1.99525e-13	7.14671e-14	IGF1/ERBB3/FGFR1/SIRT1/MAPK1/HTR2A/MAPK3/TSC2/PDGFRB/PIK3CA/AKT1/PIK3R1/NTRK2/IL18/PTEN/LEP/ERBB4/F2/NF1/TNF/INS	21
GO:0071692	protein localization to extracellular region	34/267	470/18866	5.34332e-15	2.08431e-13	7.4657e-14	CD38/NOS2/IGF1/HDAC9/ACSL4/REST/P2RX7/XBP1/HIF1A/SFRP1/TGFB1/IL2/IFNG/OPRM1/IL1A/CNR1/IL1B/APOE/PER2/GLUL/RAC1/IL6/IL10/DRD2/FBN1/PRKCE/SNCG/LEP/PTPN11/PRKN/HLA-DRB1/DPP4/TNF/INS	34
GO:0048661	positive regulation of smooth muscle cell proliferation	18/267	103/18866	5.47541e-15	2.11928e-13	7.59096e-14	IGF1/FGFR2/HDAC4/PTGS2/NOTCH3/PPARGC1A/PDGFRB/MFN2/DNMT1/IL6/IL10/CDH13/AKT1/IL18/IL6R/JUN/MTOR/TNF	18
GO:0097696	receptor signaling pathway via STAT	22/267	174/18866	5.61147e-15	2.15524e-13	7.71975e-14	IGF1/TNFRSF1A/FGFR3/CCL2/IL2/IFNG/PTK2B/LIF/IL6/IL10/IL18/IL6R/CDK5/RET/PRL/LEP/ERBB4/F2/CSF1R/HDAC2/IFNA1/TNF	22
GO:0048017	inositol lipid-mediated signaling	23/267	196/18866	6.86955e-15	2.6183e-13	9.37836e-14	IGF1/ERBB3/FGFR1/SIRT1/MAPK1/HTR2A/MAPK3/TSC2/PDGFRB/PIK3CA/NGF/AKT1/PIK3R1/NTRK2/IL18/PTEN/LEP/ERBB4/F2/CSF1R/NF1/TNF/INS	23
GO:0045637	regulation of myeloid cell differentiation	26/267	263/18866	7.25067e-15	2.74262e-13	9.82367e-14	CREBBP/GNAS/EP300/HIF1A/GATA1/SFRP1/TGFB1/IFNG/IL17A/KMT2A/CREB1/PTK2B/LIF/PIK3R1/FBN1/KMT2D/CTNNB1/FADD/FOS/JUN/ADIPOQ/HLA-DRB1/NF1/DLL1/MTOR/TNF	26
GO:0001819	positive regulation of cytokine production	33/267	447/18866	7.75412e-15	2.911e-13	1.04268e-13	CREBBP/BRCA1/PTGS2/P2RX7/XBP1/EP300/HIF1A/TGFB1/IL2/IFNG/IL17A/IL1A/CREB1/IL1B/ATF4/IDO1/IL6/IL10/SOD1/PIK3R1/DRD2/IL18/IL6R/CTNNB1/FADD/LEP/LPL/PTPN11/ADIPOQ/HDAC2/AGER/TNF/INS	33
GO:0010631	epithelial cell migration	30/267	365/18866	8.30157e-15	3.09326e-13	1.10796e-13	TAC1/GRN/HDAC9/PTGS2/FGFR1/HDAC6/SIRT1/HIF1A/TGFB1/IFNG/SRF/VEGFA/PTK2B/PIK3CA/APOE/GLUL/CDH13/AKT1/PLK2/NOS3/MECP2/PRKCE/PTEN/JUN/PTPN11/NF1/DPP4/MTOR/TNF/GPX1	30
GO:0051897	positive regulation of protein kinase B signaling	22/267	178/18866	9.08928e-15	3.36169e-13	1.20411e-13	ERBB3/FGFR2/FGFR3/FGFR1/ESR1/TGFB1/FGF8/PDGFRB/PIK3CA/RAC1/PIK3R1/IL18/FGF17/RET/LEP/ERBB4/PTPN11/MTOR/TNF/GPX1/INS/MC1R	22
GO:0019233	sensory perception of pain	18/267	106/18866	9.26865e-15	3.40282e-13	1.21884e-13	TAC1/PTGS2/P2RX7/COMT/MAPK1/OXT/HTR2A/MAPK3/CCL2/OPRM1/CNR1/IL10/CDK5/MECP2/PENK/CCK/MTOR/MC1R	18
GO:1902105	regulation of leukocyte differentiation	27/267	290/18866	9.48143e-15	3.45553e-13	1.23772e-13	GLI2/GNAS/XBP1/SFRP1/TGFB1/IL2/IFNG/IL17A/IL1A/CREB1/IL1B/LIF/SOD1/PIK3R1/IL18/SHH/FBN1/CTNNB1/FADD/FOS/JUN/ADIPOQ/HLA-DRB1/NF1/MTOR/AGER/TNF	27
GO:0016569	covalent chromatin modification	34/267	481/18866	1.05453e-14	3.8154e-13	1.36662e-13	CREBBP/BRCA1/HDAC9/HDAC4/REST/ATRX/HDAC6/SIRT1/SMARCB1/EP300/MAPK3/MAPK8/PPARGC1A/VEGFA/KMT2A/IL1B/LIF/DNMT1/PER2/KDM6B/PRMT7/MEN1/BRCA2/TP53/KDM6A/CDK5/KMT2D/CTNNB1/MECP2/MTHFR/EHMT1/LRRK2/PAX5/HDAC2	34
GO:1901653	cellular response to peptide	31/267	398/18866	1.25813e-14	4.51933e-13	1.61876e-13	GCLC/IGF1/HDAC9/ARID1B/NGFR/PRKACA/GSK3B/SIRT1/XBP1/TSC2/PRKAR1A/TIMELESS/CREB1/PIK3CA/IL1B/MEN1/TP53/AKT1/SRD5A1/PIK3R1/PRKCI/CDK5/FBN1/PTEN/PRL/LEP/LPL/PTPN11/ADIPOQ/AGER/INS	31
GO:0032768	regulation of monooxygenase activity	15/267	66/18866	1.73909e-14	6.14101e-13	2.19962e-13	HIF1A/VDR/IFNG/IL1A/CNR1/PTK2B/IL1B/APOE/KRAS/AKT1/NOS3/GDNF/LEP/TNF/INS	15
GO:0019216	regulation of lipid metabolic process	32/267	431/18866	1.74649e-14	6.14101e-13	2.19962e-13	CREBBP/BRCA1/TNFRSF1A/FGFR3/PTGS2/REST/APOB/SIRT1/TSPO/HTR2A/TGFB1/PPARGC1A/VDR/IFNG/GNB3/PDGFRB/CREB1/CNR1/PTK2B/IL1B/APOE/SOD1/AKT1/PIK3R1/PRKCE/LEP/F2/ADIPOQ/SERPINA3/MTOR/TNF/INS	32
GO:0030099	myeloid cell differentiation	32/267	431/18866	1.74649e-14	6.14101e-13	2.19962e-13	CREBBP/GNAS/SIRT1/EP300/HIF1A/GATA1/SFRP1/TGFB1/IFNG/IL17A/SRF/VEGFA/KMT2A/CREB1/PTK2B/LIF/LBR/PIK3R1/FBN1/KMT2D/CTNNB1/FADD/FOS/JUN/PTPN11/ADIPOQ/CSF1R/HLA-DRB1/NF1/DLL1/MTOR/TNF	32
GO:0071867	response to monoamine	18/267	110/18866	1.82086e-14	6.31358e-13	2.26143e-13	PRKACA/GSK3B/GNAS/MAPK1/HTR2A/MAPK3/PPARGC1A/OPRM1/ATF4/GNAL/SRD5A1/DRD2/ALK/ADIPOQ/PENK/PRKN/LRRK2/HDAC2	18
GO:0071869	response to catecholamine	18/267	110/18866	1.82086e-14	6.31358e-13	2.26143e-13	PRKACA/GSK3B/GNAS/MAPK1/HTR2A/MAPK3/PPARGC1A/OPRM1/ATF4/GNAL/SRD5A1/DRD2/ALK/ADIPOQ/PENK/PRKN/LRRK2/HDAC2	18
GO:0033135	regulation of peptidyl-serine phosphorylation	20/267	145/18866	1.84578e-14	6.35583e-13	2.27657e-13	PTGS2/BAX/HDAC6/TGFB1/IFNG/VEGFA/PIK3CA/LIF/NGF/IL6/AKT1/NTRK2/BRAF/RET/BCL2/PTEN/BDNF/IFNA1/DMD/TNF	20
GO:0009306	protein secretion	33/267	462/18866	1.99388e-14	6.81881e-13	2.4424e-13	CD38/NOS2/IGF1/HDAC9/ACSL4/REST/P2RX7/XBP1/HIF1A/SFRP1/TGFB1/IL2/IFNG/OPRM1/IL1A/CNR1/IL1B/APOE/PER2/GLUL/RAC1/IL6/IL10/DRD2/PRKCE/SNCG/LEP/PTPN11/PRKN/HLA-DRB1/DPP4/TNF/INS	33
GO:0035592	establishment of protein localization to extracellular region	33/267	463/18866	2.12057e-14	7.20273e-13	2.57992e-13	CD38/NOS2/IGF1/HDAC9/ACSL4/REST/P2RX7/XBP1/HIF1A/SFRP1/TGFB1/IL2/IFNG/OPRM1/IL1A/CNR1/IL1B/APOE/PER2/GLUL/RAC1/IL6/IL10/DRD2/PRKCE/SNCG/LEP/PTPN11/PRKN/HLA-DRB1/DPP4/TNF/INS	33
GO:1903037	regulation of leukocyte cell-cell adhesion	28/267	329/18866	2.87704e-14	9.70611e-13	3.47659e-13	IGF1/GLI2/DLG1/XBP1/CCL2/PRKAR1A/IL2/IFNG/IL1A/PIK3CA/IL1B/IDO1/RAC1/IL6/IL10/AKT1/PIK3R1/GNRH1/IL18/SHH/FADD/LEP/PAWR/PTPN11/HLA-DRB1/DPP4/AGER/TNF	28
GO:1901216	positive regulation of neuron death	17/267	97/18866	3.0239e-14	1.01331e-12	3.62953e-13	GRN/HDAC4/GSK3B/REST/BAX/IFNG/ATF4/TP53/CDK5/CTNNB1/FOS/JUN/NQO1/MAPT/NF1/MTOR/TNF	17
GO:0060249	anatomical structure homeostasis	33/267	469/18866	3.05824e-14	1.01554e-12	3.63753e-13	CD38/PTGS2/ATRX/BAX/GNAS/P2RX7/MAPK1/HIF1A/GATA1/MAPK3/SRF/VEGFA/PDGFRB/CNR1/PTK2B/KRAS/RAC1/IL6/COL2A1/BRCA2/SOD1/ALB/NOS3/CDK5/CTNNB1/BCL2/CALB2/PTPN11/CSF1R/PRKN/SERPINA3/NF1/DMD	33
GO:0002573	myeloid leukocyte differentiation	23/267	210/18866	3.09158e-14	1.01554e-12	3.63753e-13	GNAS/SIRT1/GATA1/SFRP1/TGFB1/IFNG/IL17A/VEGFA/CREB1/LIF/LBR/PIK3R1/FBN1/CTNNB1/FADD/FOS/JUN/ADIPOQ/CSF1R/HLA-DRB1/NF1/MTOR/TNF	23
GO:0006109	regulation of carbohydrate metabolic process	23/267	210/18866	3.09158e-14	1.01554e-12	3.63753e-13	IGF1/POU1F1/HDAC4/GSK3B/P2RX7/SIRT1/EP300/HIF1A/HTR2A/TGFB1/PPARGC1A/IFNG/GNB3/POMC/PTK2B/TP53/AKT1/PRKCE/LEP/ADIPOQ/PRKN/MTOR/INS	23
GO:0035264	multicellular organism growth	20/267	150/18866	3.58201e-14	1.16895e-12	4.18703e-13	IGF1/POU1F1/ATRX/GNAS/EP300/CREB1/PIK3CA/FTO/TP53/SOD1/SLC6A3/KDM6A/DRD2/AR/CHD7/BCL2/PRL/PTPN11/PTCH1/MTOR	20
GO:0008202	steroid metabolic process	28/267	332/18866	3.61306e-14	1.17143e-12	4.19589e-13	PON1/FGFR1/REST/APOB/ESR1/COMT/SIRT1/CYP2D6/TSPO/PPARGC1A/VDR/IFNG/GNB3/IL1B/APOE/CYP2E1/CYP27A1/CYP1A2/SOD1/LBR/SRD5A1/CYP3A4/SHH/CYP2C19/MECP2/LEP/CYP2B6/TNF	28
GO:0035265	organ growth	22/267	191/18866	4.00606e-14	1.29047e-12	4.62228e-13	IGF1/FGFR2/FGFR3/FGFR1/ESR1/MAPK1/FGF8/PRKAR1A/PDGFRB/DUSP6/SOD1/AKT1/PDLIM5/SHH/AR/BCL2/PTEN/LEP/ERBB4/PTPN11/DLL1/MTOR	22
GO:0001822	kidney development	26/267	283/18866	4.16806e-14	1.32555e-12	4.74793e-13	FGFR2/GLI2/NOTCH3/DLG1/FGFR1/BAX/SFRP1/FGF8/VEGFA/PDGFRB/LIF/ACE/IL6R/SHH/RET/FBN1/CTNNB1/FADD/GDNF/BCL2/BDNF/ADIPOQ/PTCH1/LRRK2/NF1/DLL1	26
GO:0046651	lymphocyte proliferation	26/267	283/18866	4.16806e-14	1.32555e-12	4.74793e-13	CD38/TAC1/IGF1/TNFRSF1B/DLG1/BAX/P2RX7/PRKAR1A/IL2/IL1A/IL1B/IDO1/IL6/IL10/TP53/GNRH1/IL18/SHH/CTNNB1/FADD/BCL2/LEP/PAWR/HLA-DRB1/IFNA1/AGER	26
GO:0090276	regulation of peptide hormone secretion	23/267	213/18866	4.20197e-14	1.32787e-12	4.75626e-13	CD38/NOS2/ACSL4/REST/HIF1A/SFRP1/IFNG/CNR1/IL1B/PER2/GLUL/RAC1/IL6/DRD2/PRKCE/CHD7/LEP/PTPN11/PRKN/HLA-DRB1/DPP4/TNF/INS	23
GO:0043434	response to peptide hormone	32/267	447/18866	4.80399e-14	1.50857e-12	5.4035e-13	GCLC/HDAC9/ARID1B/PRKACA/PTGS2/GSK3B/SIRT1/XBP1/OXT/TSC2/COL1A1/PRKAR1A/CREB1/PIK3CA/IL1B/MEN1/IL10/AKT1/SRD5A1/PIK3R1/GNRH1/PRKCI/INPPL1/FBN1/PTEN/PRL/LEP/LPL/PTPN11/ADIPOQ/MTOR/INS	32
GO:0001659	temperature homeostasis	21/267	174/18866	6.08331e-14	1.89837e-12	6.7997e-13	PTGS2/GNAS/OXT/HTR2A/PPARGC1A/VEGFA/IL1A/MFN2/CNR1/IL1B/ATF4/PER2/KDM6B/FTO/DRD2/IL18/LEP/EHMT1/ADIPOQ/TNF/GPX1	21
GO:0042098	T cell proliferation	22/267	195/18866	6.17393e-14	1.91469e-12	6.85813e-13	IGF1/TNFRSF1B/DLG1/BAX/P2RX7/PRKAR1A/IL2/IL1A/IL1B/IDO1/IL6/IL10/TP53/GNRH1/IL18/SHH/CTNNB1/FADD/LEP/PAWR/HLA-DRB1/AGER	22
GO:0043406	positive regulation of MAP kinase activity	25/267	264/18866	6.59604e-14	2.03296e-12	7.28179e-13	IGF1/FGFR1/P2RX7/MAPK1/HTR2A/MAPK3/TGFB1/VEGFA/PDGFRB/PTK2B/IL1B/MAP2K2/KRAS/NGF/DUSP6/SOD1/BRAF/DVL3/RET/MAP2K1/ALK/PTPN11/LRRK2/AGER/TNF	25
GO:0007623	circadian rhythm	23/267	218/18866	6.92932e-14	2.12258e-12	7.60279e-13	NOS2/NGFR/GSK3B/SIRT1/EP300/MAPK8/PPARGC1A/TIMELESS/KMT2A/CREB1/ATF4/PER2/TP53/SRD5A1/NTRK2/DRD2/PTEN/LEP/BDNF/JUN/ADIPOQ/HDAC2/MTOR	23
GO:0030098	lymphocyte differentiation	29/267	368/18866	7.06081e-14	2.14967e-12	7.69982e-13	HDAC9/POU1F1/HDAC4/GLI2/BAX/XBP1/EP300/SFRP1/IL2/IFNG/SRF/IL1A/PTK2B/IL1B/IL6/IL10/TP53/SOD1/PIK3R1/IL18/SHH/CTNNB1/FADD/CHD7/BCL2/LEP/IFNA1/DLL1/MTOR	29
GO:0042326	negative regulation of phosphorylation	33/267	484/18866	7.44926e-14	2.25419e-12	8.07419e-13	PAX6/HDAC4/DLG1/BAX/P2RX7/SIRT1/TSC2/SFRP1/TGFB1/PRKAR1A/IL2/PPARGC1A/IFNG/DUSP1/IL1B/LIF/APOE/PPP1R1B/MEN1/DUSP6/AKT1/CDKN2A/DRD2/ATF3/PTEN/JUN/ADIPOQ/PRKN/MAPT/LRRK2/NF1/MTOR/DMD	33
GO:0060291	long-term synaptic potentiation	16/267	87/18866	7.97235e-14	2.39795e-12	8.58911e-13	GSK3B/MAPK1/CREB1/PTK2B/APOE/PLK2/NTRK2/DRD2/S100B/SQSTM1/MECP2/PTEN/CALB2/NF1/AGER/INS	16
GO:0072001	renal system development	26/267	292/18866	8.72842e-14	2.60964e-12	9.34735e-13	FGFR2/GLI2/NOTCH3/DLG1/FGFR1/BAX/SFRP1/FGF8/VEGFA/PDGFRB/LIF/ACE/IL6R/SHH/RET/FBN1/CTNNB1/FADD/GDNF/BCL2/BDNF/ADIPOQ/PTCH1/LRRK2/NF1/DLL1	26
GO:0045785	positive regulation of cell adhesion	31/267	428/18866	8.99718e-14	2.67398e-12	9.57783e-13	IGF1/GLI2/GSK3B/XBP1/OLFM4/SFRP1/CCL2/IL2/IFNG/VEGFA/IL1A/PTK2B/PIK3CA/IL1B/LIF/RAC1/IL6/IL10/CDH13/AKT1/PIK3R1/IL18/SHH/RET/FADD/PRKCE/LEP/PTPN11/DPP4/AGER/TNF	31
GO:0031669	cellular response to nutrient levels	23/267	221/18866	9.2941e-14	2.72973e-12	9.7775e-13	COMT/SIRT1/MAPK1/XBP1/MAPK3/SFRP1/MAPK8/COL1A1/VDR/SRF/ATF4/GLUL/TP53/SRD5A1/ATF3/ALB/BCL2/LEP/LPL/JUN/PENK/LRRK2/MTOR	23
GO:0032944	regulation of mononuclear cell proliferation	23/267	221/18866	9.2941e-14	2.72973e-12	9.7775e-13	CD38/TAC1/IGF1/TNFRSF1B/DLG1/PRKAR1A/IL2/IL1A/IL1B/IDO1/CRP/IL6/IL10/GNRH1/IL18/SHH/CTNNB1/FADD/BCL2/LEP/PAWR/HLA-DRB1/AGER	23
GO:0051961	negative regulation of nervous system development	27/267	319/18866	9.73001e-14	2.84105e-12	1.01762e-12	CD38/PAX6/NGFR/PRKACA/NOTCH3/GSK3B/REST/TSPO/IL1B/APOE/IL6/TP53/PLK2/GNRH1/SHH/CDK5/CTNNB1/PTEN/BDNF/ERBB4/F2/DCC/LRRK2/HDAC2/NF1/DLL1/TNF	27
GO:0043279	response to alkaloid	17/267	104/18866	1.00642e-13	2.92154e-12	1.04645e-12	TAC1/OXT/HTR2A/PPARGC1A/OPRM1/CNR1/PTK2B/PPP1R1B/SLC6A3/DRD2/CDK5/FADD/PRKCE/BCL2L1/PENK/HDAC2/MTOR	17
GO:0016049	cell growth	33/267	490/18866	1.05336e-13	3.04012e-12	1.08893e-12	CD38/IGF1/GSK3B/HDAC6/SIRT1/ADNP/SFRP1/TGFB1/IL2/SRF/VEGFA/PTK2B/APOE/NGF/ADAM10/ESR2/TP53/AKT1/CDKN2A/PDLIM5/CDK5/KMT2D/CTNNB1/BCL2/BDNF/F2/PRKN/MAPT/DCC/MTOR/L1CAM/MEG3/INS	33
GO:0051091	positive regulation of DNA-binding transcription factor activity	25/267	270/18866	1.10242e-13	3.16343e-12	1.1331e-12	ZIC2/HDAC4/ESR1/SMARCB1/EP300/PPARGC1A/SRF/VEGFA/IL1B/KRAS/IL6/IL10/ESR2/AKT1/IL18/PRKCI/SHH/CTNNB1/AR/ALK/PTEN/FZD2/AGER/TNF/INS	25
GO:0050768	negative regulation of neurogenesis	26/267	295/18866	1.10991e-13	3.16673e-12	1.13428e-12	CD38/PAX6/NGFR/NOTCH3/GSK3B/REST/TSPO/IL1B/APOE/IL6/TP53/PLK2/GNRH1/SHH/CDK5/CTNNB1/PTEN/BDNF/ERBB4/F2/DCC/LRRK2/HDAC2/NF1/DLL1/TNF	26
GO:0008625	extrinsic apoptotic signaling pathway via death domain receptors	16/267	89/18866	1.15837e-13	3.28621e-12	1.17707e-12	BRCA1/TNFRSF1A/GSK3B/BAX/SFRP1/NGF/PIK3R1/ATF3/NOS3/FADD/BCL2L1/BCL2/PTEN/NF1/TNF/GPX1	16
GO:0050796	regulation of insulin secretion	21/267	181/18866	1.34149e-13	3.7842e-12	1.35545e-12	CD38/NOS2/ACSL4/REST/HIF1A/SFRP1/IFNG/CNR1/IL1B/PER2/GLUL/RAC1/IL6/DRD2/PRKCE/LEP/PTPN11/PRKN/HLA-DRB1/DPP4/TNF	21
GO:0002761	regulation of myeloid leukocyte differentiation	18/267	123/18866	1.35952e-13	3.81354e-12	1.36595e-12	GNAS/SFRP1/TGFB1/IFNG/IL17A/CREB1/LIF/PIK3R1/FBN1/CTNNB1/FADD/FOS/JUN/ADIPOQ/HLA-DRB1/NF1/MTOR/TNF	18
GO:2000379	positive regulation of reactive oxygen species metabolic process	17/267	106/18866	1.39458e-13	3.89002e-12	1.39335e-12	HDAC4/PTGS2/TSPO/TGFB1/IFNG/PDGFRB/PTK2B/IL1B/CRP/TP53/SOD1/AKT1/LEP/F2/MAPT/MTOR/TNF	17
GO:0051235	maintenance of location	27/267	324/18866	1.41639e-13	3.9289e-12	1.40728e-12	PRKACA/APOB/BAX/P2RX7/SIRT1/TSPO/HTR2A/PTK2B/IL1B/APOE/SYNE1/CRP/IL6/IL10/FTO/AKT1/DRD2/ALB/CDK5/FBN1/PRKCE/CHD7/LEP/LPL/F2/DMD/TNF	27
GO:0030879	mammary gland development	19/267	142/18866	1.49051e-13	4.11167e-12	1.47274e-12	FGFR2/GLI2/BAX/ESR1/MAPK1/XBP1/HIF1A/VDR/VEGFA/CREB1/BRCA2/AKT1/SLC6A3/AR/PRL/ERBB4/CSF1R/PTCH1/GPX1	19
GO:0022612	gland morphogenesis	18/267	124/18866	1.57045e-13	4.29458e-12	1.53826e-12	PAX6/FGFR2/GLI2/FGFR1/BAX/ESR1/XBP1/SFRP1/TGFB1/FGF8/VDR/IL6/SHH/AR/BCL2/CSF1R/PTCH1/TNF	18
GO:0060541	respiratory system development	22/267	204/18866	1.57402e-13	4.29458e-12	1.53826e-12	FGFR2/GLI2/FGFR1/MAPK1/EP300/MAPK3/FGF8/TIMELESS/SRF/VEGFA/PDGFRB/CREB1/LIF/KRAS/CYP1A2/HESX1/SHH/NOS3/CTNNB1/MAP2K1/CHD7/TNF	22
GO:2001237	negative regulation of extrinsic apoptotic signaling pathway	17/267	107/18866	1.63722e-13	4.44273e-12	1.59132e-12	GCLC/BRCA1/IGF1/GSK3B/GATA1/IL1A/IL1B/COL2A1/AKT1/NOS3/FADD/GDNF/AR/BCL2L1/BCL2/TNF/GPX1	17
GO:0022407	regulation of cell-cell adhesion	31/267	439/18866	1.77389e-13	4.78759e-12	1.71484e-12	IGF1/GLI2/DLG1/XBP1/TGFB1/CCL2/PRKAR1A/IL2/IFNG/VEGFA/IL1A/PIK3CA/IL1B/IDO1/RAC1/IL6/IL10/AKT1/PIK3R1/GNRH1/IL18/SHH/FADD/LEP/PAWR/PTPN11/ADIPOQ/HLA-DRB1/DPP4/AGER/TNF	31
GO:1903201	regulation of oxidative stress-induced cell death	15/267	77/18866	1.99008e-13	5.31981e-12	1.90548e-12	REST/HDAC6/SIRT1/HIF1A/SOD2/ATF4/IL10/SOD1/AKT1/CTNNB1/PAWR/PRKN/LRRK2/GPX1/INS	15
GO:1900407	regulation of cellular response to oxidative stress	16/267	92/18866	1.9924e-13	5.31981e-12	1.90548e-12	REST/HDAC6/SIRT1/HIF1A/SOD2/ATF4/IL10/SOD1/AKT1/CTNNB1/PAWR/PRKN/LRRK2/TNF/GPX1/INS	16
GO:0034284	response to monosaccharide	22/267	207/18866	2.12707e-13	5.64919e-12	2.02346e-12	GCLC/PRKACA/PTGS2/SMARCB1/XBP1/HIF1A/PPARGC1A/SRF/PTK2B/PIK3CA/MEN1/LDHA/GLUL/RAC1/POLG/PRKCE/PTEN/LEP/LPL/ADIPOQ/HLA-DRB1/AGER	22
GO:0007612	learning	19/267	145/18866	2.1942e-13	5.79665e-12	2.07628e-12	TAC1/PTGS2/COMT/HIF1A/SRF/CREB1/PPP1R1B/KRAS/NTRK2/DRD2/SORCS3/CDK5/MECP2/FOS/JUN/PRKN/CCK/NF1/MTOR	19
GO:0033138	positive regulation of peptidyl-serine phosphorylation	17/267	109/18866	2.24476e-13	5.89899e-12	2.11293e-12	PTGS2/HDAC6/TGFB1/IFNG/VEGFA/PIK3CA/LIF/NGF/IL6/AKT1/NTRK2/BRAF/RET/BCL2/BDNF/IFNA1/TNF	17
GO:0001933	negative regulation of protein phosphorylation	31/267	444/18866	2.39828e-13	6.24459e-12	2.23672e-12	PAX6/DLG1/BAX/P2RX7/SIRT1/TSC2/SFRP1/TGFB1/PRKAR1A/IL2/PPARGC1A/IFNG/DUSP1/IL1B/LIF/APOE/PPP1R1B/MEN1/DUSP6/AKT1/CDKN2A/DRD2/ATF3/PTEN/JUN/ADIPOQ/PRKN/LRRK2/NF1/MTOR/DMD	31
GO:0014066	regulation of phosphatidylinositol 3-kinase signaling	18/267	127/18866	2.40128e-13	6.24459e-12	2.23672e-12	IGF1/ERBB3/FGFR1/SIRT1/MAPK1/MAPK3/TSC2/PDGFRB/PIK3CA/PIK3R1/NTRK2/IL18/PTEN/LEP/ERBB4/F2/TNF/INS	18
GO:0032770	positive regulation of monooxygenase activity	11/267	31/18866	2.44769e-13	6.33228e-12	2.26813e-12	HIF1A/VDR/IFNG/PTK2B/IL1B/APOE/KRAS/AKT1/GDNF/TNF/INS	11
GO:0042542	response to hydrogen peroxide	19/267	146/18866	2.49087e-13	6.41079e-12	2.29625e-12	HDAC6/SIRT1/COL1A1/PDGFRB/DUSP1/PTK2B/KDM6B/LDHA/IL6/IL10/SOD1/BCL2/PAWR/JUN/NQO1/LRRK2/HDAC2/GPX1/HP	19
GO:0061138	morphogenesis of a branching epithelium	21/267	187/18866	2.56861e-13	6.57695e-12	2.35577e-12	FGFR2/GLI2/DLG1/FGFR1/ESR1/SFRP1/FGF8/VDR/TIMELESS/SRF/VEGFA/KRAS/IL10/EDNRA/SHH/CTNNB1/GDNF/AR/BCL2/PTCH1/TNF	21
GO:0042692	muscle cell differentiation	29/267	390/18866	3.08833e-13	7.86738e-12	2.81798e-12	IGF1/HDAC9/FGFR2/HDAC4/SIRT1/XBP1/TGFB1/PRKAR1A/SOD2/SRF/VEGFA/PDGFRB/DNMT1/SYNE1/KDM6B/KRAS/AKT1/PDLIM5/SHH/CTNNB1/MECP2/BCL2/ATP2A2/BDNF/NEB/DLL1/MTOR/DMD/GPX1	29
GO:0043393	regulation of protein binding	22/267	211/18866	3.15269e-13	7.99054e-12	2.8621e-12	HDAC4/PRKACA/GSK3B/BAX/EP300/ADNP/MAPK3/MAPK8/STMN1/APOE/PRMT7/MEN1/IL10/AKT1/PLK2/ACE/CDK5/ATP2A2/BDNF/ADIPOQ/PRKN/LRRK2	22
GO:0007159	leukocyte cell-cell adhesion	28/267	364/18866	3.54462e-13	8.93852e-12	3.20165e-12	IGF1/GLI2/DLG1/XBP1/CCL2/PRKAR1A/IL2/IFNG/IL1A/PIK3CA/IL1B/IDO1/RAC1/IL6/IL10/AKT1/PIK3R1/GNRH1/IL18/SHH/FADD/LEP/PAWR/PTPN11/HLA-DRB1/DPP4/AGER/TNF	28
GO:0010821	regulation of mitochondrion organization	21/267	191/18866	3.90733e-13	9.75506e-12	3.49412e-12	GCLC/IGF1/GSK3B/BAX/HDAC6/TSPO/EP300/HIF1A/TSC2/MAPK8/PPARGC1A/MFN2/TP53/AKT1/SQSTM1/BCL2L1/BCL2/PRKN/MAPT/LRRK2/GPX1	21
GO:1903829	positive regulation of cellular protein localization	27/267	338/18866	3.90749e-13	9.75506e-12	3.49412e-12	NGFR/PRKACA/PTGS2/DLG1/GSK3B/MAPK1/TGFB1/MAPK8/IFNG/IL1B/LIF/TP53/AKT1/PIK3R1/SQSTM1/PRKCI/SHH/CDK5/PRKCE/BCL2/LEP/ERBB4/F2/PRKN/MAPT/TNF/INS	27
GO:0001894	tissue homeostasis	24/267	261/18866	4.07211e-13	1.01154e-11	3.6232e-12	CD38/PTGS2/BAX/GNAS/P2RX7/GATA1/SRF/VEGFA/PDGFRB/PTK2B/KRAS/RAC1/IL6/COL2A1/SOD1/ALB/NOS3/CTNNB1/BCL2/PTPN11/CSF1R/SERPINA3/NF1/DMD	24
GO:0035148	tube formation	19/267	150/18866	4.0954e-13	1.01229e-11	3.62589e-12	FGFR2/PRKACA/HIF1A/TSC2/SFRP1/TGFB1/FGF8/VEGFA/KDM6A/DVL3/HESX1/SHH/RET/CTNNB1/GDNF/MTHFR/FZD2/MED12/PTCH1	19
GO:0046777	protein autophosphorylation	23/267	237/18866	4.12185e-13	1.01381e-11	3.63133e-12	VRK2/FGFR2/FGFR3/PRKACA/FGFR1/GSK3B/MAPK3/VEGFA/PDGFRB/PTK2B/MAP2K2/AKT1/NTRK2/ACE/CDK5/ALK/JUN/ERBB4/ADIPOQ/CSF1R/LRRK2/MTOR/INS	23
GO:0007584	response to nutrient	20/267	171/18866	4.47679e-13	1.09572e-11	3.9247e-12	GCLC/ACSL4/PTGS2/XBP1/TSPO/SFRP1/COL1A1/VDR/SRF/CNR1/LDHA/SST/PTEN/LEP/LPL/MTHFR/NQO1/ADIPOQ/PENK/MTOR	20
GO:0050727	regulation of inflammatory response	30/267	425/18866	4.52327e-13	1.10169e-11	3.9461e-12	TAC1/NOS2/IGF1/TNFRSF1B/GRN/TNFRSF1A/PTGS2/ESR1/IL2/IFNG/IL17A/CNR1/IL1B/APOE/IDO1/IL6/IL10/SOD1/IL18/LEP/LPL/F2/ADIPOQ/LRRK2/HLA-DRB1/AGER/TNF/GPX1/NEAT1/INS	30
GO:0016331	morphogenesis of embryonic epithelium	19/267	151/18866	4.6262e-13	1.11726e-11	4.00186e-12	FGFR2/PRKACA/GLI2/HIF1A/TSC2/SFRP1/TGFB1/FGF8/KDM6A/DVL3/SHH/RET/CTNNB1/GDNF/AR/MTHFR/FZD2/MED12/PTCH1	19
GO:0070374	positive regulation of ERK1 and ERK2 cascade	22/267	215/18866	4.63193e-13	1.11726e-11	4.00186e-12	FGFR2/FGFR3/HTR2A/MAPK3/TGFB1/FGF8/CCL2/OPRM1/PDGFRB/PTK2B/APOE/DRD2/BRAF/MAP2K1/PTEN/JUN/ERBB4/PTPN11/CSF1R/HLA-DRB1/AGER/TNF	22
GO:0036473	cell death in response to oxidative stress	16/267	97/18866	4.70514e-13	1.12946e-11	4.04556e-12	REST/HDAC6/SIRT1/HIF1A/SOD2/ATF4/IL10/SOD1/AKT1/CTNNB1/BCL2/PAWR/PRKN/LRRK2/GPX1/INS	16
GO:0060485	mesenchyme development	25/267	290/18866	5.55632e-13	1.3274e-11	4.75456e-12	ERBB3/FGFR2/FGFR1/GSK3B/MAPK1/HIF1A/MAPK3/SFRP1/TGFB1/FGF8/COL1A1/PDGFRB/IL1B/IL6/EDNRA/SHH/NOS3/RET/CTNNB1/GDNF/BCL2/PTEN/ERBB4/HDAC2/MTOR	25
GO:0045834	positive regulation of lipid metabolic process	19/267	153/18866	5.88644e-13	1.39957e-11	5.01307e-12	TNFRSF1A/FGFR3/PTGS2/HTR2A/TGFB1/PPARGC1A/IFNG/PDGFRB/CREB1/PTK2B/IL1B/APOE/AKT1/PRKCE/F2/ADIPOQ/MTOR/TNF/INS	19
GO:0062013	positive regulation of small molecule metabolic process	19/267	154/18866	6.63079e-13	1.56908e-11	5.62021e-12	NOS2/IGF1/POU1F1/PTGS2/P2RX7/COMT/SIRT1/HIF1A/HTR2A/PPARGC1A/IFNG/IL1B/AKT1/NOS3/VCP/PRKCE/ADIPOQ/TNF/INS	19
GO:0050670	regulation of lymphocyte proliferation	22/267	219/18866	6.748e-13	1.58928e-11	5.69258e-12	CD38/TAC1/IGF1/TNFRSF1B/DLG1/PRKAR1A/IL2/IL1A/IL1B/IDO1/IL6/IL10/GNRH1/IL18/SHH/CTNNB1/FADD/BCL2/LEP/PAWR/HLA-DRB1/AGER	22
GO:0071241	cellular response to inorganic substance	22/267	221/18866	8.11988e-13	1.90341e-11	6.81773e-12	PTGS2/ATRX/FUS/MAPK1/TSPO/MAPK3/MAPK8/PPARGC1A/TIMELESS/MTR/CREB1/ATF4/CYP1A2/SOD1/AKT1/BRAF/SHH/FOS/JUN/NQO1/PRKN/LRRK2	22
GO:1901861	regulation of muscle tissue development	19/267	156/18866	8.39096e-13	1.95776e-11	7.01242e-12	IGF1/HDAC9/ERBB3/FGFR2/HDAC4/FGFR1/MAPK1/TGFB1/FGF8/PPARGC1A/CREB1/S100B/SHH/CTNNB1/BCL2/PTEN/ERBB4/DLL1/MTOR	19
GO:0030324	lung development	20/267	177/18866	8.61739e-13	2.00124e-11	7.16815e-12	FGFR2/GLI2/FGFR1/MAPK1/EP300/MAPK3/FGF8/TIMELESS/SRF/VEGFA/PDGFRB/CREB1/LIF/KRAS/CYP1A2/SHH/NOS3/CTNNB1/MAP2K1/TNF	20
GO:1902882	regulation of response to oxidative stress	16/267	101/18866	9.02092e-13	2.08525e-11	7.46907e-12	REST/HDAC6/SIRT1/HIF1A/SOD2/ATF4/IL10/SOD1/AKT1/CTNNB1/PAWR/PRKN/LRRK2/TNF/GPX1/INS	16
GO:0045666	positive regulation of neuron differentiation	28/267	380/18866	1.01389e-12	2.33289e-11	8.35608e-12	GRN/NGFR/GLI2/FGFR1/REST/EP300/ADNP/IL2/SRF/VEGFA/CNR1/PTK2B/APOE/NGF/NTRK2/DVL3/PRKCI/RET/MAP2K1/ALK/BCL2/PTEN/BDNF/PRKN/MAPT/TCF4/MTOR/L1CAM	28
GO:0042531	positive regulation of tyrosine phosphorylation of STAT protein	14/267	71/18866	1.07824e-12	2.4583e-11	8.80528e-12	IGF1/TNFRSF1A/FGFR3/IL2/IFNG/LIF/IL6/IL18/IL6R/LEP/ERBB4/CSF1R/HDAC2/TNF	14
GO:0061180	mammary gland epithelium development	14/267	71/18866	1.07824e-12	2.4583e-11	8.80528e-12	FGFR2/GLI2/BAX/ESR1/MAPK1/HIF1A/VDR/BRCA2/AKT1/AR/ERBB4/CSF1R/PTCH1/GPX1	14
GO:0009746	response to hexose	21/267	202/18866	1.17596e-12	2.6689e-11	9.55962e-12	GCLC/PRKACA/PTGS2/SMARCB1/XBP1/HIF1A/PPARGC1A/SRF/PTK2B/PIK3CA/MEN1/LDHA/GLUL/RAC1/POLG/PRKCE/PTEN/LPL/ADIPOQ/HLA-DRB1/AGER	21
GO:1902107	positive regulation of leukocyte differentiation	19/267	159/18866	1.18664e-12	2.68094e-11	9.60274e-12	GLI2/GNAS/XBP1/TGFB1/IL2/IFNG/IL17A/IL1A/CREB1/IL1B/LIF/IL18/SHH/FADD/FOS/JUN/HLA-DRB1/AGER/TNF	19
GO:0030323	respiratory tube development	20/267	181/18866	1.31436e-12	2.95612e-11	1.05884e-11	FGFR2/GLI2/FGFR1/MAPK1/EP300/MAPK3/FGF8/TIMELESS/SRF/VEGFA/PDGFRB/CREB1/LIF/KRAS/CYP1A2/SHH/NOS3/CTNNB1/MAP2K1/TNF	20
GO:1901342	regulation of vasculature development	30/267	444/18866	1.38871e-12	3.10934e-11	1.11372e-11	BRCA1/GRN/HDAC9/NGFR/PTGS2/SIRT1/XBP1/HIF1A/SFRP1/SOD2/VEGFA/IL1A/PTK2B/IL1B/DNMT1/GLUL/IL6/IL10/ADAM10/PLK2/IL6R/NOS3/CTNNB1/MECP2/CXCL8/PRL/LEP/NF1/DLL1/TNF	30
GO:1903708	positive regulation of hemopoiesis	21/267	204/18866	1.42582e-12	3.17817e-11	1.13837e-11	GLI2/GNAS/XBP1/HIF1A/GATA1/TGFB1/IL2/IFNG/IL17A/IL1A/CREB1/IL1B/LIF/IL18/SHH/FADD/FOS/JUN/HLA-DRB1/AGER/TNF	21
GO:0021782	glial cell development	17/267	122/18866	1.49878e-12	3.31124e-11	1.18604e-11	GRN/IFNG/IL1B/KRAS/IL6/SOD1/AKT1/NTRK2/SHH/CDK5/PTEN/MED12/MAPT/NF1/DLL1/AGER/TNF	17
GO:0045471	response to ethanol	17/267	122/18866	1.49878e-12	3.31124e-11	1.18604e-11	FGFR2/IL2/OPRM1/CNR1/PTK2B/CYP2E1/SOD1/SLC6A3/GNRH1/DRD2/PRKCE/PTEN/LEP/NQO1/ADIPOQ/PENK/HDAC2	17
GO:0048762	mesenchymal cell differentiation	22/267	229/18866	1.66938e-12	3.6719e-11	1.31522e-11	FGFR2/FGFR1/GSK3B/MAPK1/HIF1A/MAPK3/SFRP1/TGFB1/FGF8/COL1A1/IL1B/IL6/EDNRA/SHH/RET/CTNNB1/GDNF/BCL2/PTEN/ERBB4/HDAC2/MTOR	22
GO:0006953	acute-phase response	12/267	47/18866	1.69743e-12	3.71722e-11	1.33145e-11	PTGS2/IL1A/CNR1/IL1B/CRP/IL6/IL6R/F2/SERPINA3/TNF/INS/HP	12
GO:2000027	regulation of animal organ morphogenesis	23/267	254/18866	1.76762e-12	3.85403e-11	1.38046e-11	NGFR/FGFR2/FGFR1/BAX/ESR1/XBP1/SFRP1/FGF8/VDR/VEGFA/LIF/RAC1/DVL3/SHH/CTNNB1/GDNF/AR/BCL2/BDNF/FZD2/GPC6/MED12/TNF	23
GO:0046890	regulation of lipid biosynthetic process	21/267	207/18866	1.89561e-12	4.11207e-11	1.47288e-11	BRCA1/TNFRSF1A/PTGS2/REST/APOB/SIRT1/TSPO/HTR2A/PPARGC1A/VDR/IFNG/CREB1/IL1B/APOE/SOD1/AKT1/LEP/ADIPOQ/MTOR/TNF/INS	21
GO:0031331	positive regulation of cellular catabolic process	28/267	390/18866	1.90244e-12	4.11207e-11	1.47288e-11	GCLC/IGF1/TNFRSF1B/GSK3B/BAX/P2RX7/HDAC6/SIRT1/HIF1A/HTR2A/MAPK3/TSC2/IFNG/MFN2/PTK2B/IL1B/APOE/IL6/FTO/AKT1/PLK2/VCP/PTEN/PRKN/LIN28B/LRRK2/TNF/INS	28
GO:0045598	regulation of fat cell differentiation	18/267	143/18866	1.92554e-12	4.14407e-11	1.48434e-11	PTGS2/HDAC6/SIRT1/XBP1/HTR2A/SFRP1/TGFB1/GNB3/CREB1/IL6/FTO/AKT1/LEP/LPL/ADIPOQ/MTOR/TNF/INS	18
GO:0071868	cellular response to monoamine stimulus	16/267	106/18866	1.95295e-12	4.16712e-11	1.4926e-11	PRKACA/GSK3B/GNAS/MAPK1/HTR2A/MAPK3/OPRM1/ATF4/GNAL/SRD5A1/DRD2/ALK/ADIPOQ/PRKN/LRRK2/HDAC2	16
GO:0071870	cellular response to catecholamine stimulus	16/267	106/18866	1.95295e-12	4.16712e-11	1.4926e-11	PRKACA/GSK3B/GNAS/MAPK1/HTR2A/MAPK3/OPRM1/ATF4/GNAL/SRD5A1/DRD2/ALK/ADIPOQ/PRKN/LRRK2/HDAC2	16
GO:0001558	regulation of cell growth	29/267	420/18866	1.97117e-12	4.18811e-11	1.50012e-11	CD38/IGF1/GSK3B/SIRT1/ADNP/SFRP1/TGFB1/IL2/SRF/VEGFA/PTK2B/APOE/NGF/ADAM10/ESR2/TP53/AKT1/CDKN2A/CDK5/BCL2/BDNF/F2/PRKN/MAPT/DCC/MTOR/L1CAM/MEG3/INS	29
GO:0042220	response to cocaine	12/267	48/18866	2.23501e-12	4.70861e-11	1.68656e-11	OXT/HTR2A/OPRM1/CNR1/PTK2B/PPP1R1B/SLC6A3/DRD2/CDK5/FADD/HDAC2/MTOR	12
GO:2001239	regulation of extrinsic apoptotic signaling pathway in absence of ligand	12/267	48/18866	2.23501e-12	4.70861e-11	1.68656e-11	FGFR1/GATA1/IL1A/IL1B/COL2A1/AKT1/RET/GDNF/BCL2L1/BCL2/NF1/TNF	12
GO:0030072	peptide hormone secretion	23/267	257/18866	2.25774e-12	4.7365e-11	1.69655e-11	CD38/NOS2/ACSL4/REST/HIF1A/SFRP1/IFNG/CNR1/IL1B/PER2/GLUL/RAC1/IL6/DRD2/PRKCE/CHD7/LEP/PTPN11/PRKN/HLA-DRB1/DPP4/TNF/INS	23
GO:0009612	response to mechanical stimulus	21/267	209/18866	2.28573e-12	4.77517e-11	1.7104e-11	GCLC/COL11A1/TNFRSF1A/HDAC4/PTGS2/P2RX7/HTR2A/MAPK3/MAPK8/COL1A1/PTK2B/IL1B/RAC1/AKT1/DRD2/FADD/FOS/JUN/PTPN11/PTCH1/DMD	21
GO:0045444	fat cell differentiation	22/267	235/18866	2.81074e-12	5.84752e-11	2.0945e-11	PTGS2/HDAC6/SIRT1/XBP1/EP300/HTR2A/SFRP1/TGFB1/PPARGC1A/GNB3/CREB1/PER2/IL6/FTO/AKT1/LEP/LPL/ADIPOQ/MTOR/TNF/GPX1/INS	22
GO:0042129	regulation of T cell proliferation	19/267	167/18866	2.88276e-12	5.97245e-11	2.13925e-11	IGF1/TNFRSF1B/DLG1/PRKAR1A/IL2/IL1A/IL1B/IDO1/IL6/IL10/GNRH1/IL18/SHH/CTNNB1/FADD/LEP/PAWR/HLA-DRB1/AGER	19
GO:0051048	negative regulation of secretion	20/267	190/18866	3.26742e-12	6.74141e-11	2.41468e-11	TNFRSF1B/HDAC9/ERBB3/TNFRSF1A/REST/COMT/OXT/SFRP1/OPRM1/CNR1/IL1B/LIF/APOE/DRD2/LEP/PTPN11/ADIPOQ/PRKN/NF1/INS	20
GO:0030073	insulin secretion	21/267	213/18866	3.30233e-12	6.7854e-11	2.43043e-11	CD38/NOS2/ACSL4/REST/HIF1A/SFRP1/IFNG/CNR1/IL1B/PER2/GLUL/RAC1/IL6/DRD2/PRKCE/LEP/PTPN11/PRKN/HLA-DRB1/DPP4/TNF	21
GO:1903409	reactive oxygen species biosynthetic process	17/267	128/18866	3.32834e-12	6.81082e-11	2.43954e-11	NOS2/HDAC4/PTGS2/TSPO/IFNG/PTK2B/IL1B/RAC1/IL10/CYP1A2/SOD1/AKT1/NOS3/NQO1/MTOR/TNF/INS	17
GO:0010675	regulation of cellular carbohydrate metabolic process	18/267	148/18866	3.49066e-12	7.11382e-11	2.54807e-11	IGF1/POU1F1/HDAC4/GSK3B/SIRT1/EP300/PPARGC1A/GNB3/POMC/PTK2B/TP53/AKT1/PRKCE/LEP/ADIPOQ/PRKN/MTOR/INS	18
GO:0031056	regulation of histone modification	18/267	149/18866	3.92052e-12	7.95738e-11	2.85022e-11	BRCA1/ATRX/SIRT1/SMARCB1/MAPK3/MAPK8/PPARGC1A/VEGFA/KMT2A/IL1B/LIF/DNMT1/TP53/CTNNB1/MECP2/MTHFR/LRRK2/PAX5	18
GO:0030307	positive regulation of cell growth	19/267	171/18866	4.41008e-12	8.91479e-11	3.19315e-11	CD38/IGF1/ADNP/SFRP1/IL2/SRF/VEGFA/PTK2B/NGF/ADAM10/AKT1/BCL2/BDNF/F2/PRKN/MAPT/MTOR/L1CAM/INS	19
GO:0010506	regulation of autophagy	26/267	347/18866	4.69591e-12	9.4543e-11	3.38639e-11	PRKACA/GSK3B/HDAC6/SIRT1/XBP1/TSPO/EP300/HIF1A/MAPK3/TSC2/MAPK8/IFNG/MFN2/PIK3CA/GFAP/IL10/TP53/AKT1/PLK2/CDK5/BCL2/LEP/PRKN/MAPT/LRRK2/MTOR	26
GO:0050714	positive regulation of protein secretion	19/267	172/18866	4.89562e-12	9.79572e-11	3.50869e-11	CD38/IGF1/ACSL4/P2RX7/XBP1/HIF1A/TGFB1/IL2/IFNG/IL1A/GLUL/RAC1/IL6/IL10/DRD2/PRKCE/HLA-DRB1/TNF/INS	19
GO:1902893	regulation of pri-miRNA transcription by RNA polymerase II	12/267	51/18866	4.90473e-12	9.79572e-11	3.50869e-11	NGFR/HDAC4/HIF1A/TGFB1/SRF/NR3C1/IL10/TP53/FOS/PRL/JUN/TNF	12
GO:1902895	positive regulation of pri-miRNA transcription by RNA polymerase II	11/267	40/18866	5.9712e-12	1.18782e-10	4.25459e-11	NGFR/HIF1A/TGFB1/SRF/NR3C1/IL10/TP53/FOS/PRL/JUN/TNF	11
GO:0016202	regulation of striated muscle tissue development	18/267	153/18866	6.18257e-12	1.22498e-10	4.38771e-11	IGF1/HDAC9/ERBB3/FGFR2/HDAC4/FGFR1/MAPK1/TGFB1/FGF8/CREB1/S100B/SHH/CTNNB1/BCL2/PTEN/ERBB4/DLL1/MTOR	18
GO:0072175	epithelial tube formation	17/267	133/18866	6.26186e-12	1.23579e-10	4.42642e-11	FGFR2/PRKACA/HIF1A/TSC2/SFRP1/TGFB1/FGF8/KDM6A/DVL3/HESX1/RET/CTNNB1/GDNF/MTHFR/FZD2/MED12/PTCH1	17
GO:0050999	regulation of nitric-oxide synthase activity	12/267	52/18866	6.29663e-12	1.23776e-10	4.43347e-11	HIF1A/IL1A/CNR1/PTK2B/IL1B/APOE/KRAS/AKT1/NOS3/LEP/TNF/INS	12
GO:0009749	response to glucose	20/267	197/18866	6.40769e-12	1.25465e-10	4.49398e-11	GCLC/PRKACA/SMARCB1/XBP1/HIF1A/PPARGC1A/SRF/PTK2B/PIK3CA/MEN1/LDHA/GLUL/RAC1/POLG/PRKCE/PTEN/LPL/ADIPOQ/HLA-DRB1/AGER	20
GO:0071216	cellular response to biotic stimulus	22/267	246/18866	7.01639e-12	1.36847e-10	4.90166e-11	NOS2/TNFRSF1B/GSK3B/MAPK1/XBP1/TSPO/MAPK3/TGFB1/MAPK8/CCL2/PPARGC1A/IL1A/IL1B/IL6/IL10/TP53/AKT1/IL18/NOS3/CXCL8/PRKCE/TNF	22
GO:0042391	regulation of membrane potential	29/267	443/18866	7.32001e-12	1.42213e-10	5.09388e-11	GCLC/TAC1/GABRA3/DLG1/GSK3B/BAX/P2RX7/TSPO/OPRM1/CNR1/PTK2B/SOD1/AKT1/NTRK2/DRD2/CDK5/VCP/MECP2/BCL2L1/BCL2/PTEN/ATP2A2/BDNF/JUN/PRKN/MAPT/CCK/LRRK2/DMD	29
GO:0001701	in utero embryonic development	27/267	383/18866	7.3967e-12	1.43146e-10	5.12729e-11	IGF1/FGFR2/GLI2/FGFR1/APOB/MAPK1/HIF1A/GATA1/SRF/VEGFA/PDGFRB/MFN2/LIF/IL10/ADAM10/BRCA2/TP53/AKT1/KDM6A/EDNRA/NOS3/CTNNB1/MAP2K1/AR/CHD7/BCL2L1/PTCH1	27
GO:0048754	branching morphogenesis of an epithelial tube	18/267	155/18866	7.72333e-12	1.4889e-10	5.33304e-11	FGFR2/GLI2/DLG1/ESR1/FGF8/VDR/TIMELESS/SRF/VEGFA/KRAS/EDNRA/SHH/CTNNB1/GDNF/AR/BCL2/PTCH1/TNF	18
GO:0061614	pri-miRNA transcription by RNA polymerase II	12/267	53/18866	8.03804e-12	1.54361e-10	5.529e-11	NGFR/HDAC4/HIF1A/TGFB1/SRF/NR3C1/IL10/TP53/FOS/PRL/JUN/TNF	12
GO:0007162	negative regulation of cell adhesion	24/267	301/18866	8.76463e-12	1.6703e-10	5.98276e-11	ERBB3/DLG1/TGFB1/COL1A1/PRKAR1A/IL2/VEGFA/DUSP1/IDO1/MEN1/IL10/ADAM10/CDH13/AKT1/PIK3R1/GNRH1/CDKN2A/SHH/PTEN/PAWR/PTPN11/ADIPOQ/HLA-DRB1/NF1	24
GO:0010632	regulation of epithelial cell migration	24/267	301/18866	8.76463e-12	1.6703e-10	5.98276e-11	TAC1/GRN/HDAC9/PTGS2/FGFR1/HDAC6/SIRT1/HIF1A/TGFB1/IFNG/VEGFA/PTK2B/APOE/GLUL/AKT1/PLK2/NOS3/MECP2/PRKCE/PTEN/JUN/NF1/MTOR/TNF	24
GO:0048562	embryonic organ morphogenesis	24/267	302/18866	9.40249e-12	1.78504e-10	6.39377e-11	PAX6/COL11A1/FGFR2/GLI2/DLG1/FGFR1/GNAS/MAPK1/HIF1A/MAPK3/FGF8/SRF/COL2A1/SOD1/KDM6A/HESX1/SHH/FBN1/CTNNB1/CHD7/FZD2/MED12/PAX5/DLL1	24
GO:0048634	regulation of muscle organ development	18/267	157/18866	9.61563e-12	1.81859e-10	6.51394e-11	IGF1/HDAC9/ERBB3/FGFR2/HDAC4/FGFR1/MAPK1/TGFB1/FGF8/CREB1/S100B/SHH/CTNNB1/BCL2/PTEN/ERBB4/DLL1/MTOR	18
GO:0071375	cellular response to peptide hormone stimulus	25/267	330/18866	9.71585e-12	1.83061e-10	6.55699e-11	GCLC/HDAC9/ARID1B/PRKACA/GSK3B/SIRT1/XBP1/TSC2/PRKAR1A/CREB1/PIK3CA/IL1B/MEN1/AKT1/SRD5A1/PIK3R1/PRKCI/FBN1/PTEN/PRL/LEP/LPL/PTPN11/ADIPOQ/INS	25
GO:0030534	adult behavior	17/267	137/18866	1.01786e-11	1.91059e-10	6.84346e-11	HTR2A/OPRM1/NPY/PPP1R1B/DRD2/CDK5/FADD/GDNF/MECP2/ALK/CHD7/PTEN/SNCG/LEP/PRKN/PAX5/HDAC2	17
GO:0071214	cellular response to abiotic stimulus	25/267	331/18866	1.03787e-11	1.93361e-10	6.9259e-11	GCLC/CREBBP/TNFRSF1A/HDAC4/PTGS2/REST/BAX/SIRT1/TSPO/EP300/MAPK3/SFRP1/MAPK8/COL1A1/IL1B/ATF4/RAC1/TP53/AKT1/PIK3R1/FADD/BCL2L1/PTEN/PTPN11/MC1R	25
GO:0104004	cellular response to environmental stimulus	25/267	331/18866	1.03787e-11	1.93361e-10	6.9259e-11	GCLC/CREBBP/TNFRSF1A/HDAC4/PTGS2/REST/BAX/SIRT1/TSPO/EP300/MAPK3/SFRP1/MAPK8/COL1A1/IL1B/ATF4/RAC1/TP53/AKT1/PIK3R1/FADD/BCL2L1/PTEN/PTPN11/MC1R	25
GO:0008361	regulation of cell size	19/267	181/18866	1.2147e-11	2.25465e-10	8.07585e-11	GSK3B/P2RX7/ADNP/GNB3/SRF/VEGFA/CREB1/APOE/NGF/RAC1/AKT1/CDK5/RET/PTEN/BDNF/MAPT/DCC/MTOR/L1CAM	19
GO:0009896	positive regulation of catabolic process	29/267	454/18866	1.33021e-11	2.45991e-10	8.81104e-11	GCLC/IGF1/TNFRSF1B/GSK3B/BAX/P2RX7/HDAC6/SIRT1/HIF1A/HTR2A/MAPK3/TSC2/IFNG/MFN2/PTK2B/IL1B/APOE/IL6/FTO/AKT1/PLK2/VCP/PRKCE/PTEN/PRKN/LIN28B/LRRK2/TNF/INS	29
GO:0031346	positive regulation of cell projection organization	27/267	394/18866	1.42221e-11	2.62034e-10	9.38567e-11	GRN/NGFR/HDAC4/FGFR1/P2RX7/EP300/ADNP/IL2/SRF/VEGFA/CNR1/PTK2B/APOE/NGF/RAC1/NTRK2/DVL3/PRKCI/RET/MAP2K1/ALK/BDNF/PRKN/MAPT/MTOR/L1CAM/INS	27
GO:0019932	second-messenger-mediated signaling	29/267	456/18866	1.47988e-11	2.71655e-10	9.73031e-11	NOS2/IGF1/ERBB3/HDAC4/PRKACA/GSK3B/GNAS/P2RX7/ADNP/PRKAR1A/OPRM1/VEGFA/CNR1/PTK2B/PDE11A/APOE/CDH13/GNAL/DRD2/NOS3/CXCL8/ATP2A2/MAPT/LRRK2/MTOR/DMD/TNF/INS/MC1R	29
GO:0001649	osteoblast differentiation	21/267	231/18866	1.56976e-11	2.86052e-10	1.0246e-10	IGF1/FGFR2/HDAC4/PRKACA/GLI2/REST/GNAS/SFRP1/COL1A1/ATF4/MEN1/IL6/AKT1/IL6R/SHH/CTNNB1/PENK/PTCH1/NF1/TNF/TWIST2	21
GO:0048738	cardiac muscle tissue development	21/267	231/18866	1.56976e-11	2.86052e-10	1.0246e-10	IGF1/COL11A1/ERBB3/FGFR2/FGFR1/MAPK1/TGFB1/FGF8/PRKAR1A/SRF/VEGFA/PDGFRB/CREB1/KDM6B/PDLIM5/CHD7/PTEN/ERBB4/NEB/DLL1/MTOR	21
GO:0042509	regulation of tyrosine phosphorylation of STAT protein	14/267	86/18866	1.68284e-11	3.04435e-10	1.09044e-10	IGF1/TNFRSF1A/FGFR3/IL2/IFNG/LIF/IL6/IL18/IL6R/LEP/ERBB4/CSF1R/HDAC2/TNF	14
GO:1901863	positive regulation of muscle tissue development	14/267	86/18866	1.68284e-11	3.04435e-10	1.09044e-10	IGF1/ERBB3/FGFR2/FGFR1/MAPK1/TGFB1/PPARGC1A/CREB1/SHH/CTNNB1/BCL2/ERBB4/DLL1/MTOR	14
GO:0071222	cellular response to lipopolysaccharide	20/267	208/18866	1.74631e-11	3.14777e-10	1.12748e-10	NOS2/TNFRSF1B/MAPK1/XBP1/TSPO/MAPK3/TGFB1/MAPK8/CCL2/PPARGC1A/IL1A/IL1B/IL6/IL10/AKT1/IL18/NOS3/CXCL8/PRKCE/TNF	20
GO:0007411	axon guidance	23/267	284/18866	1.76693e-11	3.17349e-10	1.1367e-10	PAX6/NGFR/GLI2/NOTCH3/MAPK1/MAPK3/FGF8/VEGFA/PIK3CA/RAC1/PIK3R1/NCAM1/SHH/CDK5/OTX2/RET/GDNF/BDNF/PTPN11/CSF1R/PTCH1/DCC/L1CAM	23
GO:0097485	neuron projection guidance	23/267	285/18866	1.89803e-11	3.39673e-10	1.21666e-10	PAX6/NGFR/GLI2/NOTCH3/MAPK1/MAPK3/FGF8/VEGFA/PIK3CA/RAC1/PIK3R1/NCAM1/SHH/CDK5/OTX2/RET/GDNF/BDNF/PTPN11/CSF1R/PTCH1/DCC/L1CAM	23
GO:0014823	response to activity	13/267	71/18866	1.9097e-11	3.4054e-10	1.21977e-10	GCLC/HIF1A/OXT/PPARGC1A/CREB1/KDM6B/IL6/IL10/SRD5A1/PTEN/LEP/ADIPOQ/MTOR	13
GO:0021537	telencephalon development	22/267	259/18866	1.9445e-11	3.45511e-10	1.23757e-10	PAX6/GSK3B/BAX/HIF1A/FGF8/SRF/NPY/KDM6B/SRD5A1/NTRK2/DRD2/SHH/CDK5/CTNNB1/ALK/CHD7/PTEN/ERBB4/CSF1R/LRRK2/PAX5/NF1	22
GO:0045862	positive regulation of proteolysis	26/267	370/18866	1.98543e-11	3.51534e-10	1.25914e-10	GCLC/TNFRSF1B/GRN/NGFR/GSK3B/REST/BAX/SIRT1/MAPK3/IFNG/PTK2B/IL1B/APOE/NGF/AKT1/PLK2/VCP/FADD/PTEN/PRKN/MAPT/CCK/LRRK2/HDAC2/AGER/TNF	26
GO:0043542	endothelial cell migration	23/267	286/18866	2.03823e-11	3.59608e-10	1.28806e-10	GRN/HDAC9/PTGS2/FGFR1/SIRT1/HIF1A/TGFB1/SRF/VEGFA/PTK2B/PIK3CA/APOE/GLUL/CDH13/AKT1/PLK2/NOS3/MECP2/PTEN/NF1/DPP4/TNF/GPX1	23
GO:0002683	negative regulation of immune system process	29/267	463/18866	2.13929e-11	3.76108e-10	1.34716e-10	GRN/DLG1/SFRP1/TGFB1/CCL2/PRKAR1A/IL2/CNR1/DUSP1/PTK2B/IDO1/IL10/AKT1/PIK3R1/GNRH1/DRD2/SHH/FBN1/CTNNB1/FADD/PAWR/ADIPOQ/HLA-DRB1/NF1/DPP4/DLL1/TNF/GPX1/INS	29
GO:0008217	regulation of blood pressure	19/267	187/18866	2.16185e-11	3.78741e-10	1.3566e-10	TAC1/NOS2/PTGS2/OXT/GNB3/SOD2/POMC/CNR1/NPY/SOD1/DRD2/EDNRA/ACE/NOS3/MECP2/AR/LEP/ADIPOQ/DLL1	19
GO:1903039	positive regulation of leukocyte cell-cell adhesion	21/267	235/18866	2.17606e-11	3.79897e-10	1.36074e-10	IGF1/GLI2/XBP1/CCL2/IL2/IFNG/IL1A/PIK3CA/IL1B/RAC1/IL6/AKT1/PIK3R1/IL18/SHH/FADD/LEP/PTPN11/DPP4/AGER/TNF	21
GO:0014068	positive regulation of phosphatidylinositol 3-kinase signaling	14/267	88/18866	2.32568e-11	4.04603e-10	1.44923e-10	IGF1/ERBB3/FGFR1/SIRT1/PDGFRB/PIK3CA/PIK3R1/NTRK2/IL18/LEP/ERBB4/F2/TNF/INS	14
GO:0061448	connective tissue development	22/267	262/18866	2.4386e-11	4.22774e-10	1.51432e-10	COL11A1/FGFR3/GLI2/FGFR1/GNAS/SIRT1/XBP1/HIF1A/MAPK3/TGFB1/COL1A1/PPARGC1A/SRF/PDGFRB/PIK3CA/COL2A1/FTO/IL6R/CTNNB1/LEP/PTPN11/COL11A2	22
GO:1900408	negative regulation of cellular response to oxidative stress	12/267	58/18866	2.52354e-11	4.34484e-10	1.55626e-10	REST/SIRT1/HIF1A/SOD2/ATF4/IL10/AKT1/CTNNB1/PRKN/LRRK2/GPX1/INS	12
GO:1903202	negative regulation of oxidative stress-induced cell death	12/267	58/18866	2.52354e-11	4.34484e-10	1.55626e-10	REST/SIRT1/HIF1A/SOD2/ATF4/IL10/AKT1/CTNNB1/PRKN/LRRK2/GPX1/INS	12
GO:0034605	cellular response to heat	16/267	125/18866	2.59712e-11	4.45616e-10	1.59613e-10	CREBBP/PRKACA/PTGS2/GSK3B/SIRT1/MAPK1/EP300/MAPK3/BAG1/IL1A/VCP/ATP2A2/MAPT/HDAC2/NF1/MTOR	16
GO:1902692	regulation of neuroblast proliferation	10/267	34/18866	2.6491e-11	4.52978e-10	1.6225e-10	PAX6/HIF1A/VEGFA/TP53/DRD2/SHH/CTNNB1/BDNF/LRRK2/NF1	10
GO:0010976	positive regulation of neuron projection development	23/267	290/18866	2.70234e-11	4.58938e-10	1.64385e-10	GRN/NGFR/FGFR1/EP300/ADNP/IL2/SRF/VEGFA/CNR1/PTK2B/APOE/NGF/NTRK2/DVL3/PRKCI/RET/MAP2K1/ALK/BDNF/PRKN/MAPT/MTOR/L1CAM	23
GO:0097193	intrinsic apoptotic signaling pathway	23/267	290/18866	2.70234e-11	4.58938e-10	1.64385e-10	BRCA1/TNFRSF1B/TNFRSF1A/PTGS2/BAX/SIRT1/XBP1/EP300/HIF1A/SOD2/ATF4/BRCA2/TP53/SOD1/AKT1/PIK3R1/BCL2L1/BCL2/PRKN/LRRK2/TNF/GPX1/INS	23
GO:0007260	tyrosine phosphorylation of STAT protein	14/267	89/18866	2.72527e-11	4.61263e-10	1.65218e-10	IGF1/TNFRSF1A/FGFR3/IL2/IFNG/LIF/IL6/IL18/IL6R/LEP/ERBB4/CSF1R/HDAC2/TNF	14
GO:0003018	vascular process in circulatory system	19/267	190/18866	2.86046e-11	4.82509e-10	1.72828e-10	GCLC/CD38/PTGS2/ABCB1/HTR2A/TGFB1/SOD2/VEGFA/APOE/PER2/CRP/SOD1/AKT1/EDNRA/ACE/NOS3/LEP/GPX1/INS	19
GO:0006006	glucose metabolic process	20/267	214/18866	2.93862e-11	4.92367e-10	1.76359e-10	IGF1/GSK3B/SIRT1/EP300/PPARGC1A/GNB3/POMC/PIK3CA/ATF4/PER2/TP53/AKT1/ATF3/INPPL1/LEP/ADIPOQ/PRKN/MTOR/TNF/INS	20
GO:0050870	positive regulation of T cell activation	20/267	214/18866	2.93862e-11	4.92367e-10	1.76359e-10	IGF1/GLI2/XBP1/CCL2/IL2/IFNG/IL1A/PIK3CA/IL1B/RAC1/IL6/AKT1/PIK3R1/IL18/SHH/FADD/LEP/PTPN11/DPP4/AGER	20
GO:0051881	regulation of mitochondrial membrane potential	13/267	74/18866	3.31234e-11	5.53127e-10	1.98122e-10	GCLC/BAX/P2RX7/TSPO/SOD1/AKT1/VCP/BCL2L1/BCL2/PRKN/MAPT/CCK/LRRK2	13
GO:0044262	cellular carbohydrate metabolic process	23/267	294/18866	3.56589e-11	5.93483e-10	2.12577e-10	IGF1/POU1F1/HDAC4/GSK3B/SIRT1/EP300/PPARGC1A/GNB3/POMC/PTK2B/IDUA/PER2/TP53/AKT1/BRAF/MECP2/PRKCE/PTEN/LEP/ADIPOQ/PRKN/MTOR/INS	23
GO:0034103	regulation of tissue remodeling	14/267	91/18866	3.71919e-11	6.16941e-10	2.20979e-10	CD38/BAX/P2RX7/SFRP1/TGFB1/IL2/VDR/IL6/TP53/IL18/LEP/CSF1R/NF1/AGER	14
GO:0002793	positive regulation of peptide secretion	19/267	193/18866	3.76506e-11	6.20427e-10	2.22228e-10	CD38/IGF1/ACSL4/P2RX7/XBP1/HIF1A/TGFB1/IL2/IFNG/IL1A/GLUL/RAC1/IL6/IL10/DRD2/PRKCE/HLA-DRB1/TNF/INS	19
GO:0071248	cellular response to metal ion	19/267	193/18866	3.76506e-11	6.20427e-10	2.22228e-10	PTGS2/FUS/MAPK1/TSPO/MAPK3/MAPK8/PPARGC1A/CREB1/ATF4/CYP1A2/SOD1/AKT1/BRAF/SHH/FOS/JUN/NQO1/PRKN/LRRK2	19
GO:0015850	organic hydroxy compound transport	22/267	268/18866	3.79968e-11	6.24073e-10	2.23534e-10	PON1/TAC1/APOB/SIRT1/TSPO/OXT/HTR2A/POMC/CNR1/APOE/TOR1A/SLC6A3/DRD2/SHH/GDNF/MECP2/SNCG/LEP/PTPN11/ADIPOQ/PRKN/PTCH1	22
GO:0010823	negative regulation of mitochondrion organization	12/267	60/18866	3.86169e-11	6.30111e-10	2.25697e-10	GCLC/IGF1/TSPO/TSC2/PPARGC1A/TP53/AKT1/BCL2L1/PRKN/MAPT/LRRK2/GPX1	12
GO:1902883	negative regulation of response to oxidative stress	12/267	60/18866	3.86169e-11	6.30111e-10	2.25697e-10	REST/SIRT1/HIF1A/SOD2/ATF4/IL10/AKT1/CTNNB1/PRKN/LRRK2/GPX1/INS	12
GO:0014074	response to purine-containing compound	17/267	149/18866	3.97651e-11	6.46733e-10	2.31651e-10	PTGS2/P2RX7/OXT/COL1A1/PPARGC1A/DUSP1/PTK2B/IL1B/LDHA/SOD1/SLC6A3/SRD5A1/FOS/PTEN/ADIPOQ/PENK/HDAC2	17
GO:0031058	positive regulation of histone modification	14/267	92/18866	4.33184e-11	7.02236e-10	2.51531e-10	BRCA1/SIRT1/SMARCB1/MAPK3/PPARGC1A/VEGFA/KMT2A/IL1B/LIF/DNMT1/TP53/CTNNB1/MECP2/LRRK2	14
GO:1905475	regulation of protein localization to membrane	19/267	195/18866	4.50922e-11	7.28626e-10	2.60984e-10	DLG1/TGFB1/MAPK8/IFNG/ADAM10/TP53/AKT1/PIK3R1/SQSTM1/PRKCI/CDK5/AR/PRKCE/BCL2L1/BCL2/GPC6/PRKN/TNF/INS	19
GO:0008306	associative learning	13/267	76/18866	4.71363e-11	7.56757e-10	2.71059e-10	TAC1/HIF1A/SRF/CREB1/PPP1R1B/KRAS/DRD2/CDK5/MECP2/FOS/CCK/NF1/MTOR	13
GO:0033555	multicellular organismal response to stress	13/267	76/18866	4.71363e-11	7.56757e-10	2.71059e-10	TAC1/COMT/TSPO/APOE/IDO1/RET/MECP2/BCL2/PTEN/BDNF/PENK/CCK/DPP4	13
GO:0042445	hormone metabolic process	20/267	221/18866	5.277e-11	8.44489e-10	3.02484e-10	TG/REST/ESR1/COMT/CYP2D6/TSPO/HIF1A/PPARGC1A/GNB3/TPO/TTR/NGF/CYP1A2/SRD5A1/ACE/CYP3A4/SHH/LEP/PTPN11/ADH1C	20
GO:0051099	positive regulation of binding	18/267	174/18866	5.47082e-11	8.72709e-10	3.12592e-10	PON1/PAX6/IGF1/GSK3B/EP300/TGFB1/IFNG/STMN1/APOE/MEN1/NGF/PLK2/ACE/CDK5/CTNNB1/BDNF/PRKN/LRRK2	18
GO:0150076	neuroinflammatory response	13/267	77/18866	5.60022e-11	8.90506e-10	3.18967e-10	IGF1/TNFRSF1B/GRN/PTGS2/IFNG/IL1B/IL6/IL18/JUN/MAPT/LRRK2/AGER/TNF	13
GO:0071219	cellular response to molecule of bacterial origin	20/267	222/18866	5.72682e-11	9.07746e-10	3.25142e-10	NOS2/TNFRSF1B/MAPK1/XBP1/TSPO/MAPK3/TGFB1/MAPK8/CCL2/PPARGC1A/IL1A/IL1B/IL6/IL10/AKT1/IL18/NOS3/CXCL8/PRKCE/TNF	20
GO:0007405	neuroblast proliferation	12/267	62/18866	5.81348e-11	9.18566e-10	3.29017e-10	PAX6/FGFR2/FGFR1/HIF1A/VEGFA/TP53/DRD2/SHH/CTNNB1/BDNF/LRRK2/NF1	12
GO:0007626	locomotory behavior	19/267	198/18866	5.88586e-11	9.27069e-10	3.32063e-10	OPRM1/APOE/IDO1/PPP1R1B/SOD1/SLC6A3/DRD2/GDNF/MECP2/ALK/PRKCE/CHD7/PTEN/SNCG/PENK/PRKN/LRRK2/DPP4/MTOR	19
GO:0001678	cellular glucose homeostasis	17/267	153/18866	6.08635e-11	9.55634e-10	3.42294e-10	GCLC/NGFR/PRKACA/SIRT1/SMARCB1/XBP1/HIF1A/PPARGC1A/SRF/PIK3CA/MEN1/RAC1/POLG/PIK3R1/PRKCE/HLA-DRB1/AGER	17
GO:0050867	positive regulation of cell activation	27/267	421/18866	6.44751e-11	1.00917e-09	3.61469e-10	CD38/TAC1/IGF1/GLI2/XBP1/TGFB1/CCL2/IL2/IFNG/PDGFRB/IL1A/PIK3CA/IL1B/RAC1/IL6/IL10/AKT1/PIK3R1/IL18/SHH/FADD/BCL2/LEP/PTPN11/LRRK2/DPP4/AGER	27
GO:0006352	DNA-templated transcription, initiation	21/267	249/18866	6.48599e-11	1.01202e-09	3.6249e-10	CREBBP/NOTCH3/BAX/ESR1/SMARCB1/MAPK3/PPARGC1A/VDR/TBP/SRF/NR3C1/CREB1/ESR2/TP53/NR3C2/CTNNB1/MECP2/AR/PTEN/JUN/MED12	21
GO:0010634	positive regulation of epithelial cell migration	18/267	176/18866	6.6235e-11	1.03025e-09	3.69022e-10	TAC1/GRN/HDAC9/PTGS2/FGFR1/HDAC6/SIRT1/HIF1A/TGFB1/IFNG/VEGFA/PTK2B/AKT1/PLK2/NOS3/PRKCE/JUN/MTOR	18
GO:0034504	protein localization to nucleus	22/267	277/18866	7.22734e-11	1.12069e-09	4.01414e-10	NGFR/PTGS2/GSK3B/MAPK1/TSC2/TGFB1/COL1A1/IFNG/LIF/SYNE1/GLUL/TOR1A/TP53/AKT1/PIK3R1/SHH/CDK5/LEP/F2/LRRK2/NF1/INS	22
GO:0045995	regulation of embryonic development	16/267	134/18866	7.56422e-11	1.16929e-09	4.18824e-10	IGF1/PRKACA/FGFR1/GATA1/SFRP1/IL10/DVL3/SHH/OTX2/CTNNB1/GDNF/AR/FZD2/EHMT1/ADIPOQ/DLL1	16
GO:0006809	nitric oxide biosynthetic process	13/267	79/18866	7.84419e-11	1.20883e-09	4.32985e-10	NOS2/PTGS2/TSPO/IFNG/PTK2B/IL1B/RAC1/IL10/AKT1/NOS3/NQO1/MTOR/TNF	13
GO:0022409	positive regulation of cell-cell adhesion	22/267	279/18866	8.30844e-11	1.27643e-09	4.572e-10	IGF1/GLI2/XBP1/CCL2/IL2/IFNG/IL1A/PIK3CA/IL1B/RAC1/IL6/IL10/AKT1/PIK3R1/IL18/SHH/FADD/LEP/PTPN11/DPP4/AGER/TNF	22
GO:0032368	regulation of lipid transport	16/267	135/18866	8.47369e-11	1.29783e-09	4.64863e-10	PON1/TAC1/P2RX7/SIRT1/TSPO/OXT/POMC/IL1B/APOE/AKT1/SHH/LEP/PTPN11/ADIPOQ/PRKN/PTCH1	16
GO:0006631	fatty acid metabolic process	26/267	396/18866	8.90008e-11	1.35543e-09	4.85496e-10	PON1/BRCA1/TNFRSF1A/ACSL4/PTGS2/SIRT1/CYP2D6/XBP1/MAPK3/PPARGC1A/CNR1/IL1B/CYP2E1/PER2/GSTM1/CYP1A2/AKT1/CYP3A4/CYP2C19/LEP/LPL/ADIPOQ/CYP2B6/MTOR/GPX1/INS	26
GO:0007548	sex differentiation	22/267	280/18866	8.9041e-11	1.35543e-09	4.85496e-10	ATRX/BAX/ESR1/SIRT1/GATA1/SFRP1/FGF8/VEGFA/PDGFRB/BRCA2/SOD1/SRD5A1/GNRH1/SHH/NOS3/CTNNB1/AR/CHD7/BCL2L1/BCL2/LEP/PTPN11	22
GO:0006476	protein deacetylation	14/267	97/18866	9.02835e-11	1.37017e-09	4.90775e-10	HDAC9/HDAC4/REST/HDAC6/SIRT1/EP300/MAPK8/IFNG/VEGFA/PER2/TP53/MAPT/LRRK2/HDAC2	14
GO:0022604	regulation of cell morphogenesis	29/267	499/18866	1.27872e-10	1.93475e-09	6.92999e-10	NGFR/DLG1/GSK3B/ADNP/OLFM4/CCL2/SRF/VEGFA/PTK2B/APOE/NGF/RAC1/ADAM10/NTRK2/S100B/DVL3/PDLIM5/CDK5/RET/MAP2K1/PTEN/BDNF/F2/CSF1R/PRKN/MAPT/DCC/LRRK2/L1CAM	29
GO:0045765	regulation of angiogenesis	26/267	403/18866	1.30498e-10	1.96851e-09	7.05091e-10	BRCA1/GRN/HDAC9/NGFR/PTGS2/SIRT1/XBP1/HIF1A/SFRP1/VEGFA/IL1A/PTK2B/IL1B/GLUL/IL6/IL10/PLK2/NOS3/CTNNB1/MECP2/CXCL8/PRL/LEP/NF1/DLL1/TNF	26
GO:0060425	lung morphogenesis	11/267	52/18866	1.34277e-10	2.01941e-09	7.23324e-10	FGFR2/MAPK1/MAPK3/FGF8/SRF/LIF/KRAS/SHH/CTNNB1/MAP2K1/TNF	11
GO:0009411	response to UV	16/267	140/18866	1.47336e-10	2.20915e-09	7.91287e-10	CREBBP/PTGS2/BAX/SIRT1/EP300/MAPK8/ATF4/MEN1/REV1/BRCA2/TP53/AKT1/PIK3R1/BCL2/GPX1/MC1R	16
GO:0043467	regulation of generation of precursor metabolites and energy	17/267	162/18866	1.51396e-10	2.25923e-09	8.09225e-10	NOS2/IGF1/HDAC4/GSK3B/P2RX7/EP300/HIF1A/HTR2A/PPARGC1A/IFNG/POMC/PIK3CA/TP53/AKT1/VCP/MTOR/INS	17
GO:0045670	regulation of osteoclast differentiation	12/267	67/18866	1.51581e-10	2.25923e-09	8.09225e-10	GNAS/SFRP1/IFNG/IL17A/CREB1/PIK3R1/FBN1/CTNNB1/FOS/NF1/MTOR/TNF	12
GO:0002696	positive regulation of leukocyte activation	26/267	406/18866	1.53361e-10	2.27896e-09	8.16289e-10	CD38/TAC1/IGF1/GLI2/XBP1/TGFB1/CCL2/IL2/IFNG/IL1A/PIK3CA/IL1B/RAC1/IL6/IL10/AKT1/PIK3R1/IL18/SHH/FADD/BCL2/LEP/PTPN11/LRRK2/DPP4/AGER	26
GO:0009267	cellular response to starvation	17/267	163/18866	1.66905e-10	2.47286e-09	8.85744e-10	COMT/SIRT1/MAPK1/XBP1/MAPK3/SFRP1/MAPK8/ATF4/GLUL/TP53/SRD5A1/ATF3/ALB/BCL2/JUN/LRRK2/MTOR	17
GO:0010876	lipid localization	27/267	440/18866	1.73772e-10	2.56699e-09	9.1946e-10	PON1/TAC1/NOS2/ACSL4/APOB/ABCB1/P2RX7/SIRT1/TSPO/OXT/POMC/IL1B/APOE/CRP/IL6/FTO/AKT1/DRD2/ACE/SHH/LEP/LPL/PTPN11/ADIPOQ/PRKN/PTCH1/TNF	27
GO:0046209	nitric oxide metabolic process	13/267	84/18866	1.74664e-10	2.57256e-09	9.21455e-10	NOS2/PTGS2/TSPO/IFNG/PTK2B/IL1B/RAC1/IL10/AKT1/NOS3/NQO1/MTOR/TNF	13
GO:0050679	positive regulation of epithelial cell proliferation	19/267	211/18866	1.76981e-10	2.59902e-09	9.30932e-10	IGF1/GRN/FGFR2/FGFR1/SIRT1/XBP1/HIF1A/SFRP1/VEGFA/GLUL/IL10/CDH13/AKT1/SHH/CTNNB1/AR/JUN/NF1/MTOR	19
GO:0040014	regulation of multicellular organism growth	12/267	68/18866	1.81768e-10	2.66149e-09	9.53309e-10	IGF1/POU1F1/CREB1/PIK3CA/FTO/SOD1/SLC6A3/DRD2/CHD7/BCL2/PRL/PTCH1	12
GO:0072073	kidney epithelium development	16/267	142/18866	1.82633e-10	2.66633e-09	9.55042e-10	FGFR2/DLG1/FGFR1/SFRP1/FGF8/VEGFA/LIF/SHH/RET/CTNNB1/GDNF/BCL2/BDNF/ADIPOQ/PTCH1/DLL1	16
GO:0016571	histone methylation	16/267	143/18866	2.03064e-10	2.92997e-09	1.04947e-09	CREBBP/BRCA1/ATRX/SIRT1/SMARCB1/KMT2A/DNMT1/PRMT7/MEN1/KDM6A/KMT2D/CTNNB1/MECP2/MTHFR/EHMT1/PAX5	16
GO:0035296	regulation of tube diameter	16/267	143/18866	2.03064e-10	2.92997e-09	1.04947e-09	GCLC/CD38/PTGS2/HTR2A/SOD2/APOE/PER2/CRP/SOD1/AKT1/EDNRA/ACE/NOS3/LEP/GPX1/INS	16
GO:0097746	regulation of blood vessel diameter	16/267	143/18866	2.03064e-10	2.92997e-09	1.04947e-09	GCLC/CD38/PTGS2/HTR2A/SOD2/APOE/PER2/CRP/SOD1/AKT1/EDNRA/ACE/NOS3/LEP/GPX1/INS	16
GO:0045844	positive regulation of striated muscle tissue development	13/267	85/18866	2.03625e-10	2.92997e-09	1.04947e-09	IGF1/ERBB3/FGFR2/FGFR1/MAPK1/TGFB1/CREB1/SHH/CTNNB1/BCL2/ERBB4/DLL1/MTOR	13
GO:0048636	positive regulation of muscle organ development	13/267	85/18866	2.03625e-10	2.92997e-09	1.04947e-09	IGF1/ERBB3/FGFR2/FGFR1/MAPK1/TGFB1/CREB1/SHH/CTNNB1/BCL2/ERBB4/DLL1/MTOR	13
GO:1904375	regulation of protein localization to cell periphery	15/267	123/18866	2.2147e-10	3.17759e-09	1.13817e-09	DLG1/TGFB1/IFNG/ADAM10/AKT1/PIK3R1/SQSTM1/PRKCI/CDK5/AR/PRKCE/BCL2L1/GPC6/TNF/INS	15
GO:1903531	negative regulation of secretion by cell	17/267	166/18866	2.22689e-10	3.18592e-09	1.14115e-09	TNFRSF1B/HDAC9/TNFRSF1A/REST/SFRP1/OPRM1/CNR1/IL1B/LIF/APOE/DRD2/LEP/PTPN11/ADIPOQ/PRKN/NF1/INS	17
GO:0035150	regulation of tube size	16/267	144/18866	2.25583e-10	3.21811e-09	1.15268e-09	GCLC/CD38/PTGS2/HTR2A/SOD2/APOE/PER2/CRP/SOD1/AKT1/EDNRA/ACE/NOS3/LEP/GPX1/INS	16
GO:0051101	regulation of DNA binding	15/267	124/18866	2.48792e-10	3.53908e-09	1.26765e-09	PAX6/IGF1/EP300/GATA1/TGFB1/MAPK8/IFNG/LIF/PER2/NGF/CTNNB1/JUN/PRKN/HDAC2/AGER	15
GO:0051353	positive regulation of oxidoreductase activity	11/267	55/18866	2.56198e-10	3.63408e-09	1.30168e-09	HIF1A/VDR/IFNG/PTK2B/IL1B/APOE/KRAS/AKT1/GDNF/TNF/INS	11
GO:0005996	monosaccharide metabolic process	22/267	296/18866	2.59075e-10	3.66448e-09	1.31257e-09	GCLC/IGF1/GSK3B/SIRT1/EP300/PPARGC1A/GNB3/POMC/PIK3CA/ATF4/PER2/TP53/AKT1/ATF3/INPPL1/PRKCE/LEP/ADIPOQ/PRKN/MTOR/TNF/INS	22
GO:0006066	alcohol metabolic process	25/267	385/18866	2.63357e-10	3.71453e-09	1.33049e-09	PON1/IGF1/POU1F1/FGFR1/REST/APOB/CYP2D6/VDR/IFNG/GNB3/TTR/PTK2B/IL1B/APOE/CYP27A1/CYP1A2/SOD1/LBR/CYP3A4/INPPL1/MECP2/PTEN/LEP/TNF/ADH1C	25
GO:0062014	negative regulation of small molecule metabolic process	14/267	105/18866	2.6781e-10	3.76669e-09	1.34918e-09	BRCA1/HDAC4/REST/SIRT1/EP300/TGFB1/PPARGC1A/CNR1/APOE/TP53/SOD1/AKT1/ADIPOQ/INS	14
GO:2001057	reactive nitrogen species metabolic process	13/267	87/18866	2.75027e-10	3.85732e-09	1.38164e-09	NOS2/PTGS2/TSPO/IFNG/PTK2B/IL1B/RAC1/IL10/AKT1/NOS3/NQO1/MTOR/TNF	13
GO:0044344	cellular response to fibroblast growth factor stimulus	16/267	146/18866	2.77676e-10	3.88357e-09	1.39104e-09	GCLC/NGFR/FGFR2/FGFR3/FGFR1/MAPK1/MAPK3/SFRP1/FGF8/CCL2/COL1A1/FGF17/OTX2/CTNNB1/CXCL8/PTPN11	16
GO:0008637	apoptotic mitochondrial changes	15/267	125/18866	2.79177e-10	3.89366e-09	1.39465e-09	GCLC/IGF1/GSK3B/BAX/MAPK8/SOD2/TP53/AKT1/BCL2L1/BCL2/JUN/ERBB4/PRKN/CCK/GPX1	15
GO:0021953	central nervous system neuron differentiation	18/267	192/18866	2.80039e-10	3.89481e-09	1.39507e-09	PAX6/FGFR2/GLI2/SFRP1/FGF8/NPY/NTRK2/DRD2/SHH/CDK5/CTNNB1/PTEN/LEP/ERBB4/CSF1R/PTCH1/MAPT/DCC	18
GO:0051100	negative regulation of binding	17/267	169/18866	2.95298e-10	4.09561e-09	1.46699e-09	GSK3B/BAX/CYP2D6/ADNP/GATA1/MAPK3/MAPK8/STMN1/PER2/IL10/AKT1/ACE/ATP2A2/JUN/ADIPOQ/LRRK2/HDAC2	17
GO:0051251	positive regulation of lymphocyte activation	24/267	357/18866	3.02879e-10	4.18912e-09	1.50048e-09	CD38/TAC1/IGF1/GLI2/XBP1/TGFB1/CCL2/IL2/IFNG/IL1A/PIK3CA/IL1B/RAC1/IL6/AKT1/PIK3R1/IL18/SHH/FADD/BCL2/LEP/PTPN11/DPP4/AGER	24
GO:1905269	positive regulation of chromatin organization	14/267	106/18866	3.04703e-10	4.19367e-09	1.50211e-09	BRCA1/SIRT1/SMARCB1/MAPK3/PPARGC1A/VEGFA/KMT2A/IL1B/LIF/DNMT1/TP53/CTNNB1/MECP2/LRRK2	14
GO:0014072	response to isoquinoline alkaloid	9/267	31/18866	3.05727e-10	4.19367e-09	1.50211e-09	TAC1/OPRM1/CNR1/PPP1R1B/DRD2/FADD/PRKCE/PENK/MTOR	9
GO:0043278	response to morphine	9/267	31/18866	3.05727e-10	4.19367e-09	1.50211e-09	TAC1/OPRM1/CNR1/PPP1R1B/DRD2/FADD/PRKCE/PENK/MTOR	9
GO:0060688	regulation of morphogenesis of a branching structure	11/267	56/18866	3.14863e-10	4.30716e-09	1.54276e-09	FGFR2/FGFR1/ESR1/SFRP1/VEGFA/SHH/CTNNB1/GDNF/AR/LRRK2/TNF	11
GO:0035601	protein deacylation	14/267	107/18866	3.46185e-10	4.72269e-09	1.6916e-09	HDAC9/HDAC4/REST/HDAC6/SIRT1/EP300/MAPK8/IFNG/VEGFA/PER2/TP53/MAPT/LRRK2/HDAC2	14
GO:1900180	regulation of protein localization to nucleus	15/267	127/18866	3.50399e-10	4.76715e-09	1.70752e-09	NGFR/PTGS2/GSK3B/MAPK1/TGFB1/IFNG/LIF/GLUL/AKT1/PIK3R1/SHH/LEP/F2/NF1/INS	15
GO:1902275	regulation of chromatin organization	18/267	195/18866	3.61117e-10	4.89962e-09	1.75497e-09	BRCA1/ATRX/SIRT1/SMARCB1/MAPK3/MAPK8/PPARGC1A/VEGFA/KMT2A/IL1B/LIF/DNMT1/TP53/CTNNB1/MECP2/MTHFR/LRRK2/PAX5	18
GO:0002064	epithelial cell development	19/267	221/18866	3.90952e-10	5.28908e-09	1.89447e-09	PAX6/TNFRSF1A/FGFR1/GSK3B/ATRX/ESR1/XBP1/HIF1A/VEGFA/IL1B/ATF4/FLNB/SOD1/CTNNB1/AR/ADIPOQ/DLL1/TNF/GPX1	19
GO:0014013	regulation of gliogenesis	15/267	128/18866	3.91941e-10	5.28908e-09	1.89447e-09	TNFRSF1B/TSPO/TGFB1/CREB1/IL1B/LIF/IL6/PRKCI/SHH/CTNNB1/F2/HDAC2/NF1/MTOR/TNF	15
GO:0070665	positive regulation of leukocyte proliferation	16/267	150/18866	4.16563e-10	5.60619e-09	2.00806e-09	CD38/TAC1/IGF1/MAPK1/MAPK3/IL2/IL1A/IL1B/IL6/IL18/SHH/FADD/BCL2/LEP/CSF1R/AGER	16
GO:1903351	cellular response to dopamine	13/267	90/18866	4.2535e-10	5.70906e-09	2.04491e-09	GSK3B/GNAS/MAPK1/HTR2A/MAPK3/OPRM1/ATF4/GNAL/DRD2/ALK/PRKN/LRRK2/HDAC2	13
GO:0002763	positive regulation of myeloid leukocyte differentiation	11/267	58/18866	4.69583e-10	6.28587e-09	2.25151e-09	GNAS/TGFB1/IFNG/IL17A/CREB1/LIF/FADD/FOS/JUN/HLA-DRB1/TNF	11
GO:0051052	regulation of DNA metabolic process	24/267	365/18866	4.74542e-10	6.33526e-09	2.2692e-09	BRCA1/ATRX/BAX/FUS/SIRT1/MAPK1/MAPK3/TGFB1/IL2/PPARGC1A/TIMELESS/PDGFRB/KMT2A/DUSP1/PTK2B/PIK3CA/MEN1/IL6/IL10/TP53/AKT1/CTNNB1/MECP2/ADIPOQ	24
GO:1903350	response to dopamine	13/267	91/18866	4.90043e-10	6.52476e-09	2.33707e-09	GSK3B/GNAS/MAPK1/HTR2A/MAPK3/OPRM1/ATF4/GNAL/DRD2/ALK/PRKN/LRRK2/HDAC2	13
GO:0043583	ear development	19/267	224/18866	4.91713e-10	6.52959e-09	2.3388e-09	COL11A1/FGFR2/GLI2/FGFR1/MAPK1/MAPK3/FGF8/PDGFRB/ADAM10/COL2A1/SOD1/HESX1/SHH/CHD7/BCL2/BDNF/PTPN11/FZD2/DLL1	19
GO:0001935	endothelial cell proliferation	18/267	199/18866	5.03204e-10	6.66445e-09	2.38711e-09	NGFR/DLG1/FGFR1/SIRT1/XBP1/HIF1A/CCL2/VEGFA/APOE/IL10/CDH13/AKT1/PRL/LEP/JUN/NF1/MTOR/TNF	18
GO:0050680	negative regulation of epithelial cell proliferation	17/267	175/18866	5.10225e-10	6.73955e-09	2.41401e-09	PAX6/NGFR/FGFR2/DLG1/SFRP1/TGFB1/CCL2/VDR/APOE/MEN1/BRCA2/AR/PTEN/PRL/PTCH1/NF1/TNF	17
GO:0045667	regulation of osteoblast differentiation	15/267	131/18866	5.45181e-10	7.18229e-09	2.57259e-09	IGF1/FGFR2/HDAC4/PRKACA/REST/GNAS/SFRP1/ATF4/MEN1/IL6/IL6R/CTNNB1/PTCH1/TNF/TWIST2	15
GO:0071774	response to fibroblast growth factor	16/267	153/18866	5.5997e-10	7.34611e-09	2.63127e-09	GCLC/NGFR/FGFR2/FGFR3/FGFR1/MAPK1/MAPK3/SFRP1/FGF8/CCL2/COL1A1/FGF17/OTX2/CTNNB1/CXCL8/PTPN11	16
GO:0014002	astrocyte development	10/267	45/18866	5.6203e-10	7.34611e-09	2.63127e-09	GRN/IFNG/IL1B/KRAS/IL6/MAPT/NF1/DLL1/AGER/TNF	10
GO:0035094	response to nicotine	10/267	45/18866	5.6203e-10	7.34611e-09	2.63127e-09	MAPK1/CREB1/CNR1/PPP1R1B/SLC6A3/DRD2/BCL2/PENK/HDAC2/TNF	10
GO:0002526	acute inflammatory response	14/267	111/18866	5.68994e-10	7.39258e-09	2.64792e-09	TAC1/PTGS2/OPRM1/IL1A/CNR1/IL1B/CRP/IL6/IL6R/F2/SERPINA3/TNF/INS/HP	14
GO:0098732	macromolecule deacylation	14/267	111/18866	5.68994e-10	7.39258e-09	2.64792e-09	HDAC9/HDAC4/REST/HDAC6/SIRT1/EP300/MAPK8/IFNG/VEGFA/PER2/TP53/MAPT/LRRK2/HDAC2	14
GO:0043525	positive regulation of neuron apoptotic process	11/267	59/18866	5.70027e-10	7.39258e-09	2.64792e-09	GRN/HDAC4/BAX/ATF4/TP53/CDK5/CTNNB1/JUN/NQO1/NF1/TNF	11
GO:1903798	regulation of production of miRNAs involved in gene silencing by miRNA	8/267	23/18866	5.91339e-10	7.6491e-09	2.7398e-09	ESR1/TGFB1/MAP2K2/IL6/TP53/MAP2K1/LIN28B/TNF	8
GO:0050808	synapse organization	26/267	433/18866	6.14085e-10	7.92281e-09	2.83784e-09	DLG1/REST/HDAC6/ADNP/OXT/APOE/IL10/ADAM10/NTRK2/DRD2/PDLIM5/CDK5/VCP/CTNNB1/GDNF/MECP2/PTEN/SNCG/BDNF/ERBB4/GPC6/MAPT/LRRK2/L1CAM/TNF/INS	26
GO:0019318	hexose metabolic process	20/267	254/18866	6.33659e-10	8.15428e-09	2.92075e-09	IGF1/GSK3B/SIRT1/EP300/PPARGC1A/GNB3/POMC/PIK3CA/ATF4/PER2/TP53/AKT1/ATF3/INPPL1/LEP/ADIPOQ/PRKN/MTOR/TNF/INS	20
GO:0046822	regulation of nucleocytoplasmic transport	14/267	112/18866	6.42142e-10	8.2422e-09	2.95224e-09	PRKACA/PTGS2/GSK3B/MAPK1/TGFB1/IFNG/IL1B/TP53/PIK3R1/SHH/CDK5/LEP/PTPN11/NF1	14
GO:0001836	release of cytochrome c from mitochondria	11/267	60/18866	6.89323e-10	8.8251e-09	3.16103e-09	IGF1/BAX/SOD2/TP53/AKT1/BCL2L1/BCL2/JUN/PRKN/CCK/GPX1	11
GO:0032868	response to insulin	21/267	283/18866	6.91254e-10	8.82719e-09	3.16177e-09	GCLC/HDAC9/GSK3B/SIRT1/XBP1/TSC2/PIK3CA/IL1B/IL10/AKT1/SRD5A1/PIK3R1/PRKCI/INPPL1/PTEN/LEP/LPL/PTPN11/ADIPOQ/MTOR/INS	21
GO:0046683	response to organophosphorus	15/267	134/18866	7.51681e-10	9.57434e-09	3.42939e-09	PTGS2/P2RX7/OXT/COL1A1/DUSP1/PTK2B/IL1B/LDHA/SOD1/SLC6A3/SRD5A1/FOS/PTEN/ADIPOQ/PENK	15
GO:0033619	membrane protein proteolysis	11/267	61/18866	8.3053e-10	1.05517e-08	3.77948e-09	TNFRSF1B/NGFR/P2RX7/TGFB1/IFNG/IL1B/APOE/IL10/ADAM10/RET/TNF	11
GO:1905330	regulation of morphogenesis of an epithelium	17/267	181/18866	8.62386e-10	1.09287e-08	3.91449e-09	FGFR1/ESR1/SFRP1/VEGFA/LIF/RAC1/DVL3/SHH/CTNNB1/GDNF/AR/PTEN/FZD2/GPC6/MED12/MTOR/TNF	17
GO:0042594	response to starvation	18/267	206/18866	8.82432e-10	1.11544e-08	3.99534e-09	COMT/SIRT1/MAPK1/XBP1/MAPK3/SFRP1/MAPK8/PPARGC1A/ATF4/GLUL/TP53/SRD5A1/ATF3/ALB/BCL2/JUN/LRRK2/MTOR	18
GO:0008542	visual learning	10/267	47/18866	8.89824e-10	1.12194e-08	4.01864e-09	HIF1A/CREB1/PPP1R1B/KRAS/DRD2/CDK5/MECP2/CCK/NF1/MTOR	10
GO:0007519	skeletal muscle tissue development	16/267	158/18866	9.03188e-10	1.13307e-08	4.0585e-09	HDAC9/HDAC4/EP300/TGFB1/FLNB/S100B/ATF3/SHH/CDK5/CTNNB1/FOS/BCL2/PAX5/NF1/DLL1/GPX1	16
GO:0050729	positive regulation of inflammatory response	16/267	158/18866	9.03188e-10	1.13307e-08	4.0585e-09	TAC1/GRN/TNFRSF1A/PTGS2/IL2/IFNG/IL17A/CNR1/IL1B/IDO1/IL6/IL18/LPL/LRRK2/TNF/NEAT1	16
GO:0030183	B cell differentiation	15/267	137/18866	1.02773e-09	1.28286e-08	4.59502e-09	HDAC9/POU1F1/HDAC4/BAX/XBP1/EP300/SFRP1/PTK2B/IL6/IL10/TP53/PIK3R1/BCL2/IFNA1/DLL1	15
GO:0071326	cellular response to monosaccharide stimulus	15/267	137/18866	1.02773e-09	1.28286e-08	4.59502e-09	GCLC/PRKACA/SMARCB1/XBP1/HIF1A/PPARGC1A/SRF/PIK3CA/MEN1/RAC1/POLG/PRKCE/LEP/HLA-DRB1/AGER	15
GO:0010827	regulation of glucose transmembrane transport	12/267	79/18866	1.11356e-09	1.38308e-08	4.95399e-09	IGF1/IL1B/AKT1/PIK3R1/EDNRA/BRAF/PRKCI/LEP/PTPN11/ADIPOQ/TNF/INS	12
GO:0071260	cellular response to mechanical stimulus	12/267	79/18866	1.11356e-09	1.38308e-08	4.95399e-09	GCLC/TNFRSF1A/HDAC4/PTGS2/MAPK3/MAPK8/COL1A1/IL1B/RAC1/AKT1/FADD/PTPN11	12
GO:0060560	developmental growth involved in morphogenesis	19/267	236/18866	1.18684e-09	1.47045e-08	5.26694e-09	FGFR2/GSK3B/ESR1/HDAC6/ADNP/SFRP1/SRF/VEGFA/APOE/NGF/SHH/CDK5/CTNNB1/BDNF/MED12/PRKN/MAPT/DCC/L1CAM	19
GO:0001657	ureteric bud development	13/267	98/18866	1.25784e-09	1.55071e-08	5.55442e-09	FGFR2/DLG1/FGFR1/SFRP1/FGF8/VEGFA/SHH/RET/CTNNB1/GDNF/BCL2/BDNF/PTCH1	13
GO:0030316	osteoclast differentiation	13/267	98/18866	1.25784e-09	1.55071e-08	5.55442e-09	GNAS/SFRP1/IFNG/IL17A/CREB1/PIK3R1/FBN1/CTNNB1/FOS/CSF1R/NF1/MTOR/TNF	13
GO:0070920	regulation of production of small RNA involved in gene silencing by RNA	8/267	25/18866	1.27282e-09	1.56532e-08	5.60675e-09	ESR1/TGFB1/MAP2K2/IL6/TP53/MAP2K1/LIN28B/TNF	8
GO:1900182	positive regulation of protein localization to nucleus	12/267	80/18866	1.29374e-09	1.58714e-08	5.68491e-09	NGFR/PTGS2/MAPK1/TGFB1/IFNG/LIF/AKT1/PIK3R1/SHH/LEP/F2/INS	12
GO:0001654	eye development	24/267	384/18866	1.31336e-09	1.60494e-08	5.74868e-09	PAX6/DLG1/BAX/HIF1A/SRF/VEGFA/PDGFRB/MFN2/ATF4/SLC6A3/NTRK2/DRD2/PRKCI/SHH/RET/FBN1/CTNNB1/CHD7/BCL2/BDNF/JUN/HDAC2/NF1/DLL1	24
GO:0051147	regulation of muscle cell differentiation	17/267	186/18866	1.31469e-09	1.60494e-08	5.74868e-09	IGF1/HDAC9/FGFR2/HDAC4/SIRT1/XBP1/TGFB1/SOD2/SRF/DNMT1/SHH/CTNNB1/MECP2/BCL2/BDNF/DLL1/MTOR	17
GO:1901099	negative regulation of signal transduction in absence of ligand	9/267	36/18866	1.34208e-09	1.63042e-08	5.83991e-09	GATA1/IL1A/IL1B/COL2A1/AKT1/GDNF/BCL2L1/BCL2/TNF	9
GO:2001240	negative regulation of extrinsic apoptotic signaling pathway in absence of ligand	9/267	36/18866	1.34208e-09	1.63042e-08	5.83991e-09	GATA1/IL1A/IL1B/COL2A1/AKT1/GDNF/BCL2L1/BCL2/TNF	9
GO:0031349	positive regulation of defense response	24/267	385/18866	1.38317e-09	1.67626e-08	6.00411e-09	CREBBP/TAC1/GRN/TNFRSF1A/PRKACA/PTGS2/EP300/MAPK3/IL2/IFNG/IL17A/CNR1/IL1B/IDO1/KRAS/IL6/IL18/FADD/LPL/PENK/CCK/LRRK2/TNF/NEAT1	24
GO:0060135	maternal process involved in female pregnancy	11/267	64/18866	1.42278e-09	1.71365e-08	6.13806e-09	PTGS2/ESR1/MAPK1/MAPK3/VDR/CNR1/LIF/MEN1/AKT1/AR/MTOR	11
GO:0043255	regulation of carbohydrate biosynthetic process	13/267	99/18866	1.42989e-09	1.71365e-08	6.13806e-09	IGF1/POU1F1/GSK3B/SIRT1/EP300/TGFB1/PPARGC1A/PTK2B/AKT1/LEP/ADIPOQ/MTOR/INS	13
GO:0072163	mesonephric epithelium development	13/267	99/18866	1.42989e-09	1.71365e-08	6.13806e-09	FGFR2/DLG1/FGFR1/SFRP1/FGF8/VEGFA/SHH/RET/CTNNB1/GDNF/BCL2/BDNF/PTCH1	13
GO:0072164	mesonephric tubule development	13/267	99/18866	1.42989e-09	1.71365e-08	6.13806e-09	FGFR2/DLG1/FGFR1/SFRP1/FGF8/VEGFA/SHH/RET/CTNNB1/GDNF/BCL2/BDNF/PTCH1	13
GO:0021915	neural tube development	16/267	163/18866	1.43119e-09	1.71365e-08	6.13806e-09	PAX6/PRKACA/GLI2/HIF1A/TSC2/SFRP1/TGFB1/FGF8/KDM6A/DVL3/SHH/MTHFR/FZD2/MED12/PTCH1/NF1	16
GO:0046660	female sex differentiation	14/267	119/18866	1.44709e-09	1.72854e-08	6.1914e-09	BAX/ESR1/SIRT1/SFRP1/VEGFA/BRCA2/SOD1/SRD5A1/GNRH1/NOS3/CHD7/BCL2L1/BCL2/LEP	14
GO:0051146	striated muscle cell differentiation	21/267	295/18866	1.46707e-09	1.74822e-08	6.26189e-09	IGF1/HDAC9/HDAC4/XBP1/TGFB1/PRKAR1A/SRF/VEGFA/PDGFRB/KDM6B/KRAS/AKT1/PDLIM5/SHH/BCL2/BDNF/NEB/DLL1/MTOR/DMD/GPX1	21
GO:0031960	response to corticosteroid	16/267	164/18866	1.56604e-09	1.86172e-08	6.66841e-09	PTGS2/REST/OXT/COL1A1/NR3C1/DUSP1/KRAS/IL6/IL10/SRD5A1/GNRH1/S100B/FOS/BCL2/ADIPOQ/TNF	16
GO:0150063	visual system development	24/267	388/18866	1.61399e-09	1.91417e-08	6.85627e-09	PAX6/DLG1/BAX/HIF1A/SRF/VEGFA/PDGFRB/MFN2/ATF4/SLC6A3/NTRK2/DRD2/PRKCI/SHH/RET/FBN1/CTNNB1/CHD7/BCL2/BDNF/JUN/HDAC2/NF1/DLL1	24
GO:0006367	transcription initiation from RNA polymerase II promoter	17/267	189/18866	1.68217e-09	1.98559e-08	7.11211e-09	CREBBP/NOTCH3/BAX/ESR1/PPARGC1A/VDR/TBP/SRF/NR3C1/CREB1/ESR2/TP53/NR3C2/MECP2/AR/PTEN/MED12	17
GO:0043534	blood vessel endothelial cell migration	17/267	189/18866	1.68217e-09	1.98559e-08	7.11211e-09	HDAC9/PTGS2/FGFR1/SIRT1/HIF1A/TGFB1/SRF/VEGFA/PTK2B/APOE/AKT1/PLK2/NOS3/MECP2/NF1/TNF/GPX1	17
GO:0048645	animal organ formation	11/267	65/18866	1.69134e-09	1.98852e-08	7.12259e-09	FGFR2/GLI2/FGFR1/MAPK1/MAPK3/FGF8/SHH/CTNNB1/GDNF/MAP2K1/AR	11
GO:0014009	glial cell proliferation	10/267	50/18866	1.70058e-09	1.98852e-08	7.12259e-09	TSPO/CREB1/PTK2B/IL1B/IL6/PRKCI/PENK/CSF1R/MTOR/TNF	10
GO:0045981	positive regulation of nucleotide metabolic process	10/267	50/18866	1.70058e-09	1.98852e-08	7.12259e-09	NOS2/IGF1/P2RX7/HIF1A/HTR2A/PPARGC1A/IFNG/NOS3/VCP/INS	10
GO:1900544	positive regulation of purine nucleotide metabolic process	10/267	50/18866	1.70058e-09	1.98852e-08	7.12259e-09	NOS2/IGF1/P2RX7/HIF1A/HTR2A/PPARGC1A/IFNG/NOS3/VCP/INS	10
GO:0010906	regulation of glucose metabolic process	14/267	121/18866	1.8065e-09	2.10744e-08	7.54855e-09	IGF1/GSK3B/SIRT1/EP300/PPARGC1A/GNB3/POMC/TP53/AKT1/LEP/ADIPOQ/PRKN/MTOR/INS	14
GO:0045639	positive regulation of myeloid cell differentiation	13/267	101/18866	1.83953e-09	2.14097e-08	7.66865e-09	GNAS/HIF1A/GATA1/TGFB1/IFNG/IL17A/CREB1/LIF/FADD/FOS/JUN/HLA-DRB1/TNF	13
GO:0072006	nephron development	15/267	143/18866	1.8762e-09	2.17858e-08	7.80334e-09	NOTCH3/DLG1/FGF8/VEGFA/PDGFRB/LIF/IL6R/SHH/RET/CTNNB1/GDNF/BCL2/ADIPOQ/PTCH1/DLL1	15
GO:0048145	regulation of fibroblast proliferation	12/267	83/18866	2.00302e-09	2.31667e-08	8.29796e-09	IGF1/NGFR/BAX/ESR1/SFRP1/PDGFRB/CREB1/TP53/CTNNB1/PAWR/JUN/NF1	12
GO:0046824	positive regulation of nucleocytoplasmic transport	11/267	66/18866	2.0044e-09	2.31667e-08	8.29796e-09	PRKACA/PTGS2/GSK3B/MAPK1/TGFB1/IFNG/IL1B/TP53/PIK3R1/SHH/LEP	11
GO:0050921	positive regulation of chemotaxis	15/267	144/18866	2.06813e-09	2.3848e-08	8.54202e-09	FGFR1/MAPK1/MAPK3/TGFB1/VEGFA/PDGFRB/PTK2B/RAC1/IL6/ADAM10/CDH13/IL6R/CXCL8/CSF1R/AGER	15
GO:0060996	dendritic spine development	13/267	102/18866	2.0819e-09	2.38963e-08	8.55933e-09	ARID1B/ACSL4/HDAC6/IL2/APOE/ADAM10/PLK2/PDLIM5/CDK5/PTEN/LRRK2/HDAC2/MTOR	13
GO:1903076	regulation of protein localization to plasma membrane	13/267	102/18866	2.0819e-09	2.38963e-08	8.55933e-09	DLG1/TGFB1/IFNG/AKT1/PIK3R1/SQSTM1/PRKCI/CDK5/AR/PRKCE/BCL2L1/TNF/INS	13
GO:0048880	sensory system development	24/267	394/18866	2.1876e-09	2.5052e-08	8.97328e-09	PAX6/DLG1/BAX/HIF1A/SRF/VEGFA/PDGFRB/MFN2/ATF4/SLC6A3/NTRK2/DRD2/PRKCI/SHH/RET/FBN1/CTNNB1/CHD7/BCL2/BDNF/JUN/HDAC2/NF1/DLL1	24
GO:0060538	skeletal muscle organ development	16/267	168/18866	2.23054e-09	2.54853e-08	9.12848e-09	HDAC9/HDAC4/EP300/TGFB1/FLNB/S100B/ATF3/SHH/CDK5/CTNNB1/FOS/BCL2/PAX5/NF1/DLL1/GPX1	16
GO:0071322	cellular response to carbohydrate stimulus	15/267	145/18866	2.27787e-09	2.59667e-08	9.30091e-09	GCLC/PRKACA/SMARCB1/XBP1/HIF1A/PPARGC1A/SRF/PIK3CA/MEN1/RAC1/POLG/PRKCE/LEP/HLA-DRB1/AGER	15
GO:0048144	fibroblast proliferation	12/267	84/18866	2.30775e-09	2.62474e-08	9.40143e-09	IGF1/NGFR/BAX/ESR1/SFRP1/PDGFRB/CREB1/TP53/CTNNB1/PAWR/JUN/NF1	12
GO:0001823	mesonephros development	13/267	103/18866	2.35286e-09	2.66996e-08	9.56343e-09	FGFR2/DLG1/FGFR1/SFRP1/FGF8/VEGFA/SHH/RET/CTNNB1/GDNF/BCL2/BDNF/PTCH1	13
GO:0016358	dendrite development	19/267	247/18866	2.53981e-09	2.87557e-08	1.02999e-08	ARID1B/ACSL4/GSK3B/HDAC6/IL2/APOE/ADAM10/RERE/PLK2/PDLIM5/CDK5/MECP2/ALK/PTEN/BDNF/DCC/LRRK2/HDAC2/MTOR	19
GO:1902175	regulation of oxidative stress-induced intrinsic apoptotic signaling pathway	8/267	27/18866	2.54935e-09	2.87985e-08	1.03152e-08	SIRT1/HIF1A/SOD2/SOD1/AKT1/PRKN/GPX1/INS	8
GO:0032635	interleukin-6 production	16/267	170/18866	2.65203e-09	2.98414e-08	1.06888e-08	NOS2/P2RX7/XBP1/IFNG/IL17A/IL1A/IL1B/IL6/IL10/IL18/IL6R/LEP/LPL/PTPN11/AGER/TNF	16
GO:0110110	positive regulation of animal organ morphogenesis	12/267	85/18866	2.65363e-09	2.98414e-08	1.06888e-08	NGFR/FGFR2/FGFR1/BAX/XBP1/FGF8/VDR/VEGFA/LIF/CTNNB1/GDNF/AR	12
GO:0001838	embryonic epithelial tube formation	14/267	125/18866	2.77972e-09	3.11891e-08	1.11715e-08	PRKACA/HIF1A/TSC2/SFRP1/TGFB1/KDM6A/DVL3/RET/CTNNB1/GDNF/MTHFR/FZD2/MED12/PTCH1	14
GO:0003012	muscle system process	26/267	467/18866	3.02748e-09	3.38928e-08	1.21399e-08	CD38/IGF1/TNFRSF1B/TNFRSF1A/HDAC4/PRKACA/PTGS2/DLG1/OXT/HTR2A/PPARGC1A/SRF/PIK3CA/IL1B/SOD1/DRD2/EDNRA/PDLIM5/NOS3/GDNF/ATP2A2/LEP/NEB/HDAC2/MTOR/DMD	26
GO:0009791	post-embryonic development	12/267	86/18866	3.04554e-09	3.3977e-08	1.21701e-08	FGFR2/APOB/ATRX/BAX/GNAS/VEGFA/CYP1A2/INPPL1/FBN1/MECP2/BCL2/MTOR	12
GO:0045165	cell fate commitment	20/267	278/18866	3.04861e-09	3.3977e-08	1.21701e-08	PAX6/POU1F1/FGFR2/GLI2/NOTCH3/FGFR1/GATA1/SFRP1/FGF8/KDM6B/IL6/TP53/SHH/CTNNB1/AR/BCL2/ERBB4/PTCH1/DLL1/MTOR	20
GO:0007632	visual behavior	10/267	53/18866	3.10985e-09	3.45824e-08	1.23869e-08	HIF1A/CREB1/PPP1R1B/KRAS/DRD2/CDK5/MECP2/CCK/NF1/MTOR	10
GO:0008406	gonad development	18/267	223/18866	3.15068e-09	3.49585e-08	1.25216e-08	ATRX/BAX/ESR1/SIRT1/GATA1/SFRP1/FGF8/VEGFA/PDGFRB/BRCA2/SOD1/SRD5A1/GNRH1/NOS3/AR/BCL2L1/BCL2/LEP	18
GO:0021543	pallium development	16/267	173/18866	3.42263e-09	3.78917e-08	1.35723e-08	PAX6/GSK3B/BAX/HIF1A/FGF8/SRF/NPY/KDM6B/SRD5A1/NTRK2/CDK5/CTNNB1/ALK/PTEN/PAX5/NF1	16
GO:0010575	positive regulation of vascular endothelial growth factor production	8/267	28/18866	3.52561e-09	3.89455e-08	1.39497e-08	BRCA1/PTGS2/HIF1A/TGFB1/IL1A/IL1B/ATF4/IL6	8
GO:0010769	regulation of cell morphogenesis involved in differentiation	21/267	310/18866	3.56709e-09	3.93167e-08	1.40827e-08	NGFR/GSK3B/ADNP/OLFM4/SRF/VEGFA/APOE/NGF/RAC1/ADAM10/NTRK2/PDLIM5/CDK5/RET/MAP2K1/PTEN/BDNF/MAPT/DCC/LRRK2/L1CAM	21
GO:0018205	peptidyl-lysine modification	24/267	405/18866	3.76244e-09	4.13786e-08	1.48212e-08	CREBBP/BRCA1/HDAC9/HDAC4/ATRX/HDAC6/SIRT1/SMARCB1/EP300/MAPK3/PPARGC1A/KMT2A/IL1B/LIF/DNMT1/MEN1/BRCA2/KDM6A/KMT2D/CTNNB1/MECP2/EHMT1/PAX5/HDAC2	24
GO:0072089	stem cell proliferation	14/267	128/18866	3.8e-09	4.16998e-08	1.49363e-08	PAX6/FGFR2/FGFR1/ABCB1/HIF1A/VEGFA/TP53/DRD2/ACE/SHH/CTNNB1/BDNF/LRRK2/NF1	14
GO:0032869	cellular response to insulin stimulus	18/267	226/18866	3.89582e-09	4.26575e-08	1.52793e-08	GCLC/HDAC9/GSK3B/SIRT1/XBP1/TSC2/PIK3CA/IL1B/AKT1/SRD5A1/PIK3R1/PRKCI/PTEN/LEP/LPL/PTPN11/ADIPOQ/INS	18
GO:0032755	positive regulation of interleukin-6 production	12/267	88/18866	3.98937e-09	4.34534e-08	1.55644e-08	P2RX7/XBP1/IFNG/IL17A/IL1A/IL1B/IL6/IL6R/LPL/PTPN11/AGER/TNF	12
GO:0046889	positive regulation of lipid biosynthetic process	12/267	88/18866	3.98937e-09	4.34534e-08	1.55644e-08	TNFRSF1A/PTGS2/HTR2A/PPARGC1A/IFNG/CREB1/IL1B/APOE/AKT1/MTOR/TNF/INS	12
GO:0051054	positive regulation of DNA metabolic process	17/267	200/18866	3.99461e-09	4.34534e-08	1.55644e-08	BRCA1/ATRX/BAX/FUS/SIRT1/MAPK1/MAPK3/TGFB1/IL2/PPARGC1A/TIMELESS/PDGFRB/PTK2B/IL6/AKT1/CTNNB1/MECP2	17
GO:0007596	blood coagulation	22/267	343/18866	4.10175e-09	4.45218e-08	1.59471e-08	PRKACA/GNAS/P2RX7/MAPK1/GATA1/MAPK3/COL1A1/PRKAR1A/SRF/MFN2/PIK3CA/APOE/RAC1/IL6/PIK3R1/SHH/NOS3/PRKCE/PTPN11/F2/HDAC2/IFNA1	22
GO:0071887	leukocyte apoptotic process	13/267	108/18866	4.25093e-09	4.6041e-08	1.64912e-08	BAX/P2RX7/SIRT1/HIF1A/IL2/IDO1/IL6/IL10/TP53/AKT1/CDKN2A/FADD/PTEN	13
GO:0043270	positive regulation of ion transport	20/267	284/18866	4.3982e-09	4.7533e-08	1.70256e-08	DLG1/ABCB1/BAX/P2RX7/TSPO/OXT/CCL2/IFNG/PDGFRB/IL1B/ATF4/APOE/AKT1/DRD2/CDK5/GDNF/LEP/F2/CCK/DMD	20
GO:1902176	negative regulation of oxidative stress-induced intrinsic apoptotic signaling pathway	7/267	19/18866	4.58135e-09	4.94054e-08	1.76963e-08	SIRT1/HIF1A/SOD2/AKT1/PRKN/GPX1/INS	7
GO:0045137	development of primary sexual characteristics	18/267	229/18866	4.80069e-09	5.15481e-08	1.84638e-08	ATRX/BAX/ESR1/SIRT1/GATA1/SFRP1/FGF8/VEGFA/PDGFRB/BRCA2/SOD1/SRD5A1/GNRH1/NOS3/AR/BCL2L1/BCL2/LEP	18
GO:0050920	regulation of chemotaxis	18/267	229/18866	4.80069e-09	5.15481e-08	1.84638e-08	FGFR1/MAPK1/MAPK3/TGFB1/CCL2/VEGFA/PDGFRB/DUSP1/PTK2B/RAC1/IL6/ADAM10/CDH13/IL6R/CXCL8/CSF1R/DPP4/AGER	18
GO:0046887	positive regulation of hormone secretion	14/267	131/18866	5.15048e-09	5.51853e-08	1.97666e-08	CD38/TAC1/ACSL4/FGFR1/HIF1A/CREB1/GLUL/RAC1/DRD2/PRKCE/LEP/PTPN11/HLA-DRB1/INS	14
GO:0070542	response to fatty acid	12/267	90/18866	5.18878e-09	5.54767e-08	1.98709e-08	PON1/PTGS2/APOB/OXT/SFRP1/PPARGC1A/CREB1/AKT1/GNRH1/PRKCE/LPL/ADIPOQ	12
GO:0003007	heart morphogenesis	19/267	258/18866	5.2183e-09	5.56731e-08	1.99413e-08	COL11A1/FGFR2/HIF1A/TGFB1/FGF8/SRF/VEGFA/COL2A1/TP53/KDM6A/SHH/NOS3/CTNNB1/CHD7/JUN/FZD2/PTCH1/DLL1/MTOR	19
GO:0061351	neural precursor cell proliferation	15/267	154/18866	5.25078e-09	5.59001e-08	2.00226e-08	PAX6/FGFR2/GLI2/FGFR1/HIF1A/FGF8/VEGFA/TP53/RERE/DRD2/SHH/CTNNB1/BDNF/LRRK2/NF1	15
GO:0007599	hemostasis	22/267	348/18866	5.34881e-09	5.68226e-08	2.0353e-08	PRKACA/GNAS/P2RX7/MAPK1/GATA1/MAPK3/COL1A1/PRKAR1A/SRF/MFN2/PIK3CA/APOE/RAC1/IL6/PIK3R1/SHH/NOS3/PRKCE/PTPN11/F2/HDAC2/IFNA1	22
GO:0050817	coagulation	22/267	349/18866	5.63717e-09	5.97588e-08	2.14047e-08	PRKACA/GNAS/P2RX7/MAPK1/GATA1/MAPK3/COL1A1/PRKAR1A/SRF/MFN2/PIK3CA/APOE/RAC1/IL6/PIK3R1/SHH/NOS3/PRKCE/PTPN11/F2/HDAC2/IFNA1	22
GO:1904950	negative regulation of establishment of protein localization	15/267	155/18866	5.74056e-09	6.07259e-08	2.17512e-08	HDAC9/REST/SFRP1/OPRM1/IL1B/APOE/DRD2/CDK5/PTPN11/ADIPOQ/PRKN/MAPT/LRRK2/NF1/INS	15
GO:0021983	pituitary gland development	9/267	42/18866	5.90216e-09	6.20448e-08	2.22235e-08	PAX6/POU1F1/GLI2/FGF8/CREB1/SLC6A3/SRD5A1/DRD2/HESX1	9
GO:0001656	metanephros development	12/267	91/18866	5.90252e-09	6.20448e-08	2.22235e-08	FGF8/PDGFRB/LIF/SHH/RET/FBN1/CTNNB1/GDNF/BCL2/ADIPOQ/PTCH1/NF1	12
GO:0051952	regulation of amine transport	12/267	91/18866	5.90252e-09	6.20448e-08	2.22235e-08	P2RX7/OXT/HTR2A/CNR1/PER2/TOR1A/DRD2/GDNF/SNCG/LEP/PRKN/CCK	12
GO:0034612	response to tumor necrosis factor	21/267	320/18866	6.26197e-09	6.5685e-08	2.35274e-08	BRCA1/TNFRSF1B/TNFRSF1A/HDAC4/PTGS2/APOB/SIRT1/MAPK1/MAPK3/SFRP1/CCL2/COL1A1/PPARGC1A/PTK2B/ADAM10/TP53/AKT1/CXCL8/ADIPOQ/PRKN/TNF	21
GO:0032535	regulation of cellular component size	23/267	383/18866	6.28422e-09	6.57801e-08	2.35615e-08	DLG1/GSK3B/P2RX7/ADNP/GNB3/SRF/VEGFA/CREB1/PTK2B/APOE/NGF/RAC1/AKT1/CDK5/RET/PRKCE/PTEN/BDNF/NEB/MAPT/DCC/MTOR/L1CAM	23
GO:0042368	vitamin D biosynthetic process	6/267	12/18866	6.53672e-09	6.828e-08	2.44569e-08	VDR/IFNG/IL1B/CYP27A1/CYP3A4/TNF	6
GO:0071333	cellular response to glucose stimulus	14/267	134/18866	6.92421e-09	7.21765e-08	2.58526e-08	GCLC/PRKACA/SMARCB1/XBP1/HIF1A/PPARGC1A/SRF/PIK3CA/MEN1/RAC1/POLG/PRKCE/HLA-DRB1/AGER	14
GO:0060965	negative regulation of gene silencing by miRNA	7/267	20/18866	6.96336e-09	7.24335e-08	2.59446e-08	ESR1/TGFB1/IL6/TP53/LIN28B/TNF/NEAT1	7
GO:0021536	diencephalon development	11/267	74/18866	7.05839e-09	7.32694e-08	2.6244e-08	PAX6/POU1F1/GLI2/BAX/FGF8/CREB1/SLC6A3/SRD5A1/DRD2/HESX1/SHH	11
GO:2001252	positive regulation of chromosome organization	16/267	182/18866	7.13333e-09	7.38936e-08	2.64676e-08	BRCA1/ATRX/SIRT1/SMARCB1/MAPK1/MAPK3/PPARGC1A/VEGFA/KMT2A/IL1B/LIF/DNMT1/TP53/CTNNB1/MECP2/LRRK2	16
GO:0001505	regulation of neurotransmitter levels	18/267	235/18866	7.21778e-09	7.43059e-08	2.66153e-08	GSK3B/P2RX7/COMT/HTR2A/CNR1/PER2/GLUL/TOR1A/SLC6A3/DRD2/CDK5/GDNF/SNCG/ATP2A2/PRKN/LRRK2/MAOA/NF1	18
GO:0071695	anatomical structure maturation	18/267	235/18866	7.21778e-09	7.43059e-08	2.66153e-08	IGF1/FGFR3/PRKACA/FGFR1/XBP1/HIF1A/VEGFA/PTK2B/BRCA2/RERE/RET/CTNNB1/MECP2/BCL2/LEP/LRRK2/NF1/MTOR	18
GO:1904018	positive regulation of vasculature development	18/267	235/18866	7.21778e-09	7.43059e-08	2.66153e-08	BRCA1/GRN/HDAC9/PTGS2/SIRT1/XBP1/HIF1A/SOD2/VEGFA/IL1A/PTK2B/IL1B/IL10/PLK2/IL6R/NOS3/CXCL8/DLL1	18
GO:0008631	intrinsic apoptotic signaling pathway in response to oxidative stress	9/267	43/18866	7.37283e-09	7.55248e-08	2.70519e-08	SIRT1/HIF1A/SOD2/SOD1/AKT1/BCL2/PRKN/GPX1/INS	9
GO:0150077	regulation of neuroinflammatory response	9/267	43/18866	7.37283e-09	7.55248e-08	2.70519e-08	IGF1/TNFRSF1B/GRN/PTGS2/IL1B/IL6/IL18/LRRK2/TNF	9
GO:0009895	negative regulation of catabolic process	21/267	323/18866	7.38155e-09	7.55248e-08	2.70519e-08	NOS2/HDAC4/FUS/TSPO/TSC2/PPARGC1A/CNR1/PIK3CA/IL1B/IL10/TP53/AKT1/SHH/GDNF/BCL2/LEP/LRRK2/MTOR/TNF/INS/HP	21
GO:0033157	regulation of intracellular protein transport	19/267	264/18866	7.60699e-09	7.76722e-08	2.78211e-08	PRKACA/PTGS2/GSK3B/MAPK1/TGFB1/MAPK8/IFNG/IL1B/TP53/PIK3R1/SHH/CDK5/BCL2/LEP/PTPN11/ADIPOQ/PRKN/LRRK2/NF1	19
GO:2001235	positive regulation of apoptotic signaling pathway	16/267	183/18866	7.7188e-09	7.8653e-08	2.81724e-08	NGFR/GSK3B/BAX/SIRT1/SFRP1/MAPK8/TP53/SOD1/ATF3/RET/FADD/BCL2L1/BCL2/PTEN/NF1/TNF	16
GO:0032602	chemokine production	11/267	75/18866	8.1689e-09	8.2901e-08	2.9694e-08	HIF1A/IL17A/IL1B/IL6/IL10/IL18/IL6R/LPL/ADIPOQ/AGER/TNF	11
GO:0043627	response to estrogen	11/267	75/18866	8.1689e-09	8.2901e-08	2.9694e-08	BRCA1/ESR1/COMT/MAPK1/EP300/SFRP1/PDGFRB/LDHA/SRD5A1/KMT2D/AR	11
GO:0048588	developmental cell growth	18/267	237/18866	8.2452e-09	8.35056e-08	2.99105e-08	IGF1/GSK3B/HDAC6/ADNP/SRF/VEGFA/APOE/NGF/PDLIM5/CDK5/KMT2D/CTNNB1/BDNF/PRKN/MAPT/DCC/MTOR/L1CAM	18
GO:0001936	regulation of endothelial cell proliferation	16/267	184/18866	8.34797e-09	8.40351e-08	3.01002e-08	NGFR/FGFR1/SIRT1/HIF1A/CCL2/VEGFA/APOE/IL10/CDH13/AKT1/PRL/LEP/JUN/NF1/MTOR/TNF	16
GO:0006479	protein methylation	16/267	184/18866	8.34797e-09	8.40351e-08	3.01002e-08	CREBBP/BRCA1/ATRX/SIRT1/SMARCB1/KMT2A/DNMT1/PRMT7/MEN1/KDM6A/KMT2D/CTNNB1/MECP2/MTHFR/EHMT1/PAX5	16
GO:0008213	protein alkylation	16/267	184/18866	8.34797e-09	8.40351e-08	3.01002e-08	CREBBP/BRCA1/ATRX/SIRT1/SMARCB1/KMT2A/DNMT1/PRMT7/MEN1/KDM6A/KMT2D/CTNNB1/MECP2/MTHFR/EHMT1/PAX5	16
GO:0071331	cellular response to hexose stimulus	14/267	136/18866	8.39781e-09	8.43667e-08	3.0219e-08	GCLC/PRKACA/SMARCB1/XBP1/HIF1A/PPARGC1A/SRF/PIK3CA/MEN1/RAC1/POLG/PRKCE/HLA-DRB1/AGER	14
GO:0060292	long-term synaptic depression	8/267	31/18866	8.6254e-09	8.64792e-08	3.09756e-08	CD38/SRF/PTK2B/PLK2/SORCS3/PTEN/MAPT/AGER	8
GO:0051348	negative regulation of transferase activity	20/267	296/18866	8.89863e-09	8.90398e-08	3.18928e-08	GSK3B/SIRT1/TSC2/SFRP1/PRKAR1A/IFNG/DUSP1/IL1B/APOE/PPP1R1B/MEN1/DUSP6/TP53/AKT1/CDKN2A/PTEN/ADIPOQ/PRKN/MAPT/NF1	20
GO:0032386	regulation of intracellular transport	22/267	358/18866	8.96583e-09	8.95328e-08	3.20694e-08	PRKACA/PTGS2/GSK3B/MAPK1/MAPK3/TGFB1/MAPK8/IFNG/IL1B/MAP2K2/TP53/PIK3R1/SHH/CDK5/MAP2K1/BCL2/LEP/PTPN11/ADIPOQ/PRKN/LRRK2/NF1	22
GO:0031663	lipopolysaccharide-mediated signaling pathway	10/267	59/18866	9.3e-09	9.26844e-08	3.31982e-08	MAPK1/MAPK3/TGFB1/CCL2/IL1B/AKT1/IL18/NOS3/PRKCE/TNF	10
GO:0072091	regulation of stem cell proliferation	11/267	76/18866	9.43279e-09	9.38206e-08	3.36052e-08	PAX6/HIF1A/VEGFA/TP53/DRD2/ACE/SHH/CTNNB1/BDNF/LRRK2/NF1	11
GO:0002685	regulation of leukocyte migration	17/267	212/18866	9.629e-09	9.55817e-08	3.4236e-08	MAPK1/MAPK3/CCL2/VEGFA/DUSP1/PTK2B/RAC1/IL6/ADAM10/AKT1/IL6R/FADD/CXCL8/CSF1R/DPP4/AGER/TNF	17
GO:0050770	regulation of axonogenesis	16/267	186/18866	9.74934e-09	9.65843e-08	3.45951e-08	NGFR/GSK3B/ADNP/SRF/VEGFA/APOE/NGF/NTRK2/CDK5/RET/MAP2K1/PTEN/BDNF/MAPT/DCC/L1CAM	16
GO:0034968	histone lysine methylation	13/267	116/18866	1.02724e-08	1.01565e-07	3.6379e-08	BRCA1/ATRX/SIRT1/SMARCB1/KMT2A/DNMT1/MEN1/KDM6A/KMT2D/CTNNB1/MECP2/EHMT1/PAX5	13
GO:0030878	thyroid gland development	7/267	21/18866	1.03193e-08	1.01827e-07	3.64728e-08	TG/MAPK1/MAPK3/FGF8/SRF/SHH/MAP2K1	7
GO:0014015	positive regulation of gliogenesis	11/267	77/18866	1.08684e-08	1.07033e-07	3.83377e-08	TNFRSF1B/TSPO/TGFB1/IL1B/LIF/IL6/PRKCI/SHH/HDAC2/MTOR/TNF	11
GO:0035249	synaptic transmission, glutamatergic	12/267	96/18866	1.09768e-08	1.07888e-07	3.86438e-08	PTGS2/HTR2A/CCL2/CNR1/PTK2B/GLUL/DRD2/CDK5/PRKN/LRRK2/NF1/TNF	12
GO:0032722	positive regulation of chemokine production	9/267	45/18866	1.13031e-08	1.10877e-07	3.97145e-08	HIF1A/IL17A/IL1B/IL6/IL6R/LPL/ADIPOQ/AGER/TNF	9
GO:0010959	regulation of metal ion transport	23/267	396/18866	1.17581e-08	1.15115e-07	4.12324e-08	PRKACA/PTGS2/DLG1/BAX/P2RX7/TSPO/HTR2A/CCL2/IFNG/PDGFRB/PTK2B/ATF4/AKT1/DRD2/NOS3/CDK5/CTNNB1/PRKCE/CHD7/BCL2/PTEN/F2/DMD	23
GO:0043010	camera-type eye development	21/267	332/18866	1.19532e-08	1.16795e-07	4.18342e-08	PAX6/DLG1/BAX/HIF1A/SRF/VEGFA/PDGFRB/MFN2/ATF4/SLC6A3/NTRK2/DRD2/SHH/RET/FBN1/CTNNB1/CHD7/JUN/HDAC2/NF1/DLL1	21
GO:0007369	gastrulation	16/267	189/18866	1.22584e-08	1.19544e-07	4.28188e-08	COL11A1/FGFR2/PRKACA/FGFR1/SFRP1/FGF8/PRKAR1A/SRF/DUSP1/KDM6B/IL10/TP53/KDM6A/OTX2/CTNNB1/ADIPOQ	16
GO:0007569	cell aging	13/267	118/18866	1.26651e-08	1.23268e-07	4.4153e-08	SIRT1/SRF/KRAS/BRCA2/TP53/SOD1/PLK2/CDKN2A/MAP2K1/BCL2/PTEN/PAWR/MTOR	13
GO:0032102	negative regulation of response to external stimulus	24/267	433/18866	1.37745e-08	1.33805e-07	4.79271e-08	IGF1/TNFRSF1B/GRN/TNFRSF1A/CCL2/IL2/DUSP1/APOE/IL10/SOD1/SLC6A3/DRD2/NOS3/PTEN/LEP/F2/ADIPOQ/CCK/HLA-DRB1/DPP4/AGER/TNF/GPX1/INS	24
GO:0048538	thymus development	9/267	46/18866	1.388e-08	1.34445e-07	4.81561e-08	MAPK1/MAPK3/SRF/SOD1/SHH/CTNNB1/FADD/MAP2K1/BCL2	9
GO:0050810	regulation of steroid biosynthetic process	12/267	98/18866	1.39211e-08	1.34445e-07	4.81561e-08	REST/APOB/SIRT1/TSPO/PPARGC1A/VDR/IFNG/IL1B/APOE/SOD1/LEP/TNF	12
GO:2001243	negative regulation of intrinsic apoptotic signaling pathway	12/267	98/18866	1.39211e-08	1.34445e-07	4.81561e-08	PTGS2/SIRT1/XBP1/HIF1A/SOD2/AKT1/BCL2L1/BCL2/PRKN/LRRK2/GPX1/INS	12
GO:0016575	histone deacetylation	11/267	79/18866	1.43369e-08	1.38194e-07	4.9499e-08	HDAC9/HDAC4/REST/HDAC6/SIRT1/MAPK8/VEGFA/PER2/TP53/LRRK2/HDAC2	11
GO:0034329	cell junction assembly	24/267	434/18866	1.43983e-08	1.38518e-07	4.96151e-08	PRKACA/DLG1/ADNP/OXT/SFRP1/SRF/VEGFA/PTK2B/IL1B/RAC1/NTRK2/DRD2/ACE/PDLIM5/PRKCI/CDK5/CTNNB1/MECP2/BCL2/PTEN/BDNF/ERBB4/GPC6/TNF	24
GO:0036294	cellular response to decreased oxygen levels	17/267	218/18866	1.46163e-08	1.40344e-07	5.02693e-08	CREBBP/PTGS2/SIRT1/EP300/HIF1A/SFRP1/PPARGC1A/VEGFA/ATF4/TP53/AKT1/S100B/PRKCE/BCL2/PTEN/MTOR/MALAT1	17
GO:2001242	regulation of intrinsic apoptotic signaling pathway	15/267	166/18866	1.46608e-08	1.40502e-07	5.03259e-08	PTGS2/BAX/SIRT1/XBP1/HIF1A/SOD2/TP53/SOD1/AKT1/BCL2L1/BCL2/PRKN/LRRK2/GPX1/INS	15
GO:0042359	vitamin D metabolic process	7/267	22/18866	1.49528e-08	1.42752e-07	5.11316e-08	FGFR1/VDR/IFNG/IL1B/CYP27A1/CYP3A4/TNF	7
GO:0051000	positive regulation of nitric-oxide synthase activity	7/267	22/18866	1.49528e-08	1.42752e-07	5.11316e-08	HIF1A/PTK2B/APOE/KRAS/AKT1/TNF/INS	7
GO:0051588	regulation of neurotransmitter transport	13/267	120/18866	1.55502e-08	1.48172e-07	5.30732e-08	GSK3B/HTR2A/CNR1/PER2/TOR1A/DRD2/CDK5/GDNF/SNCG/ATP2A2/PRKN/LRRK2/NF1	13
GO:0015837	amine transport	12/267	99/18866	1.5644e-08	1.48782e-07	5.32914e-08	P2RX7/OXT/HTR2A/CNR1/PER2/TOR1A/DRD2/GDNF/SNCG/LEP/PRKN/CCK	12
GO:0030225	macrophage differentiation	9/267	47/18866	1.69566e-08	1.60653e-07	5.75437e-08	SIRT1/TGFB1/IFNG/VEGFA/LIF/FADD/ADIPOQ/CSF1R/HLA-DRB1	9
GO:0048806	genitalia development	9/267	47/18866	1.69566e-08	1.60653e-07	5.75437e-08	BAX/ESR1/FGF8/SRD5A1/SHH/CTNNB1/AR/CHD7/PTPN11	9
GO:0032259	methylation	22/267	371/18866	1.70778e-08	1.61495e-07	5.78453e-08	CREBBP/BRCA1/ATRX/GNAS/COMT/SIRT1/SMARCB1/MTR/KMT2A/PIK3CA/DNMT1/PRMT7/MEN1/CYP1A2/KDM6A/KMT2D/CTNNB1/MECP2/FOS/MTHFR/EHMT1/PAX5	22
GO:0008585	female gonad development	12/267	100/18866	1.75559e-08	1.65703e-07	5.93523e-08	BAX/ESR1/SIRT1/SFRP1/VEGFA/BRCA2/SOD1/GNRH1/NOS3/BCL2L1/BCL2/LEP	12
GO:0006690	icosanoid metabolic process	13/267	122/18866	1.90161e-08	1.78809e-07	6.40468e-08	PON1/TNFRSF1A/PTGS2/SIRT1/CYP2D6/MAPK3/IL1B/CYP2E1/GSTM1/CYP1A2/CYP2C19/CYP2B6/GPX1	13
GO:0097237	cellular response to toxic substance	13/267	122/18866	1.90161e-08	1.78809e-07	6.40468e-08	PTGS2/SOD2/TPO/APOE/GSTM1/SOD1/ALB/NOS3/NQO1/PRKN/TNF/GPX1/HP	13
GO:2000241	regulation of reproductive process	15/267	170/18866	2.02416e-08	1.89974e-07	6.80461e-08	IGF1/HDAC4/ESR1/OXT/SFRP1/PRKAR1A/VEGFA/CNR1/DUSP1/LIF/GNRH1/SHH/CTNNB1/AR/HDAC2	15
GO:0051932	synaptic transmission, GABAergic	9/267	48/18866	2.06135e-08	1.9274e-07	6.90367e-08	TAC1/GABRA3/CNR1/KRAS/DRD2/PRKCE/PTEN/BDNF/NF1	9
GO:1900271	regulation of long-term synaptic potentiation	9/267	48/18866	2.06135e-08	1.9274e-07	6.90367e-08	GSK3B/CREB1/APOE/DRD2/SQSTM1/CALB2/NF1/AGER/INS	9
GO:1903799	negative regulation of production of miRNAs involved in gene silencing by miRNA	6/267	14/18866	2.0744e-08	1.93598e-07	6.9344e-08	ESR1/TGFB1/IL6/TP53/LIN28B/TNF	6
GO:0051570	regulation of histone H3-K9 methylation	7/267	23/18866	2.12359e-08	1.97083e-07	7.05924e-08	BRCA1/ATRX/SIRT1/SMARCB1/DNMT1/MECP2/PAX5	7
GO:0060149	negative regulation of posttranscriptional gene silencing	7/267	23/18866	2.12359e-08	1.97083e-07	7.05924e-08	ESR1/TGFB1/IL6/TP53/LIN28B/TNF/NEAT1	7
GO:0060967	negative regulation of gene silencing by RNA	7/267	23/18866	2.12359e-08	1.97083e-07	7.05924e-08	ESR1/TGFB1/IL6/TP53/LIN28B/TNF/NEAT1	7
GO:0021954	central nervous system neuron development	11/267	82/18866	2.1398e-08	1.98219e-07	7.09994e-08	FGFR2/GLI2/FGF8/NPY/NTRK2/DRD2/CDK5/PTEN/LEP/MAPT/DCC	11
GO:0051302	regulation of cell division	15/267	171/18866	2.19101e-08	2.02587e-07	7.25639e-08	PAX6/FGFR2/TGFB1/FGF8/VEGFA/IL1A/IL1B/BRCA2/PLK2/DRD2/SHH/PRKCE/BCL2L1/PTCH1/DLL1	15
GO:0055024	regulation of cardiac muscle tissue development	12/267	102/18866	2.20207e-08	2.02859e-07	7.26611e-08	IGF1/ERBB3/FGFR2/FGFR1/MAPK1/TGFB1/FGF8/CREB1/PTEN/ERBB4/DLL1/MTOR	12
GO:0060840	artery development	12/267	102/18866	2.20207e-08	2.02859e-07	7.26611e-08	NGFR/NOTCH3/APOB/FGF8/SRF/VEGFA/PDGFRB/APOE/SHH/CHD7/LEP/NF1	12
GO:0006694	steroid biosynthetic process	16/267	197/18866	2.21068e-08	2.02903e-07	7.2677e-08	REST/APOB/SIRT1/TSPO/PPARGC1A/VDR/IFNG/IL1B/APOE/CYP27A1/SOD1/LBR/SRD5A1/CYP3A4/LEP/TNF	16
GO:0048839	inner ear development	16/267	197/18866	2.21068e-08	2.02903e-07	7.2677e-08	COL11A1/FGFR2/GLI2/FGFR1/FGF8/PDGFRB/ADAM10/COL2A1/SOD1/HESX1/SHH/CHD7/BDNF/PTPN11/FZD2/DLL1	16
GO:0030217	T cell differentiation	18/267	253/18866	2.27941e-08	2.08828e-07	7.47991e-08	GLI2/XBP1/IL2/IFNG/SRF/IL1A/IL1B/IL6/TP53/SOD1/IL18/SHH/CTNNB1/FADD/CHD7/BCL2/LEP/MTOR	18
GO:0051384	response to glucocorticoid	14/267	147/18866	2.29185e-08	2.09583e-07	7.50696e-08	PTGS2/REST/OXT/NR3C1/DUSP1/KRAS/IL6/IL10/SRD5A1/S100B/FOS/BCL2/ADIPOQ/TNF	14
GO:0002688	regulation of leukocyte chemotaxis	13/267	124/18866	2.31646e-08	2.11446e-07	7.57369e-08	MAPK1/MAPK3/CCL2/VEGFA/DUSP1/PTK2B/RAC1/IL6/ADAM10/IL6R/CXCL8/CSF1R/DPP4	13
GO:0032228	regulation of synaptic transmission, GABAergic	8/267	35/18866	2.45031e-08	2.22444e-07	7.96763e-08	TAC1/CNR1/KRAS/DRD2/PRKCE/PTEN/BDNF/NF1	8
GO:0034390	smooth muscle cell apoptotic process	8/267	35/18866	2.45031e-08	2.22444e-07	7.96763e-08	IGF1/SIRT1/IFNG/SOD2/MFN2/ATF4/DNMT1/CDKN2A	8
GO:0034391	regulation of smooth muscle cell apoptotic process	8/267	35/18866	2.45031e-08	2.22444e-07	7.96763e-08	IGF1/SIRT1/IFNG/SOD2/MFN2/ATF4/DNMT1/CDKN2A	8
GO:0010573	vascular endothelial growth factor production	10/267	65/18866	2.4594e-08	2.22643e-07	7.97477e-08	BRCA1/PTGS2/HIF1A/TGFB1/IL1A/IL1B/ATF4/IL6/IL6R/TNF	10
GO:0008630	intrinsic apoptotic signaling pathway in response to DNA damage	12/267	103/18866	2.46143e-08	2.22643e-07	7.97477e-08	BRCA1/TNFRSF1B/TNFRSF1A/BAX/SIRT1/EP300/BRCA2/TP53/PIK3R1/BCL2L1/BCL2/TNF	12
GO:0030850	prostate gland development	9/267	49/18866	2.49416e-08	2.24789e-07	8.05163e-08	FGFR2/GLI2/ESR1/SFRP1/SHH/CTNNB1/AR/PTEN/PTCH1	9
GO:0061647	histone H3-K9 modification	9/267	49/18866	2.49416e-08	2.24789e-07	8.05163e-08	BRCA1/ATRX/SIRT1/SMARCB1/KMT2A/DNMT1/MECP2/EHMT1/PAX5	9
GO:0043254	regulation of protein-containing complex assembly	24/267	449/18866	2.75422e-08	2.47781e-07	8.87516e-08	DLG1/GSK3B/BAX/ESR1/HDAC6/EP300/TGFB1/IFNG/VEGFA/STMN1/CREB1/PTK2B/APOE/GFAP/RAC1/TP53/VCP/MECP2/PRKCE/PTPN11/MAPT/CCK/MTOR/TNF	24
GO:0045913	positive regulation of carbohydrate metabolic process	11/267	84/18866	2.76843e-08	2.48611e-07	8.90487e-08	IGF1/POU1F1/P2RX7/SIRT1/HIF1A/HTR2A/PPARGC1A/IFNG/AKT1/PRKCE/INS	11
GO:2000378	negative regulation of reactive oxygen species metabolic process	10/267	66/18866	2.86278e-08	2.56622e-07	9.19184e-08	BRCA1/HDAC6/TSPO/HIF1A/IL10/TP53/BCL2/PRKN/INS/HP	10
GO:0031334	positive regulation of protein-containing complex assembly	18/267	257/18866	2.90275e-08	2.59739e-07	9.30347e-08	DLG1/GSK3B/BAX/ESR1/TGFB1/IFNG/VEGFA/CREB1/PTK2B/RAC1/TP53/VCP/MECP2/PRKCE/MAPT/CCK/MTOR/TNF	18
GO:0010639	negative regulation of organelle organization	23/267	416/18866	2.93016e-08	2.61723e-07	9.37454e-08	GCLC/BRCA1/IGF1/ATRX/HDAC6/SIRT1/SMARCB1/TSPO/TSC2/PRKAR1A/PPARGC1A/STMN1/DUSP1/LIF/DNMT1/TP53/AKT1/BCL2L1/PRKN/MAPT/LRRK2/PAX5/GPX1	23
GO:0021700	developmental maturation	19/267	287/18866	2.93785e-08	2.61941e-07	9.38235e-08	IGF1/FGFR3/PRKACA/FGFR1/XBP1/HIF1A/VEGFA/PTK2B/BRCA2/RERE/RET/CTNNB1/MECP2/BCL2/PTEN/LEP/LRRK2/NF1/MTOR	19
GO:0035107	appendage morphogenesis	14/267	150/18866	2.96726e-08	2.63622e-07	9.44255e-08	CREBBP/FGFR2/GLI2/FGFR1/ATRX/BAX/GNAS/FGF8/COL2A1/SHH/CTNNB1/CHD7/PTCH1/HDAC2	14
GO:0035108	limb morphogenesis	14/267	150/18866	2.96726e-08	2.63622e-07	9.44255e-08	CREBBP/FGFR2/GLI2/FGFR1/ATRX/BAX/GNAS/FGF8/COL2A1/SHH/CTNNB1/CHD7/PTCH1/HDAC2	14
GO:0007631	feeding behavior	12/267	105/18866	3.06379e-08	2.70753e-07	9.69797e-08	OXT/OPRM1/CNR1/NPY/NTRK2/DRD2/FOS/LEP/BDNF/CCK/MTOR/INS	12
GO:0044070	regulation of anion transport	12/267	105/18866	3.06379e-08	2.70753e-07	9.69797e-08	FGFR1/ABCB1/P2RX7/OXT/IL1B/ATF4/APOE/PER2/AKT1/LEP/CCK/MTOR	12
GO:0046545	development of primary female sexual characteristics	12/267	105/18866	3.06379e-08	2.70753e-07	9.69797e-08	BAX/ESR1/SIRT1/SFRP1/VEGFA/BRCA2/SOD1/GNRH1/NOS3/BCL2L1/BCL2/LEP	12
GO:1901617	organic hydroxy compound biosynthetic process	18/267	258/18866	3.08132e-08	2.7182e-07	9.73621e-08	POU1F1/REST/APOB/SIRT1/VDR/IFNG/PTK2B/IL1B/APOE/PER2/CYP27A1/SOD1/SLC6A3/LBR/CYP3A4/LEP/TNF/MC1R	18
GO:1905477	positive regulation of protein localization to membrane	13/267	127/18866	3.09276e-08	2.72348e-07	9.75513e-08	DLG1/MAPK8/IFNG/TP53/AKT1/PIK3R1/SQSTM1/PRKCI/CDK5/PRKCE/BCL2/PRKN/TNF	13
GO:0016241	regulation of macroautophagy	15/267	176/18866	3.22895e-08	2.83398e-07	1.01509e-07	PRKACA/HDAC6/SIRT1/HIF1A/MAPK3/TSC2/MAPK8/MFN2/PIK3CA/TP53/AKT1/CDK5/PRKN/LRRK2/MTOR	15
GO:0051224	negative regulation of protein transport	14/267	151/18866	3.2296e-08	2.83398e-07	1.01509e-07	HDAC9/REST/SFRP1/OPRM1/IL1B/APOE/DRD2/CDK5/PTPN11/ADIPOQ/PRKN/LRRK2/NF1/INS	14
GO:0031060	regulation of histone methylation	10/267	67/18866	3.32347e-08	2.91125e-07	1.04277e-07	BRCA1/ATRX/SIRT1/SMARCB1/KMT2A/DNMT1/CTNNB1/MECP2/MTHFR/PAX5	10
GO:0032091	negative regulation of protein binding	12/267	106/18866	3.41191e-08	2.98218e-07	1.06817e-07	GSK3B/BAX/ADNP/MAPK3/MAPK8/STMN1/IL10/AKT1/ACE/ATP2A2/ADIPOQ/LRRK2	12
GO:0042362	fat-soluble vitamin biosynthetic process	6/267	15/18866	3.41639e-08	2.98218e-07	1.06817e-07	VDR/IFNG/IL1B/CYP27A1/CYP3A4/TNF	6
GO:0001837	epithelial to mesenchymal transition	14/267	152/18866	3.51276e-08	3.06095e-07	1.09639e-07	FGFR2/FGFR1/GSK3B/HIF1A/SFRP1/TGFB1/FGF8/COL1A1/IL1B/IL6/CTNNB1/PTEN/HDAC2/MTOR	14
GO:2000106	regulation of leukocyte apoptotic process	11/267	86/18866	3.55644e-08	3.09361e-07	1.10809e-07	BAX/P2RX7/SIRT1/HIF1A/IL2/IDO1/IL10/TP53/CDKN2A/FADD/PTEN	11
GO:0045912	negative regulation of carbohydrate metabolic process	9/267	51/18866	3.60334e-08	3.12895e-07	1.12075e-07	HDAC4/GSK3B/EP300/TGFB1/PPARGC1A/TP53/ADIPOQ/PRKN/INS	9
GO:0006874	cellular calcium ion homeostasis	24/267	456/18866	3.69144e-08	3.19989e-07	1.14616e-07	CD38/TAC1/PRKACA/BAX/P2RX7/ESR1/OXT/HTR2A/IL2/VDR/CNR1/PTK2B/ATF4/APOE/DRD2/EDNRA/CDK5/PRKCE/CHD7/BCL2/CALB2/ATP2A2/F2/DMD	24
GO:1903426	regulation of reactive oxygen species biosynthetic process	12/267	107/18866	3.79506e-08	3.28401e-07	1.17629e-07	HDAC4/PTGS2/TSPO/IFNG/PTK2B/IL1B/RAC1/IL10/AKT1/MTOR/TNF/INS	12
GO:0032642	regulation of chemokine production	10/267	68/18866	3.84838e-08	3.31864e-07	1.18869e-07	HIF1A/IL17A/IL1B/IL6/IL10/IL6R/LPL/ADIPOQ/AGER/TNF	10
GO:0045428	regulation of nitric oxide biosynthetic process	10/267	68/18866	3.84838e-08	3.31864e-07	1.18869e-07	PTGS2/TSPO/IFNG/PTK2B/IL1B/RAC1/IL10/AKT1/MTOR/TNF	10
GO:0071542	dopaminergic neuron differentiation	8/267	37/18866	3.92224e-08	3.3765e-07	1.20942e-07	GSK3B/HIF1A/SFRP1/FGF8/VEGFA/SHH/OTX2/CTNNB1	8
GO:0033044	regulation of chromosome organization	21/267	356/18866	3.99786e-08	3.43568e-07	1.23061e-07	BRCA1/ATRX/SIRT1/SMARCB1/MAPK1/MAPK3/MAPK8/PPARGC1A/VEGFA/KMT2A/DUSP1/IL1B/LIF/DNMT1/TP53/CTNNB1/MECP2/MTHFR/MAPT/LRRK2/PAX5	21
GO:0032526	response to retinoic acid	12/267	108/18866	4.21631e-08	3.61719e-07	1.29562e-07	CD38/FGFR2/OXT/COL1A1/PDGFRB/CREB1/DUSP1/PTK2B/RET/LEP/PTCH1/HDAC2	12
GO:2000677	regulation of transcription regulatory region DNA binding	9/267	52/18866	4.30406e-08	3.68614e-07	1.32032e-07	PAX6/IGF1/EP300/GATA1/TGFB1/IFNG/LIF/PER2/CTNNB1	9
GO:0034976	response to endoplasmic reticulum stress	19/267	294/18866	4.31455e-08	3.68879e-07	1.32127e-07	GSK3B/BAX/SIRT1/XBP1/EP300/CCL2/ATF4/TOR1A/TP53/PIK3R1/ATF3/VCP/CXCL8/BCL2L1/BCL2/ATP2A2/JUN/PRKN/LRRK2	19
GO:0048863	stem cell differentiation	18/267	264/18866	4.3822e-08	3.74023e-07	1.3397e-07	FGFR2/REST/ESR1/MAPK1/HIF1A/GATA1/MAPK3/SFRP1/SRF/KMT2A/LIF/TP53/EDNRA/ACE/SHH/RET/GDNF/ERBB4	18
GO:0071453	cellular response to oxygen levels	17/267	235/18866	4.43283e-08	3.77593e-07	1.35248e-07	CREBBP/PTGS2/SIRT1/EP300/HIF1A/SFRP1/PPARGC1A/VEGFA/ATF4/TP53/AKT1/S100B/PRKCE/BCL2/PTEN/MTOR/MALAT1	17
GO:0050866	negative regulation of cell activation	16/267	207/18866	4.43916e-08	3.77593e-07	1.35248e-07	GCLC/GRN/DLG1/SFRP1/PRKAR1A/IL2/CNR1/APOE/IDO1/IL10/GNRH1/SHH/NOS3/PAWR/F2/HLA-DRB1	16
GO:0019218	regulation of steroid metabolic process	13/267	131/18866	4.4908e-08	3.81336e-07	1.36589e-07	REST/APOB/SIRT1/TSPO/PPARGC1A/VDR/IFNG/GNB3/IL1B/APOE/SOD1/LEP/TNF	13
GO:0021510	spinal cord development	12/267	109/18866	4.67895e-08	3.95966e-07	1.41829e-07	PAX6/GLI2/AKT1/SRD5A1/SHH/GDNF/MED12/PTCH1/DCC/NF1/DLL1/MTOR	12
GO:0021761	limbic system development	12/267	109/18866	4.67895e-08	3.95966e-07	1.41829e-07	FGFR2/FGFR1/GSK3B/BAX/SRF/KDM6B/SRD5A1/DRD2/CDK5/ALK/PTEN/NF1	12
GO:0045766	positive regulation of angiogenesis	16/267	208/18866	4.74883e-08	4.00522e-07	1.43461e-07	BRCA1/GRN/HDAC9/PTGS2/SIRT1/XBP1/HIF1A/VEGFA/IL1A/PTK2B/IL1B/IL10/PLK2/NOS3/CXCL8/DLL1	16
GO:0071456	cellular response to hypoxia	16/267	208/18866	4.74883e-08	4.00522e-07	1.43461e-07	CREBBP/PTGS2/SIRT1/EP300/HIF1A/SFRP1/PPARGC1A/VEGFA/TP53/AKT1/S100B/PRKCE/BCL2/PTEN/MTOR/MALAT1	16
GO:0006869	lipid transport	22/267	393/18866	4.7652e-08	4.01225e-07	1.43713e-07	PON1/TAC1/NOS2/ACSL4/APOB/ABCB1/P2RX7/SIRT1/TSPO/OXT/POMC/IL1B/APOE/AKT1/DRD2/ACE/SHH/LEP/PTPN11/ADIPOQ/PRKN/PTCH1	22
GO:0031647	regulation of protein stability	19/267	296/18866	4.80504e-08	4.03898e-07	1.44671e-07	CREBBP/IGF1/GRN/HDAC6/SIRT1/MAPK1/XBP1/EP300/BAG1/PPARGC1A/CREB1/KRAS/TP53/PIK3R1/DVL3/BCL2/PTEN/PRKN/LRRK2	19
GO:0000187	activation of MAPK activity	14/267	156/18866	4.88442e-08	4.09193e-07	1.46567e-07	IGF1/P2RX7/MAPK1/MAPK3/IL1B/MAP2K2/DUSP6/SOD1/RET/MAP2K1/ALK/PTPN11/LRRK2/TNF	14
GO:0048592	eye morphogenesis	14/267	156/18866	4.88442e-08	4.09193e-07	1.46567e-07	PAX6/BAX/HIF1A/VEGFA/MFN2/ATF4/NTRK2/PRKCI/FBN1/CTNNB1/BCL2/BDNF/NF1/DLL1	14
GO:0051567	histone H3-K9 methylation	8/267	38/18866	4.90771e-08	4.09362e-07	1.46628e-07	BRCA1/ATRX/SIRT1/SMARCB1/DNMT1/MECP2/EHMT1/PAX5	8
GO:0071276	cellular response to cadmium ion	8/267	38/18866	4.90771e-08	4.09362e-07	1.46628e-07	MAPK1/MAPK3/MAPK8/CYP1A2/SOD1/AKT1/FOS/JUN	8
GO:0001101	response to acid chemical	13/267	132/18866	4.91924e-08	4.09362e-07	1.46628e-07	GCLC/XBP1/COL1A1/PPARGC1A/VEGFA/CREB1/DNMT1/NTRK2/SST/BCL2L1/MTHFR/MTOR/TNF	13
GO:0018022	peptidyl-lysine methylation	13/267	132/18866	4.91924e-08	4.09362e-07	1.46628e-07	BRCA1/ATRX/SIRT1/SMARCB1/KMT2A/DNMT1/MEN1/KDM6A/KMT2D/CTNNB1/MECP2/EHMT1/PAX5	13
GO:0032872	regulation of stress-activated MAPK cascade	17/267	237/18866	5.01782e-08	4.16871e-07	1.49317e-07	DLG1/MAPK1/MAPK3/SFRP1/VEGFA/DUSP1/PTK2B/IL1B/MAP2K2/MEN1/AKT1/DVL3/MAP2K1/LEP/PRKN/AGER/TNF	17
GO:0071356	cellular response to tumor necrosis factor	19/267	297/18866	5.06905e-08	4.20428e-07	1.50591e-07	BRCA1/TNFRSF1B/TNFRSF1A/HDAC4/APOB/SIRT1/MAPK1/MAPK3/SFRP1/CCL2/COL1A1/PPARGC1A/PTK2B/TP53/AKT1/CXCL8/ADIPOQ/PRKN/TNF	19
GO:0040029	regulation of gene expression, epigenetic	16/267	209/18866	5.07807e-08	4.20478e-07	1.50609e-07	BRCA1/ARID1B/HDAC4/HDAC6/SIRT1/EP300/TBP/DNMT1/PRMT7/KMT2D/CTNNB1/MECP2/MTHFR/HDAC2/HOTAIR/GPX1	16
GO:1904659	glucose transmembrane transport	12/267	110/18866	5.18652e-08	4.28747e-07	1.53571e-07	IGF1/IL1B/AKT1/PIK3R1/EDNRA/BRAF/PRKCI/LEP/PTPN11/ADIPOQ/TNF/INS	12
GO:0010594	regulation of endothelial cell migration	17/267	238/18866	5.33605e-08	4.40379e-07	1.57737e-07	GRN/HDAC9/PTGS2/FGFR1/SIRT1/HIF1A/TGFB1/VEGFA/PTK2B/APOE/GLUL/AKT1/PLK2/NOS3/MECP2/NF1/TNF	17
GO:0034764	positive regulation of transmembrane transport	16/267	210/18866	5.42801e-08	4.47228e-07	1.60191e-07	IGF1/ABCB1/BAX/P2RX7/CCL2/IFNG/AKT1/PIK3R1/BRAF/PRKCI/CDK5/PTPN11/F2/ADIPOQ/DMD/INS	16
GO:0045787	positive regulation of cell cycle	22/267	396/18866	5.44894e-08	4.48214e-07	1.60544e-07	BRCA1/IGF1/FGFR2/PRKACA/FGFR1/ATRX/BAX/EP300/FGF8/PDGFRB/IL1A/IL1B/IL10/BRCA2/TP53/AKT1/PLK2/DRD2/MECP2/PRKCE/PTPN11/INS	22
GO:0033673	negative regulation of kinase activity	18/267	268/18866	5.51127e-08	4.52595e-07	1.62113e-07	SIRT1/TSC2/SFRP1/PRKAR1A/IFNG/DUSP1/IL1B/APOE/PPP1R1B/MEN1/DUSP6/AKT1/CDKN2A/PTEN/ADIPOQ/PRKN/MAPT/NF1	18
GO:0030168	platelet activation	14/267	158/18866	5.73779e-08	4.70423e-07	1.68499e-07	GNAS/MAPK1/GATA1/MAPK3/COL1A1/SRF/PIK3CA/APOE/IL6/PIK3R1/NOS3/PRKCE/PTPN11/F2	14
GO:0070555	response to interleukin-1	16/267	211/18866	5.79979e-08	4.74727e-07	1.7004e-07	GCLC/CD38/VRK2/HDAC4/HIF1A/MAPK3/SFRP1/CCL2/IL17A/IL1A/IL1B/IL6/SQSTM1/PRKCI/CXCL8/MTHFR	16
GO:0055074	calcium ion homeostasis	24/267	468/18866	6.01536e-08	4.91566e-07	1.76072e-07	CD38/TAC1/PRKACA/BAX/P2RX7/ESR1/OXT/HTR2A/IL2/VDR/CNR1/PTK2B/ATF4/APOE/DRD2/EDNRA/CDK5/PRKCE/CHD7/BCL2/CALB2/ATP2A2/F2/DMD	24
GO:0070302	regulation of stress-activated protein kinase signaling cascade	17/267	240/18866	6.02854e-08	4.91838e-07	1.76169e-07	DLG1/MAPK1/MAPK3/SFRP1/VEGFA/DUSP1/PTK2B/IL1B/MAP2K2/MEN1/AKT1/DVL3/MAP2K1/LEP/PRKN/AGER/TNF	17
GO:0007431	salivary gland development	8/267	39/18866	6.09909e-08	4.96783e-07	1.7794e-07	PAX6/FGFR2/FGFR1/XBP1/TGFB1/FGF8/SHH/TNF	8
GO:0046849	bone remodeling	11/267	91/18866	6.46363e-08	5.24763e-07	1.87963e-07	CD38/P2RX7/SFRP1/TGFB1/PTK2B/RAC1/IL6/CTNNB1/LEP/CSF1R/NF1	11
GO:2000177	regulation of neural precursor cell proliferation	11/267	91/18866	6.46363e-08	5.24763e-07	1.87963e-07	PAX6/GLI2/HIF1A/VEGFA/TP53/DRD2/SHH/CTNNB1/BDNF/LRRK2/NF1	11
GO:0016051	carbohydrate biosynthetic process	16/267	213/18866	6.61383e-08	5.36085e-07	1.92018e-07	IGF1/POU1F1/GSK3B/SIRT1/EP300/TGFB1/PPARGC1A/PTK2B/ATF4/PER2/AKT1/ATF3/LEP/ADIPOQ/MTOR/INS	16
GO:0051937	catecholamine transport	10/267	72/18866	6.75324e-08	5.46498e-07	1.95748e-07	OXT/HTR2A/CNR1/TOR1A/SLC6A3/DRD2/GDNF/MECP2/SNCG/PRKN	10
GO:1903555	regulation of tumor necrosis factor superfamily cytokine production	12/267	113/18866	7.01818e-08	5.66704e-07	2.02985e-07	IGF1/TSPO/IFNG/POMC/IL10/PIK3R1/FADD/LEP/PTPN11/ADIPOQ/HDAC2/MC1R	12
GO:0050671	positive regulation of lymphocyte proliferation	13/267	136/18866	7.02563e-08	5.66704e-07	2.02985e-07	CD38/TAC1/IGF1/IL2/IL1A/IL1B/IL6/IL18/SHH/FADD/BCL2/LEP/AGER	13
GO:0002931	response to ischemia	9/267	55/18866	7.16811e-08	5.77264e-07	2.06768e-07	ARID1B/REST/P2RX7/PPARGC1A/PER2/TP53/SQSTM1/BCL2/CSF1R	9
GO:0043409	negative regulation of MAPK cascade	15/267	187/18866	7.24303e-08	5.82358e-07	2.08592e-07	DLG1/P2RX7/SFRP1/DUSP1/IL1B/LIF/APOE/MEN1/DUSP6/AKT1/ATF3/PTEN/ADIPOQ/PRKN/NF1	15
GO:0001963	synaptic transmission, dopaminergic	7/267	27/18866	7.32869e-08	5.87354e-07	2.10382e-07	PTGS2/TOR1A/SLC6A3/DRD2/CDK5/GDNF/PRKN	7
GO:0048143	astrocyte activation	7/267	27/18866	7.32869e-08	5.87354e-07	2.10382e-07	GRN/IFNG/IL1B/IL6/MAPT/AGER/TNF	7
GO:0002209	behavioral defense response	8/267	40/18866	7.53112e-08	6.00685e-07	2.15157e-07	EP300/APOE/MECP2/BCL2/BDNF/PENK/CCK/DPP4	8
GO:0090184	positive regulation of kidney development	8/267	40/18866	7.53112e-08	6.00685e-07	2.15157e-07	VEGFA/PDGFRB/LIF/IL6R/SHH/RET/GDNF/ADIPOQ	8
GO:0140353	lipid export from cell	8/267	40/18866	7.53112e-08	6.00685e-07	2.15157e-07	TAC1/NOS2/P2RX7/OXT/POMC/IL1B/LEP/PTPN11	8
GO:0032946	positive regulation of mononuclear cell proliferation	13/267	137/18866	7.66535e-08	6.10416e-07	2.18642e-07	CD38/TAC1/IGF1/IL2/IL1A/IL1B/IL6/IL18/SHH/FADD/BCL2/LEP/AGER	13
GO:0051966	regulation of synaptic transmission, glutamatergic	10/267	73/18866	7.7286e-08	6.11978e-07	2.19202e-07	PTGS2/HTR2A/CCL2/CNR1/PTK2B/GLUL/DRD2/CDK5/LRRK2/TNF	10
GO:0070227	lymphocyte apoptotic process	10/267	73/18866	7.7286e-08	6.11978e-07	2.19202e-07	BAX/P2RX7/HIF1A/IL2/IDO1/IL10/TP53/AKT1/FADD/PTEN	10
GO:0008645	hexose transmembrane transport	12/267	114/18866	7.74625e-08	6.11978e-07	2.19202e-07	IGF1/IL1B/AKT1/PIK3R1/EDNRA/BRAF/PRKCI/LEP/PTPN11/ADIPOQ/TNF/INS	12
GO:0043200	response to amino acid	12/267	114/18866	7.74625e-08	6.11978e-07	2.19202e-07	GCLC/XBP1/COL1A1/PPARGC1A/CREB1/DNMT1/NTRK2/SST/BCL2L1/MTHFR/MTOR/TNF	12
GO:1990748	cellular detoxification	12/267	114/18866	7.74625e-08	6.11978e-07	2.19202e-07	PTGS2/SOD2/TPO/APOE/GSTM1/SOD1/ALB/NOS3/NQO1/TNF/GPX1/HP	12
GO:0051651	maintenance of location in cell	16/267	216/18866	8.03124e-08	6.33491e-07	2.26908e-07	PRKACA/BAX/P2RX7/TSPO/HTR2A/PTK2B/APOE/SYNE1/AKT1/DRD2/ALB/CDK5/PRKCE/CHD7/F2/DMD	16
GO:0070228	regulation of lymphocyte apoptotic process	9/267	56/18866	8.43596e-08	6.63319e-07	2.37591e-07	BAX/P2RX7/HIF1A/IL2/IDO1/IL10/TP53/FADD/PTEN	9
GO:0090183	regulation of kidney development	9/267	56/18866	8.43596e-08	6.63319e-07	2.37591e-07	VEGFA/PDGFRB/LIF/IL6R/SHH/RET/CTNNB1/GDNF/ADIPOQ	9
GO:0006305	DNA alkylation	10/267	74/18866	8.82591e-08	6.91802e-07	2.47794e-07	BRCA1/ATRX/GNAS/KMT2A/PIK3CA/DNMT1/PRMT7/MECP2/FOS/EHMT1	10
GO:0006306	DNA methylation	10/267	74/18866	8.82591e-08	6.91802e-07	2.47794e-07	BRCA1/ATRX/GNAS/KMT2A/PIK3CA/DNMT1/PRMT7/MECP2/FOS/EHMT1	10
GO:0010660	regulation of muscle cell apoptotic process	11/267	94/18866	9.08327e-08	7.08637e-07	2.53824e-07	IGF1/SIRT1/IFNG/SOD2/MFN2/PTK2B/ATF4/DNMT1/TP53/CDKN2A/PTEN	11
GO:0060993	kidney morphogenesis	11/267	94/18866	9.08327e-08	7.08637e-07	2.53824e-07	DLG1/FGF8/VEGFA/PDGFRB/LIF/SHH/CTNNB1/GDNF/BCL2/PTCH1/LRRK2	11
GO:1905954	positive regulation of lipid localization	11/267	94/18866	9.08327e-08	7.08637e-07	2.53824e-07	PON1/TAC1/APOB/P2RX7/SIRT1/OXT/IL1B/APOE/LPL/ADIPOQ/PTCH1	11
GO:0001764	neuron migration	14/267	164/18866	9.16811e-08	7.11919e-07	2.54999e-07	PAX6/FGFR1/BAX/SRF/VEGFA/RAC1/GNRH1/NTRK2/DRD2/CDK5/CTNNB1/ERBB4/CCK/DCC	14
GO:0043535	regulation of blood vessel endothelial cell migration	14/267	164/18866	9.16811e-08	7.11919e-07	2.54999e-07	HDAC9/PTGS2/FGFR1/SIRT1/HIF1A/TGFB1/VEGFA/APOE/AKT1/PLK2/NOS3/MECP2/NF1/TNF	14
GO:0046165	alcohol biosynthetic process	14/267	164/18866	9.16811e-08	7.11919e-07	2.54999e-07	POU1F1/REST/APOB/VDR/IFNG/PTK2B/IL1B/APOE/CYP27A1/SOD1/LBR/CYP3A4/LEP/TNF	14
GO:0015749	monosaccharide transmembrane transport	12/267	116/18866	9.4081e-08	7.2942e-07	2.61268e-07	IGF1/IL1B/AKT1/PIK3R1/EDNRA/BRAF/PRKCI/LEP/PTPN11/ADIPOQ/TNF/INS	12
GO:0015980	energy derivation by oxidation of organic compounds	18/267	278/18866	9.59701e-08	7.42913e-07	2.66101e-07	NOS2/IGF1/GSK3B/GNAS/HIF1A/PPARGC1A/IFNG/POMC/PIK3CA/PER2/CYP1A2/TP53/AKT1/VCP/MECP2/LEP/MTOR/INS	18
GO:0032800	receptor biosynthetic process	7/267	28/18866	9.65407e-08	7.46173e-07	2.67268e-07	HDAC6/HIF1A/IFNG/IL10/ADIPOQ/HDAC2/TNF	7
GO:0045685	regulation of glial cell differentiation	10/267	75/18866	1.00581e-07	7.74999e-07	2.77594e-07	TNFRSF1B/TGFB1/LIF/IL6/SHH/CTNNB1/F2/HDAC2/NF1/MTOR	10
GO:1901983	regulation of protein acetylation	10/267	75/18866	1.00581e-07	7.74999e-07	2.77594e-07	BRCA1/GSK3B/SIRT1/SMARCB1/MAPK3/PPARGC1A/KMT2A/IL1B/LIF/HDAC2	10
GO:0006509	membrane protein ectodomain proteolysis	8/267	42/18866	1.1279e-07	8.67734e-07	3.1081e-07	TNFRSF1B/P2RX7/IFNG/IL1B/APOE/IL10/ADAM10/TNF	8
GO:0033559	unsaturated fatty acid metabolic process	12/267	118/18866	1.13815e-07	8.72934e-07	3.12673e-07	TNFRSF1A/PTGS2/SIRT1/CYP2D6/MAPK3/IL1B/CYP2E1/GSTM1/CYP1A2/CYP2C19/CYP2B6/GPX1	12
GO:0034219	carbohydrate transmembrane transport	12/267	118/18866	1.13815e-07	8.72934e-07	3.12673e-07	IGF1/IL1B/AKT1/PIK3R1/EDNRA/BRAF/PRKCI/LEP/PTPN11/ADIPOQ/TNF/INS	12
GO:0033077	T cell differentiation in thymus	10/267	76/18866	1.14391e-07	8.76003e-07	3.13772e-07	GLI2/SRF/IL1A/IL1B/TP53/SOD1/SHH/CTNNB1/FADD/BCL2	10
GO:0002687	positive regulation of leukocyte migration	13/267	142/18866	1.17198e-07	8.96124e-07	3.20979e-07	MAPK1/MAPK3/VEGFA/PTK2B/RAC1/IL6/ADAM10/IL6R/FADD/CXCL8/CSF1R/AGER/TNF	13
GO:0071560	cellular response to transforming growth factor beta stimulus	17/267	252/18866	1.22165e-07	9.32678e-07	3.34072e-07	CREBBP/FGFR2/SIRT1/EP300/SFRP1/TGFB1/COL1A1/PPARGC1A/NR3C1/CREB1/MEN1/TP53/FBN1/FOS/JUN/PENK/HDAC2	17
GO:0071706	tumor necrosis factor superfamily cytokine production	12/267	119/18866	1.25005e-07	9.52901e-07	3.41315e-07	IGF1/TSPO/IFNG/POMC/IL10/PIK3R1/FADD/LEP/PTPN11/ADIPOQ/HDAC2/MC1R	12
GO:0048873	homeostasis of number of cells within a tissue	7/267	29/18866	1.25728e-07	9.55494e-07	3.42244e-07	BAX/P2RX7/GATA1/KRAS/NOS3/BCL2/PTPN11	7
GO:2000108	positive regulation of leukocyte apoptotic process	7/267	29/18866	1.25728e-07	9.55494e-07	3.42244e-07	BAX/P2RX7/SIRT1/IDO1/IL10/TP53/CDKN2A	7
GO:0120162	positive regulation of cold-induced thermogenesis	11/267	97/18866	1.26055e-07	9.56522e-07	3.42612e-07	GNAS/OXT/PPARGC1A/VEGFA/MFN2/PER2/KDM6B/IL18/LEP/EHMT1/ADIPOQ	11
GO:0051924	regulation of calcium ion transport	17/267	253/18866	1.29323e-07	9.79836e-07	3.50963e-07	PRKACA/PTGS2/BAX/P2RX7/TSPO/CCL2/PDGFRB/PTK2B/DRD2/NOS3/CDK5/CTNNB1/PRKCE/CHD7/BCL2/F2/DMD	17
GO:0007422	peripheral nervous system development	10/267	77/18866	1.29842e-07	9.80789e-07	3.51305e-07	ERBB3/NGF/SOD1/AKT1/NTRK2/CDK5/GDNF/BDNF/MED12/NF1	10
GO:0072028	nephron morphogenesis	10/267	77/18866	1.29842e-07	9.80789e-07	3.51305e-07	DLG1/FGF8/VEGFA/PDGFRB/LIF/SHH/CTNNB1/GDNF/BCL2/PTCH1	10
GO:0001660	fever generation	5/267	10/18866	1.30065e-07	9.80991e-07	3.51377e-07	PTGS2/IL1A/CNR1/IL1B/TNF	5
GO:0010657	muscle cell apoptotic process	11/267	98/18866	1.40233e-07	1.0529e-06	3.77135e-07	IGF1/SIRT1/IFNG/SOD2/MFN2/PTK2B/ATF4/DNMT1/TP53/CDKN2A/PTEN	11
GO:0014020	primary neural tube formation	11/267	98/18866	1.40233e-07	1.0529e-06	3.77135e-07	PRKACA/HIF1A/TSC2/SFRP1/TGFB1/KDM6A/DVL3/MTHFR/FZD2/MED12/PTCH1	11
GO:0044728	DNA methylation or demethylation	11/267	98/18866	1.40233e-07	1.0529e-06	3.77135e-07	BRCA1/ATRX/GNAS/KMT2A/PIK3CA/DNMT1/PRMT7/FTO/MECP2/FOS/EHMT1	11
GO:0051216	cartilage development	15/267	197/18866	1.43757e-07	1.07774e-06	3.86032e-07	COL11A1/FGFR3/GLI2/FGFR1/GNAS/HIF1A/MAPK3/TGFB1/COL1A1/SRF/COL2A1/CTNNB1/LEP/PTPN11/COL11A2	15
GO:0051403	stress-activated MAPK cascade	18/267	286/18866	1.46907e-07	1.0995e-06	3.93825e-07	DLG1/MAPK1/MAPK3/SFRP1/MAPK8/VEGFA/DUSP1/PTK2B/IL1B/MAP2K2/MEN1/AKT1/DVL3/MAP2K1/LEP/PRKN/AGER/TNF	18
GO:0060998	regulation of dendritic spine development	10/267	78/18866	1.47099e-07	1.0995e-06	3.93825e-07	IL2/APOE/ADAM10/PLK2/PDLIM5/CDK5/PTEN/LRRK2/HDAC2/MTOR	10
GO:0043414	macromolecule methylation	19/267	318/18866	1.48166e-07	1.10582e-06	3.96088e-07	CREBBP/BRCA1/ATRX/GNAS/SIRT1/SMARCB1/KMT2A/PIK3CA/DNMT1/PRMT7/MEN1/KDM6A/KMT2D/CTNNB1/MECP2/FOS/MTHFR/EHMT1/PAX5	19
GO:0120254	olefinic compound metabolic process	12/267	121/18866	1.50374e-07	1.11895e-06	4.00792e-07	PTGS2/REST/CYP2D6/MAPK3/PPARGC1A/CYP2E1/GSTM1/CYP1A2/SRD5A1/CYP2C19/CYP2B6/GPX1	12
GO:1900542	regulation of purine nucleotide metabolic process	12/267	121/18866	1.50374e-07	1.11895e-06	4.00792e-07	NOS2/IGF1/HDAC4/P2RX7/EP300/HIF1A/HTR2A/PPARGC1A/IFNG/NOS3/VCP/INS	12
GO:0072503	cellular divalent inorganic cation homeostasis	24/267	492/18866	1.52084e-07	1.13e-06	4.04748e-07	CD38/TAC1/PRKACA/BAX/P2RX7/ESR1/OXT/HTR2A/IL2/VDR/CNR1/PTK2B/ATF4/APOE/DRD2/EDNRA/CDK5/PRKCE/CHD7/BCL2/CALB2/ATP2A2/F2/DMD	24
GO:0030856	regulation of epithelial cell differentiation	14/267	171/18866	1.54386e-07	1.14539e-06	4.10263e-07	PAX6/TNFRSF1A/GSK3B/VDR/IFNG/VEGFA/IL1B/LIF/CTNNB1/GDNF/ADIPOQ/PTCH1/DLL1/TNF	14
GO:0061900	glial cell activation	9/267	60/18866	1.56685e-07	1.16072e-06	4.15755e-07	GRN/IFNG/IL1B/IL6/JUN/MAPT/LRRK2/AGER/TNF	9
GO:0031670	cellular response to nutrient	8/267	44/18866	1.6527e-07	1.2225e-06	4.37884e-07	XBP1/SFRP1/COL1A1/VDR/SRF/LEP/LPL/PENK	8
GO:0031016	pancreas development	10/267	79/18866	1.6634e-07	1.22679e-06	4.39417e-07	PAX6/GSK3B/XBP1/MEN1/IL6/AKT1/IL6R/SHH/CTNNB1/DLL1	10
GO:0043536	positive regulation of blood vessel endothelial cell migration	10/267	79/18866	1.6634e-07	1.22679e-06	4.39417e-07	HDAC9/PTGS2/FGFR1/SIRT1/HIF1A/TGFB1/VEGFA/AKT1/PLK2/NOS3	10
GO:0048705	skeletal system morphogenesis	16/267	228/18866	1.69082e-07	1.24517e-06	4.46002e-07	COL11A1/FGFR2/FGFR3/DLG1/FGFR1/GNAS/P2RX7/SFRP1/FGF8/COL1A1/PDGFRB/COL2A1/INPPL1/CTNNB1/MED12/PAX5	16
GO:0071559	response to transforming growth factor beta	17/267	258/18866	1.71197e-07	1.25889e-06	4.50917e-07	CREBBP/FGFR2/SIRT1/EP300/SFRP1/TGFB1/COL1A1/PPARGC1A/NR3C1/CREB1/MEN1/TP53/FBN1/FOS/JUN/PENK/HDAC2	17
GO:0050848	regulation of calcium-mediated signaling	11/267	100/18866	1.72893e-07	1.26949e-06	4.54715e-07	IGF1/ERBB3/PRKACA/GSK3B/PTK2B/CDH13/MAPT/LRRK2/MTOR/DMD/TNF	11
GO:1901654	response to ketone	15/267	200/18866	1.75117e-07	1.28393e-06	4.59886e-07	CD38/SIRT1/TSPO/OXT/SFRP1/TGFB1/NR3C1/DUSP1/AKT1/SRD5A1/GNRH1/AR/FOS/PRKCE/BCL2L1	15
GO:0060252	positive regulation of glial cell proliferation	6/267	19/18866	1.76588e-07	1.29093e-06	4.62392e-07	TSPO/IL1B/IL6/PRKCI/MTOR/TNF	6
GO:0060438	trachea development	6/267	19/18866	1.76588e-07	1.29093e-06	4.62392e-07	MAPK1/MAPK3/SRF/SHH/CTNNB1/MAP2K1	6
GO:0006836	neurotransmitter transport	16/267	229/18866	1.79505e-07	1.30804e-06	4.68522e-07	GSK3B/P2RX7/HTR2A/CNR1/PER2/GLUL/TOR1A/SLC6A3/DRD2/CDK5/GDNF/SNCG/ATP2A2/PRKN/LRRK2/NF1	16
GO:0050807	regulation of synapse organization	16/267	229/18866	1.79505e-07	1.30804e-06	4.68522e-07	ADNP/OXT/APOE/IL10/ADAM10/NTRK2/DRD2/PDLIM5/CDK5/VCP/PTEN/BDNF/GPC6/LRRK2/TNF/INS	16
GO:0007204	positive regulation of cytosolic calcium ion concentration	19/267	322/18866	1.7988e-07	1.30804e-06	4.68522e-07	CD38/TAC1/PRKACA/BAX/P2RX7/ESR1/OXT/HTR2A/IL2/CNR1/PTK2B/DRD2/EDNRA/CDK5/PRKCE/CHD7/BCL2/F2/DMD	19
GO:0006140	regulation of nucleotide metabolic process	12/267	123/18866	1.80239e-07	1.30804e-06	4.68522e-07	NOS2/IGF1/HDAC4/P2RX7/EP300/HIF1A/HTR2A/PPARGC1A/IFNG/NOS3/VCP/INS	12
GO:0042471	ear morphogenesis	12/267	123/18866	1.80239e-07	1.30804e-06	4.68522e-07	COL11A1/FGFR2/GLI2/FGFR1/MAPK1/MAPK3/FGF8/COL2A1/SOD1/HESX1/CHD7/FZD2	12
GO:0046324	regulation of glucose import	9/267	61/18866	1.8155e-07	1.30994e-06	4.69202e-07	IGF1/AKT1/PIK3R1/PRKCI/LEP/PTPN11/ADIPOQ/TNF/INS	9
GO:0046888	negative regulation of hormone secretion	9/267	61/18866	1.8155e-07	1.30994e-06	4.69202e-07	REST/SFRP1/IL1B/LIF/DRD2/LEP/PTPN11/ADIPOQ/PRKN	9
GO:1902041	regulation of extrinsic apoptotic signaling pathway via death domain receptors	9/267	61/18866	1.8155e-07	1.30994e-06	4.69202e-07	BRCA1/GSK3B/SFRP1/ATF3/NOS3/FADD/BCL2L1/PTEN/GPX1	9
GO:2000756	regulation of peptidyl-lysine acetylation	9/267	61/18866	1.8155e-07	1.30994e-06	4.69202e-07	BRCA1/SIRT1/SMARCB1/MAPK3/PPARGC1A/KMT2A/IL1B/LIF/HDAC2	9
GO:0032945	negative regulation of mononuclear cell proliferation	10/267	80/18866	1.87757e-07	1.35083e-06	4.83846e-07	DLG1/PRKAR1A/IL2/IDO1/CRP/IL10/GNRH1/SHH/PAWR/HLA-DRB1	10
GO:0048678	response to axon injury	10/267	80/18866	1.87757e-07	1.35083e-06	4.83846e-07	GRN/BAX/TSPO/MTR/SOD1/DRD2/MAP2K1/BCL2/PTEN/JUN	10
GO:0071901	negative regulation of protein serine/threonine kinase activity	13/267	148/18866	1.90606e-07	1.36934e-06	4.90479e-07	SIRT1/SFRP1/PRKAR1A/DUSP1/IL1B/APOE/MEN1/DUSP6/AKT1/CDKN2A/PTEN/ADIPOQ/NF1	13
GO:0042180	cellular ketone metabolic process	17/267	260/18866	1.91157e-07	1.37071e-06	4.9097e-07	BRCA1/PTGS2/REST/COMT/SIRT1/PPARGC1A/CNR1/IL1B/IDO1/AKT1/SRD5A1/PRKCE/NQO1/ADIPOQ/CYP2B6/MTOR/INS	17
GO:0002792	negative regulation of peptide secretion	11/267	101/18866	1.9162e-07	1.37071e-06	4.9097e-07	HDAC9/REST/SFRP1/OPRM1/IL1B/APOE/DRD2/LEP/PTPN11/PRKN/INS	11
GO:0060191	regulation of lipase activity	11/267	101/18866	1.9162e-07	1.37071e-06	4.9097e-07	HDAC9/FGFR2/FGFR3/FGFR1/ESR1/HTR2A/PDGFRB/NTRK2/EDNRA/LPL/BDNF	11
GO:0051480	regulation of cytosolic calcium ion concentration	20/267	357/18866	1.95941e-07	1.39962e-06	5.01323e-07	CD38/TAC1/PRKACA/BAX/P2RX7/ESR1/OXT/HTR2A/IL2/CNR1/PTK2B/DRD2/EDNRA/CDK5/PRKCE/CHD7/BCL2/CALB2/F2/DMD	20
GO:0006721	terpenoid metabolic process	12/267	124/18866	1.97069e-07	1.40566e-06	5.03488e-07	APOB/CYP2D6/TTR/APOE/CYP2E1/CYP1A2/SRD5A1/CYP3A4/CYP2C19/LPL/GPC6/ADH1C	12
GO:0010828	positive regulation of glucose transmembrane transport	8/267	45/18866	1.9856e-07	1.41226e-06	5.05852e-07	IGF1/AKT1/PIK3R1/BRAF/PRKCI/PTPN11/ADIPOQ/INS	8
GO:0060443	mammary gland morphogenesis	8/267	45/18866	1.9856e-07	1.41226e-06	5.05852e-07	FGFR2/GLI2/BAX/ESR1/VDR/AR/CSF1R/PTCH1	8
GO:1901568	fatty acid derivative metabolic process	14/267	175/18866	2.05553e-07	1.45992e-06	5.22924e-07	PON1/TNFRSF1A/ACSL4/PTGS2/SIRT1/CYP2D6/MAPK3/IL1B/CYP2E1/GSTM1/CYP1A2/CYP2C19/CYP2B6/GPX1	14
GO:0010518	positive regulation of phospholipase activity	9/267	62/18866	2.09776e-07	1.48569e-06	5.32152e-07	FGFR2/FGFR3/FGFR1/ESR1/HTR2A/PDGFRB/NTRK2/EDNRA/BDNF	9
GO:0055025	positive regulation of cardiac muscle tissue development	9/267	62/18866	2.09776e-07	1.48569e-06	5.32152e-07	IGF1/ERBB3/FGFR2/FGFR1/MAPK1/TGFB1/CREB1/ERBB4/MTOR	9
GO:0019915	lipid storage	10/267	81/18866	2.1156e-07	1.4962e-06	5.35918e-07	APOB/SIRT1/IL1B/APOE/CRP/IL6/FTO/LEP/LPL/TNF	10
GO:0006473	protein acetylation	15/267	203/18866	2.12545e-07	1.50104e-06	5.37652e-07	CREBBP/BRCA1/GSK3B/SIRT1/SMARCB1/EP300/MAPK3/PPARGC1A/KMT2A/IL1B/LIF/BRCA2/MECP2/MAPT/HDAC2	15
GO:1903578	regulation of ATP metabolic process	12/267	125/18866	2.15285e-07	1.51825e-06	5.43814e-07	IGF1/HDAC4/P2RX7/TSPO/EP300/HIF1A/HTR2A/PPARGC1A/IFNG/TP53/VCP/INS	12
GO:0060348	bone development	15/267	204/18866	2.26543e-07	1.59538e-06	5.71444e-07	IGF1/FGFR2/FGFR3/GNAS/EP300/FGF8/COL1A1/SRF/COL2A1/TP53/SRD5A1/INPPL1/FBN1/LEP/PTPN11	15
GO:0048709	oligodendrocyte differentiation	11/267	103/18866	2.3454e-07	1.64706e-06	5.89953e-07	PAX6/TNFRSF1B/NTRK2/SHH/CDK5/CTNNB1/PTEN/MED12/HDAC2/NF1/MTOR	11
GO:0098869	cellular oxidant detoxification	11/267	103/18866	2.3454e-07	1.64706e-06	5.89953e-07	PTGS2/SOD2/TPO/APOE/SOD1/ALB/NOS3/NQO1/TNF/GPX1/HP	11
GO:0051573	negative regulation of histone H3-K9 methylation	5/267	11/18866	2.35697e-07	1.64823e-06	5.90371e-07	BRCA1/SIRT1/SMARCB1/DNMT1/PAX5	5
GO:0060439	trachea morphogenesis	5/267	11/18866	2.35697e-07	1.64823e-06	5.90371e-07	MAPK1/MAPK3/SHH/CTNNB1/MAP2K1	5
GO:1903800	positive regulation of production of miRNAs involved in gene silencing by miRNA	5/267	11/18866	2.35697e-07	1.64823e-06	5.90371e-07	TGFB1/MAP2K2/IL6/TP53/MAP2K1	5
GO:0031641	regulation of myelination	8/267	46/18866	2.37439e-07	1.65809e-06	5.93905e-07	TNFRSF1B/TG/DLG1/AKT1/S100B/CTNNB1/PTEN/MTOR	8
GO:1902930	regulation of alcohol biosynthetic process	10/267	82/18866	2.37971e-07	1.65948e-06	5.94403e-07	POU1F1/REST/APOB/VDR/IFNG/PTK2B/IL1B/APOE/SOD1/TNF	10
GO:0042113	B cell activation	19/267	328/18866	2.39229e-07	1.66593e-06	5.96711e-07	CD38/HDAC9/POU1F1/HDAC4/BAX/XBP1/EP300/SFRP1/TGFB1/IL2/PTK2B/IL6/IL10/TP53/PIK3R1/BCL2/PAWR/IFNA1/DLL1	19
GO:0070059	intrinsic apoptotic signaling pathway in response to endoplasmic reticulum stress	9/267	63/18866	2.41738e-07	1.68106e-06	6.02131e-07	BAX/SIRT1/XBP1/ATF4/TP53/BCL2L1/BCL2/PRKN/LRRK2	9
GO:0070932	histone H3 deacetylation	6/267	20/18866	2.49284e-07	1.73112e-06	6.20063e-07	HDAC9/HDAC4/HDAC6/SIRT1/PER2/HDAC2	6
GO:0042176	regulation of protein catabolic process	21/267	397/18866	2.50449e-07	1.73679e-06	6.22095e-07	GCLC/NOS2/TNFRSF1B/PRKACA/GSK3B/IFNG/PTK2B/IL1B/APOE/GFAP/IL10/AKT1/PLK2/SHH/VCP/PTEN/PRKN/LRRK2/TNF/GPX1/INS	21
GO:0060603	mammary gland duct morphogenesis	7/267	32/18866	2.61474e-07	1.81073e-06	6.48579e-07	FGFR2/GLI2/ESR1/VDR/AR/CSF1R/PTCH1	7
GO:0046686	response to cadmium ion	9/267	64/18866	2.77848e-07	1.92146e-06	6.88239e-07	GCLC/MAPK1/MAPK3/MAPK8/CYP1A2/SOD1/AKT1/FOS/JUN	9
GO:0031098	stress-activated protein kinase signaling cascade	18/267	300/18866	2.98669e-07	2.0605e-06	7.38042e-07	DLG1/MAPK1/MAPK3/SFRP1/MAPK8/VEGFA/DUSP1/PTK2B/IL1B/MAP2K2/MEN1/AKT1/DVL3/MAP2K1/LEP/PRKN/AGER/TNF	18
GO:0015844	monoamine transport	10/267	84/18866	2.99604e-07	2.0605e-06	7.38042e-07	OXT/HTR2A/CNR1/TOR1A/SLC6A3/DRD2/GDNF/MECP2/SNCG/PRKN	10
GO:0030279	negative regulation of ossification	10/267	84/18866	2.99604e-07	2.0605e-06	7.38042e-07	HDAC4/HIF1A/GATA1/SFRP1/PTK2B/MEN1/BCL2/PTCH1/TNF/TWIST2	10
GO:0050886	endocrine process	10/267	84/18866	2.99604e-07	2.0605e-06	7.38042e-07	TAC1/FGFR1/GNAS/POMC/IL1B/KRAS/ACE/NOS3/LEP/PTPN11	10
GO:0046394	carboxylic acid biosynthetic process	20/267	367/18866	3.0464e-07	2.09226e-06	7.49416e-07	BRCA1/PTGS2/FOLH1/SIRT1/CYP2D6/XBP1/TGFB1/MTR/IL1B/CYP2E1/IDO1/PER2/GSTM1/GLUL/CYP27A1/CYP1A2/CYP3A4/LPL/MTHFR/ADIPOQ	20
GO:0048736	appendage development	14/267	181/18866	3.11183e-07	2.13133e-06	7.6341e-07	CREBBP/FGFR2/GLI2/FGFR1/ATRX/BAX/GNAS/FGF8/COL2A1/SHH/CTNNB1/CHD7/PTCH1/HDAC2	14
GO:0060173	limb development	14/267	181/18866	3.11183e-07	2.13133e-06	7.6341e-07	CREBBP/FGFR2/GLI2/FGFR1/ATRX/BAX/GNAS/FGF8/COL2A1/SHH/CTNNB1/CHD7/PTCH1/HDAC2	14
GO:0001841	neural tube formation	11/267	106/18866	3.14895e-07	2.1538e-06	7.7146e-07	PRKACA/HIF1A/TSC2/SFRP1/TGFB1/KDM6A/DVL3/MTHFR/FZD2/MED12/PTCH1	11
GO:0016053	organic acid biosynthetic process	20/267	368/18866	3.18107e-07	2.17279e-06	7.78261e-07	BRCA1/PTGS2/FOLH1/SIRT1/CYP2D6/XBP1/TGFB1/MTR/IL1B/CYP2E1/IDO1/PER2/GSTM1/GLUL/CYP27A1/CYP1A2/CYP3A4/LPL/MTHFR/ADIPOQ	20
GO:0050773	regulation of dendrite development	13/267	155/18866	3.2647e-07	2.22686e-06	7.9763e-07	GSK3B/IL2/APOE/ADAM10/PLK2/PDLIM5/CDK5/ALK/PTEN/DCC/LRRK2/HDAC2/MTOR	13
GO:0090068	positive regulation of cell cycle process	18/267	302/18866	3.29379e-07	2.24364e-06	8.0364e-07	BRCA1/IGF1/PRKACA/FGFR1/ATRX/BAX/EP300/FGF8/PDGFRB/IL1A/IL1B/TP53/AKT1/PLK2/DRD2/MECP2/PRKCE/INS	18
GO:0090316	positive regulation of intracellular protein transport	14/267	182/18866	3.32903e-07	2.26456e-06	8.11132e-07	PRKACA/PTGS2/GSK3B/MAPK1/TGFB1/MAPK8/IFNG/IL1B/TP53/PIK3R1/SHH/CDK5/BCL2/LEP	14
GO:0060324	face development	8/267	48/18866	3.35077e-07	2.27201e-06	8.13803e-07	MAPK1/EP300/MAPK3/COL1A1/SRF/MAP2K1/CHD7/PTPN11	8
GO:0010507	negative regulation of autophagy	10/267	85/18866	3.35364e-07	2.27201e-06	8.13803e-07	TSPO/TSC2/PIK3CA/IL10/TP53/AKT1/BCL2/LEP/LRRK2/MTOR	10
GO:0032092	positive regulation of protein binding	10/267	85/18866	3.35364e-07	2.27201e-06	8.13803e-07	GSK3B/EP300/APOE/MEN1/PLK2/ACE/CDK5/BDNF/PRKN/LRRK2	10
GO:0050803	regulation of synapse structure or activity	16/267	240/18866	3.39454e-07	2.2966e-06	8.2261e-07	ADNP/OXT/APOE/IL10/ADAM10/NTRK2/DRD2/PDLIM5/CDK5/VCP/PTEN/BDNF/GPC6/LRRK2/TNF/INS	16
GO:0009110	vitamin biosynthetic process	6/267	21/18866	3.4487e-07	2.32694e-06	8.33478e-07	VDR/IFNG/IL1B/CYP27A1/CYP3A4/TNF	6
GO:1903204	negative regulation of oxidative stress-induced neuron death	6/267	21/18866	3.4487e-07	2.32694e-06	8.33478e-07	REST/HIF1A/ATF4/IL10/CTNNB1/PRKN	6
GO:1903522	regulation of blood circulation	18/267	303/18866	3.4579e-07	2.33e-06	8.34571e-07	CD38/TAC1/HDAC4/PRKACA/PTGS2/DLG1/OXT/HTR2A/IL2/PER2/AKT1/DRD2/ACE/NOS3/ATP2A2/LEP/DMD/AGER	18
GO:0001890	placenta development	13/267	156/18866	3.51708e-07	2.36668e-06	8.47712e-07	FGFR2/PTGS2/MAPK1/HIF1A/MAPK3/VDR/LIF/MEN1/IL10/SOD1/AKT1/MAP2K1/LEP	13
GO:0055001	muscle cell development	14/267	183/18866	3.55977e-07	2.39219e-06	8.56847e-07	IGF1/HDAC9/HDAC4/PRKAR1A/SRF/VEGFA/PDGFRB/PDLIM5/BCL2/ATP2A2/NEB/MTOR/DMD/GPX1	14
GO:0050772	positive regulation of axonogenesis	10/267	86/18866	3.74812e-07	2.50863e-06	8.98554e-07	NGFR/ADNP/SRF/VEGFA/NGF/NTRK2/MAP2K1/BDNF/MAPT/L1CAM	10
GO:0070664	negative regulation of leukocyte proliferation	10/267	86/18866	3.74812e-07	2.50863e-06	8.98554e-07	DLG1/PRKAR1A/IL2/IDO1/CRP/IL10/GNRH1/SHH/PAWR/HLA-DRB1	10
GO:0097756	negative regulation of blood vessel diameter	10/267	86/18866	3.74812e-07	2.50863e-06	8.98554e-07	CD38/PTGS2/HTR2A/PER2/CRP/AKT1/EDNRA/ACE/LEP/INS	10
GO:0043271	negative regulation of ion transport	13/267	157/18866	3.78679e-07	2.53112e-06	9.0661e-07	PTGS2/HTR2A/CNR1/PTK2B/ATF4/AKT1/DRD2/NOS3/PRKCE/BCL2/PTEN/LEP/MTOR	13
GO:0010595	positive regulation of endothelial cell migration	12/267	132/18866	3.90733e-07	2.60819e-06	9.34217e-07	GRN/HDAC9/PTGS2/FGFR1/SIRT1/HIF1A/TGFB1/VEGFA/PTK2B/AKT1/PLK2/NOS3	12
GO:0007595	lactation	8/267	49/18866	3.95592e-07	2.62309e-06	9.39554e-07	XBP1/HIF1A/VDR/VEGFA/CREB1/SLC6A3/PRL/ERBB4	8
GO:0015872	dopamine transport	8/267	49/18866	3.95592e-07	2.62309e-06	9.39554e-07	HTR2A/CNR1/TOR1A/SLC6A3/DRD2/GDNF/SNCG/PRKN	8
GO:0035196	production of miRNAs involved in gene silencing by miRNA	8/267	49/18866	3.95592e-07	2.62309e-06	9.39554e-07	ESR1/TGFB1/MAP2K2/IL6/TP53/MAP2K1/LIN28B/TNF	8
GO:0048641	regulation of skeletal muscle tissue development	8/267	49/18866	3.95592e-07	2.62309e-06	9.39554e-07	HDAC9/HDAC4/TGFB1/S100B/SHH/CTNNB1/BCL2/DLL1	8
GO:1990090	cellular response to nerve growth factor stimulus	8/267	49/18866	3.95592e-07	2.62309e-06	9.39554e-07	TAC1/CREB1/NGF/AKT1/NTRK2/PTEN/BDNF/MAPT	8
GO:0048148	behavioral response to cocaine	5/267	12/18866	3.99382e-07	2.63424e-06	9.43546e-07	HTR2A/PPP1R1B/DRD2/CDK5/FADD	5
GO:0051583	dopamine uptake involved in synaptic transmission	5/267	12/18866	3.99382e-07	2.63424e-06	9.43546e-07	TOR1A/SLC6A3/DRD2/GDNF/PRKN	5
GO:0051934	catecholamine uptake involved in synaptic transmission	5/267	12/18866	3.99382e-07	2.63424e-06	9.43546e-07	TOR1A/SLC6A3/DRD2/GDNF/PRKN	5
GO:0060736	prostate gland growth	5/267	12/18866	3.99382e-07	2.63424e-06	9.43546e-07	FGFR2/ESR1/SHH/AR/PTEN	5
GO:0035051	cardiocyte differentiation	13/267	158/18866	4.07485e-07	2.67998e-06	9.59931e-07	IGF1/REST/MAPK1/MAPK3/TGFB1/SRF/VEGFA/PDGFRB/KDM6B/PDLIM5/NEB/DLL1/MTOR	13
GO:0043276	anoikis	7/267	34/18866	4.07928e-07	2.67998e-06	9.59931e-07	TSC2/PIK3CA/AKT1/NTRK2/BCL2/TLE1/MTOR	7
GO:0050715	positive regulation of cytokine secretion	7/267	34/18866	4.07928e-07	2.67998e-06	9.59931e-07	P2RX7/IFNG/IL1A/IL10/DRD2/TNF/INS	7
GO:0018958	phenol-containing compound metabolic process	11/267	109/18866	4.18687e-07	2.74705e-06	9.83952e-07	TG/COMT/TPO/CYP2E1/SLC6A3/SRD5A1/DRD2/BCL2/PRKN/MAOA/MC1R	11
GO:0032675	regulation of interleukin-6 production	13/267	159/18866	4.38236e-07	2.87154e-06	1.02854e-06	P2RX7/XBP1/IFNG/IL17A/IL1A/IL1B/IL6/IL10/IL6R/LPL/PTPN11/AGER/TNF	13
GO:0032680	regulation of tumor necrosis factor production	11/267	110/18866	4.59444e-07	3.00263e-06	1.0755e-06	IGF1/TSPO/POMC/IL10/PIK3R1/FADD/LEP/PTPN11/ADIPOQ/HDAC2/MC1R	11
GO:0072009	nephron epithelium development	11/267	110/18866	4.59444e-07	3.00263e-06	1.0755e-06	DLG1/FGF8/VEGFA/LIF/SHH/CTNNB1/GDNF/BCL2/ADIPOQ/PTCH1/DLL1	11
GO:0034754	cellular hormone metabolic process	12/267	134/18866	4.60071e-07	3.00279e-06	1.07556e-06	REST/ESR1/COMT/CYP2D6/TSPO/PPARGC1A/TTR/CYP1A2/SRD5A1/CYP3A4/SHH/ADH1C	12
GO:0001774	microglial cell activation	8/267	50/18866	4.6522e-07	3.0206e-06	1.08194e-06	GRN/IFNG/IL6/JUN/MAPT/LRRK2/AGER/TNF	8
GO:0002269	leukocyte activation involved in inflammatory response	8/267	50/18866	4.6522e-07	3.0206e-06	1.08194e-06	GRN/IFNG/IL6/JUN/MAPT/LRRK2/AGER/TNF	8
GO:0050873	brown fat cell differentiation	8/267	50/18866	4.6522e-07	3.0206e-06	1.08194e-06	PTGS2/SIRT1/PPARGC1A/FTO/LEP/ADIPOQ/MTOR/INS	8
GO:1903580	positive regulation of ATP metabolic process	8/267	50/18866	4.6522e-07	3.0206e-06	1.08194e-06	IGF1/P2RX7/HIF1A/HTR2A/PPARGC1A/IFNG/VCP/INS	8
GO:0051900	regulation of mitochondrial depolarization	6/267	22/18866	4.6859e-07	3.03853e-06	1.08836e-06	GCLC/P2RX7/TSPO/BCL2/CCK/LRRK2	6
GO:0006469	negative regulation of protein kinase activity	16/267	246/18866	4.73205e-07	3.06448e-06	1.09765e-06	SIRT1/TSC2/SFRP1/PRKAR1A/IFNG/DUSP1/IL1B/APOE/PPP1R1B/MEN1/DUSP6/AKT1/CDKN2A/PTEN/ADIPOQ/NF1	16
GO:0010810	regulation of cell-substrate adhesion	15/267	217/18866	5.01816e-07	3.24556e-06	1.16251e-06	GSK3B/OLFM4/SFRP1/COL1A1/VEGFA/PTK2B/MEN1/RAC1/CDH13/PIK3R1/CDKN2A/PRKCE/BCL2/PTEN/NF1	15
GO:0061387	regulation of extent of cell growth	11/267	111/18866	5.03666e-07	3.24567e-06	1.16255e-06	GSK3B/ADNP/SRF/VEGFA/APOE/NGF/CDK5/BDNF/MAPT/DCC/L1CAM	11
GO:0007435	salivary gland morphogenesis	7/267	35/18866	5.03785e-07	3.24567e-06	1.16255e-06	PAX6/FGFR2/FGFR1/TGFB1/FGF8/SHH/TNF	7
GO:0060251	regulation of glial cell proliferation	7/267	35/18866	5.03785e-07	3.24567e-06	1.16255e-06	TSPO/CREB1/IL1B/IL6/PRKCI/MTOR/TNF	7
GO:0010565	regulation of cellular ketone metabolic process	14/267	189/18866	5.27257e-07	3.38915e-06	1.21394e-06	BRCA1/PTGS2/REST/COMT/SIRT1/PPARGC1A/CNR1/IL1B/AKT1/PRKCE/NQO1/ADIPOQ/MTOR/INS	14
GO:0043543	protein acylation	16/267	248/18866	5.27412e-07	3.38915e-06	1.21394e-06	CREBBP/BRCA1/GSK3B/SIRT1/SMARCB1/EP300/MAPK3/PPARGC1A/KMT2A/IL1B/LIF/GLUL/BRCA2/MECP2/MAPT/HDAC2	16
GO:0048662	negative regulation of smooth muscle cell proliferation	9/267	69/18866	5.37563e-07	3.44994e-06	1.23572e-06	COMT/PPARGC1A/IFNG/SOD2/MFN2/IL10/NOS3/PTEN/ADIPOQ	9
GO:0006984	ER-nucleus signaling pathway	8/267	51/18866	5.45069e-07	3.48914e-06	1.24976e-06	GSK3B/XBP1/CCL2/ATF4/TP53/ATF3/CXCL8/ATP2A2	8
GO:0035272	exocrine system development	8/267	51/18866	5.45069e-07	3.48914e-06	1.24976e-06	PAX6/FGFR2/FGFR1/XBP1/TGFB1/FGF8/SHH/TNF	8
GO:0099565	chemical synaptic transmission, postsynaptic	11/267	112/18866	5.51603e-07	3.52645e-06	1.26312e-06	GSK3B/P2RX7/OPRM1/PTK2B/AKT1/DRD2/CDK5/MECP2/PTEN/BDNF/LRRK2	11
GO:0043470	regulation of carbohydrate catabolic process	10/267	90/18866	5.76228e-07	3.67447e-06	1.31614e-06	IGF1/HDAC4/P2RX7/EP300/HIF1A/HTR2A/PPARGC1A/IFNG/TP53/INS	10
GO:0098773	skin epidermis development	10/267	90/18866	5.76228e-07	3.67447e-06	1.31614e-06	NGFR/FGFR2/GLI2/SHH/CTNNB1/BCL2/HDAC2/NF1/DLL1/TNF	10
GO:0031214	biomineral tissue development	13/267	163/18866	5.83055e-07	3.70852e-06	1.32834e-06	IGF1/FGFR2/FGFR3/PTGS2/P2RX7/HIF1A/GATA1/TGFB1/COL1A1/PTK2B/ATF4/NOS3/LEP	13
GO:0110148	biomineralization	13/267	163/18866	5.83055e-07	3.70852e-06	1.32834e-06	IGF1/FGFR2/FGFR3/PTGS2/P2RX7/HIF1A/GATA1/TGFB1/COL1A1/PTK2B/ATF4/NOS3/LEP	13
GO:0001676	long-chain fatty acid metabolic process	11/267	113/18866	6.03521e-07	3.83382e-06	1.37322e-06	ACSL4/PTGS2/CYP2D6/MAPK3/CYP2E1/GSTM1/CYP1A2/CYP3A4/CYP2C19/CYP2B6/GPX1	11
GO:0032370	positive regulation of lipid transport	9/267	70/18866	6.09319e-07	3.86082e-06	1.38289e-06	PON1/TAC1/P2RX7/SIRT1/OXT/IL1B/APOE/ADIPOQ/PTCH1	9
GO:0050795	regulation of behavior	9/267	70/18866	6.09319e-07	3.86082e-06	1.38289e-06	HDAC4/CNR1/APOE/DRD2/PENK/CCK/HDAC2/MTOR/INS	9
GO:0001893	maternal placenta development	7/267	36/18866	6.17876e-07	3.91008e-06	1.40053e-06	PTGS2/MAPK1/MAPK3/VDR/LIF/MEN1/AKT1	7
GO:0046661	male sex differentiation	13/267	164/18866	6.25358e-07	3.9346e-06	1.40932e-06	ATRX/BAX/ESR1/GATA1/SFRP1/FGF8/PDGFRB/SRD5A1/SHH/CTNNB1/AR/BCL2L1/BCL2	13
GO:0002052	positive regulation of neuroblast proliferation	6/267	23/18866	6.26479e-07	3.9346e-06	1.40932e-06	PAX6/HIF1A/VEGFA/DRD2/SHH/CTNNB1	6
GO:0035162	embryonic hemopoiesis	6/267	23/18866	6.26479e-07	3.9346e-06	1.40932e-06	HIF1A/GATA1/VEGFA/TPO/KMT2A/ATF4	6
GO:0051043	regulation of membrane protein ectodomain proteolysis	6/267	23/18866	6.26479e-07	3.9346e-06	1.40932e-06	TNFRSF1B/IFNG/IL1B/APOE/IL10/TNF	6
GO:0072215	regulation of metanephros development	6/267	23/18866	6.26479e-07	3.9346e-06	1.40932e-06	PDGFRB/LIF/RET/CTNNB1/GDNF/ADIPOQ	6
GO:1901522	positive regulation of transcription from RNA polymerase II promoter involved in cellular response to chemical stimulus	6/267	23/18866	6.26479e-07	3.9346e-06	1.40932e-06	XBP1/EP300/HIF1A/VEGFA/ATF4/TP53	6
GO:0098754	detoxification	12/267	138/18866	6.32353e-07	3.96651e-06	1.42075e-06	PTGS2/SOD2/TPO/APOE/GSTM1/SOD1/ALB/NOS3/NQO1/TNF/GPX1/HP	12
GO:0010883	regulation of lipid storage	8/267	52/18866	6.36346e-07	3.98155e-06	1.42613e-06	APOB/SIRT1/CRP/IL6/FTO/LEP/LPL/TNF	8
GO:1990089	response to nerve growth factor	8/267	52/18866	6.36346e-07	3.98155e-06	1.42613e-06	TAC1/CREB1/NGF/AKT1/NTRK2/PTEN/BDNF/MAPT	8
GO:0001843	neural tube closure	10/267	91/18866	6.39388e-07	3.99557e-06	1.43116e-06	PRKACA/TSC2/SFRP1/TGFB1/KDM6A/DVL3/MTHFR/FZD2/MED12/PTCH1	10
GO:0010623	programmed cell death involved in cell development	5/267	13/18866	6.41499e-07	3.99876e-06	1.4323e-06	BAX/IL1A/IL1B/BCL2/BDNF	5
GO:0035641	locomotory exploration behavior	5/267	13/18866	6.41499e-07	3.99876e-06	1.4323e-06	APOE/PRKCE/PENK/LRRK2/DPP4	5
GO:0030336	negative regulation of cell migration	19/267	350/18866	6.43656e-07	4.0072e-06	1.43532e-06	SFRP1/TGFB1/CCL2/PPARGC1A/SRF/DUSP1/APOE/AKT1/GNRH1/DRD2/SHH/MECP2/BCL2/PTEN/ERBB4/ADIPOQ/NF1/DPP4/TNF	19
GO:0043122	regulation of I-kappaB kinase/NF-kappaB signaling	16/267	252/18866	6.53005e-07	4.06034e-06	1.45436e-06	TNFRSF1A/ESR1/SIRT1/IL1B/AKT1/PLK2/S100B/SQSTM1/CTNNB1/FADD/PRKCE/ADIPOQ/PRKN/HLA-DRB1/TLE1/TNF	16
GO:0019722	calcium-mediated signaling	15/267	222/18866	6.70746e-07	4.15513e-06	1.48831e-06	IGF1/ERBB3/HDAC4/PRKACA/GSK3B/P2RX7/PTK2B/CDH13/CXCL8/ATP2A2/MAPT/LRRK2/MTOR/DMD/TNF	15
GO:0032388	positive regulation of intracellular transport	15/267	222/18866	6.70746e-07	4.15513e-06	1.48831e-06	PRKACA/PTGS2/GSK3B/MAPK1/TGFB1/MAPK8/IFNG/IL1B/TP53/PIK3R1/SHH/CDK5/BCL2/LEP/PRKN	15
GO:0097529	myeloid leukocyte migration	15/267	222/18866	6.70746e-07	4.15513e-06	1.48831e-06	MAPK1/MAPK3/CCL2/IL17A/VEGFA/DUSP1/PTK2B/IL1B/RAC1/IL6/IL6R/CXCL8/CSF1R/DPP4/AGER	15
GO:0042982	amyloid precursor protein metabolic process	9/267	71/18866	6.89221e-07	4.26429e-06	1.52741e-06	IGF1/DLG1/IFNG/APOE/ADAM10/NTRK2/PAWR/AGER/TNF	9
GO:0060606	tube closure	10/267	92/18866	7.0852e-07	4.37827e-06	1.56823e-06	PRKACA/TSC2/SFRP1/TGFB1/KDM6A/DVL3/MTHFR/FZD2/MED12/PTCH1	10
GO:0006475	internal protein amino acid acetylation	13/267	166/18866	7.18277e-07	4.43307e-06	1.58786e-06	CREBBP/BRCA1/SIRT1/SMARCB1/EP300/MAPK3/PPARGC1A/KMT2A/IL1B/LIF/BRCA2/MECP2/MAPT	13
GO:0060969	negative regulation of gene silencing	7/267	37/18866	7.52895e-07	4.64099e-06	1.66234e-06	ESR1/TGFB1/IL6/TP53/LIN28B/TNF/NEAT1	7
GO:0051702	interaction with symbiont	10/267	93/18866	7.841e-07	4.81572e-06	1.72492e-06	REST/SMARCB1/EP300/APOE/CRP/JUN/F2/CSF1R/PRKN/GPX1	10
GO:0072080	nephron tubule development	10/267	93/18866	7.841e-07	4.81572e-06	1.72492e-06	DLG1/FGF8/VEGFA/LIF/SHH/CTNNB1/GDNF/BCL2/PTCH1/DLL1	10
GO:0030518	intracellular steroid hormone receptor signaling pathway	11/267	116/18866	7.86063e-07	4.81572e-06	1.72492e-06	BRCA1/ESR1/HDAC6/SIRT1/EP300/SFRP1/NR3C1/ESR2/NR3C2/KMT2D/AR	11
GO:0032640	tumor necrosis factor production	11/267	116/18866	7.86063e-07	4.81572e-06	1.72492e-06	IGF1/TSPO/POMC/IL10/PIK3R1/FADD/LEP/PTPN11/ADIPOQ/HDAC2/MC1R	11
GO:0046620	regulation of organ growth	11/267	116/18866	7.86063e-07	4.81572e-06	1.72492e-06	IGF1/FGFR2/FGFR1/MAPK1/FGF8/DUSP6/SOD1/AKT1/PTEN/ERBB4/MTOR	11
GO:0006816	calcium ion transport	21/267	426/18866	7.92315e-07	4.84807e-06	1.73651e-06	PRKACA/PTGS2/BAX/P2RX7/TSPO/HTR2A/CCL2/VDR/OPRM1/PDGFRB/PTK2B/DRD2/NOS3/CDK5/CTNNB1/PRKCE/CHD7/BCL2/ATP2A2/F2/DMD	21
GO:0045665	negative regulation of neuron differentiation	15/267	225/18866	7.95176e-07	4.85963e-06	1.74065e-06	CD38/PAX6/NGFR/NOTCH3/GSK3B/REST/APOE/PLK2/SHH/CDK5/PTEN/DCC/LRRK2/HDAC2/DLL1	15
GO:0003002	regionalization	19/267	355/18866	7.9686e-07	4.86396e-06	1.7422e-06	PAX6/FGFR2/PRKACA/GLI2/FGFR1/EP300/SFRP1/FGF8/SRF/TP53/KDM6A/SHH/OTX2/CTNNB1/GDNF/AR/MED12/PTCH1/DLL1	19
GO:0050728	negative regulation of inflammatory response	14/267	196/18866	8.18029e-07	4.98708e-06	1.7863e-06	IGF1/TNFRSF1B/GRN/TNFRSF1A/IL2/APOE/IL10/SOD1/F2/ADIPOQ/HLA-DRB1/AGER/GPX1/INS	14
GO:0042738	exogenous drug catabolic process	6/267	24/18866	8.25432e-07	5.00168e-06	1.79153e-06	CYP2D6/CYP2E1/CYP1A2/CYP3A4/CYP2C19/CYP2B6	6
GO:0045821	positive regulation of glycolytic process	6/267	24/18866	8.25432e-07	5.00168e-06	1.79153e-06	IGF1/P2RX7/HIF1A/HTR2A/IFNG/INS	6
GO:0048745	smooth muscle tissue development	6/267	24/18866	8.25432e-07	5.00168e-06	1.79153e-06	DLG1/SRF/PDGFRB/SHH/PTCH1/NF1	6
GO:0051882	mitochondrial depolarization	6/267	24/18866	8.25432e-07	5.00168e-06	1.79153e-06	GCLC/P2RX7/TSPO/BCL2/CCK/LRRK2	6
GO:0090335	regulation of brown fat cell differentiation	6/267	24/18866	8.25432e-07	5.00168e-06	1.79153e-06	PTGS2/SIRT1/FTO/LEP/MTOR/INS	6
GO:0018107	peptidyl-threonine phosphorylation	11/267	117/18866	8.56892e-07	5.17738e-06	1.85446e-06	PRKACA/GSK3B/MAPK1/TGFB1/MAPK8/AKT1/CDK5/MAP2K1/BCL2/LRRK2/MTOR	11
GO:0030282	bone mineralization	11/267	117/18866	8.56892e-07	5.17738e-06	1.85446e-06	IGF1/FGFR2/FGFR3/PTGS2/P2RX7/HIF1A/GATA1/TGFB1/PTK2B/ATF4/LEP	11
GO:0031050	dsRNA processing	8/267	54/18866	8.58575e-07	5.17738e-06	1.85446e-06	ESR1/TGFB1/MAP2K2/IL6/TP53/MAP2K1/LIN28B/TNF	8
GO:0070918	production of small RNA involved in gene silencing by RNA	8/267	54/18866	8.58575e-07	5.17738e-06	1.85446e-06	ESR1/TGFB1/MAP2K2/IL6/TP53/MAP2K1/LIN28B/TNF	8
GO:0045778	positive regulation of ossification	10/267	94/18866	8.66631e-07	5.21336e-06	1.86735e-06	TAC1/IGF1/GNAS/P2RX7/OXT/TGFB1/IL6/IL6R/CTNNB1/PTPN11	10
GO:0051591	response to cAMP	10/267	94/18866	8.66631e-07	5.21336e-06	1.86735e-06	OXT/COL1A1/DUSP1/PTK2B/LDHA/SLC6A3/SRD5A1/FOS/ADIPOQ/PENK	10
GO:0010517	regulation of phospholipase activity	9/267	73/18866	8.76576e-07	5.26051e-06	1.88424e-06	FGFR2/FGFR3/FGFR1/ESR1/HTR2A/PDGFRB/NTRK2/EDNRA/BDNF	9
GO:0051145	smooth muscle cell differentiation	9/267	73/18866	8.76576e-07	5.26051e-06	1.88424e-06	FGFR2/SIRT1/SOD2/SRF/VEGFA/DNMT1/SHH/CTNNB1/MECP2	9
GO:0055002	striated muscle cell development	13/267	169/18866	8.80822e-07	5.27964e-06	1.89109e-06	IGF1/HDAC9/HDAC4/PRKAR1A/SRF/VEGFA/PDGFRB/PDLIM5/BCL2/NEB/MTOR/DMD/GPX1	13
GO:0010661	positive regulation of muscle cell apoptotic process	7/267	38/18866	9.11822e-07	5.43285e-06	1.94597e-06	IFNG/SOD2/MFN2/ATF4/TP53/CDKN2A/PTEN	7
GO:0010742	macrophage derived foam cell differentiation	7/267	38/18866	9.11822e-07	5.43285e-06	1.94597e-06	APOB/EP300/TGFB1/CRP/IL18/LPL/ADIPOQ	7
GO:0032094	response to food	7/267	38/18866	9.11822e-07	5.43285e-06	1.94597e-06	OXT/OPRM1/NPY/AKT1/LEP/CCK/MTOR	7
GO:0090077	foam cell differentiation	7/267	38/18866	9.11822e-07	5.43285e-06	1.94597e-06	APOB/EP300/TGFB1/CRP/IL18/LPL/ADIPOQ	7
GO:2000144	positive regulation of DNA-templated transcription, initiation	7/267	38/18866	9.11822e-07	5.43285e-06	1.94597e-06	ESR1/SRF/CREB1/TP53/CTNNB1/JUN/MED12	7
GO:0032409	regulation of transporter activity	17/267	291/18866	9.29831e-07	5.53355e-06	1.98204e-06	PON1/PRKACA/DLG1/ABCB1/CCL2/PPARGC1A/IFNG/OPRM1/KMT2A/PTK2B/DRD2/CDK5/PRKCE/BCL2/PTEN/DMD/INS	17
GO:0008543	fibroblast growth factor receptor signaling pathway	11/267	118/18866	9.33283e-07	5.54088e-06	1.98467e-06	NGFR/FGFR2/FGFR3/FGFR1/MAPK1/MAPK3/FGF8/FGF17/OTX2/CTNNB1/PTPN11	11
GO:0021987	cerebral cortex development	11/267	118/18866	9.33283e-07	5.54088e-06	1.98467e-06	PAX6/GSK3B/BAX/HIF1A/NPY/SRD5A1/NTRK2/CDK5/CTNNB1/PAX5/NF1	11
GO:0031589	cell-substrate adhesion	19/267	359/18866	9.42586e-07	5.58947e-06	2.00207e-06	GSK3B/OLFM4/SFRP1/COL1A1/SRF/VEGFA/PTK2B/MEN1/RAC1/CDH13/PIK3R1/CDKN2A/CDK5/CTNNB1/PRKCE/BCL2/PTEN/NF1/L1CAM	19
GO:0007589	body fluid secretion	10/267	95/18866	9.56652e-07	5.65274e-06	2.02473e-06	TAC1/XBP1/HIF1A/VDR/VEGFA/CREB1/SLC6A3/PRKCE/PRL/ERBB4	10
GO:0050709	negative regulation of protein secretion	10/267	95/18866	9.56652e-07	5.65274e-06	2.02473e-06	HDAC9/REST/SFRP1/OPRM1/IL1B/APOE/DRD2/PTPN11/PRKN/INS	10
GO:0061326	renal tubule development	10/267	95/18866	9.56652e-07	5.65274e-06	2.02473e-06	DLG1/FGF8/VEGFA/LIF/SHH/CTNNB1/GDNF/BCL2/PTCH1/DLL1	10
GO:0006801	superoxide metabolic process	9/267	74/18866	9.85728e-07	5.80768e-06	2.08023e-06	NOS2/TGFB1/SOD2/CRP/SOD1/NOS3/NQO1/MAPT/TNF	9
GO:0032310	prostaglandin secretion	5/267	14/18866	9.86363e-07	5.80768e-06	2.08023e-06	NOS2/P2RX7/OXT/IL1B/LEP	5
GO:0072216	positive regulation of metanephros development	5/267	14/18866	9.86363e-07	5.80768e-06	2.08023e-06	PDGFRB/LIF/RET/GDNF/ADIPOQ	5
GO:0035065	regulation of histone acetylation	8/267	55/18866	9.92515e-07	5.83702e-06	2.09074e-06	BRCA1/SIRT1/SMARCB1/MAPK3/PPARGC1A/KMT2A/IL1B/LIF	8
GO:0006720	isoprenoid metabolic process	12/267	144/18866	9.98457e-07	5.84443e-06	2.09339e-06	APOB/CYP2D6/TTR/APOE/CYP2E1/CYP1A2/SRD5A1/CYP3A4/CYP2C19/LPL/GPC6/ADH1C	12
GO:0060078	regulation of postsynaptic membrane potential	12/267	144/18866	9.98457e-07	5.84443e-06	2.09339e-06	GABRA3/GSK3B/P2RX7/OPRM1/PTK2B/AKT1/DRD2/CDK5/MECP2/PTEN/BDNF/LRRK2	12
GO:0106106	cold-induced thermogenesis	12/267	144/18866	9.98457e-07	5.84443e-06	2.09339e-06	GNAS/OXT/PPARGC1A/VEGFA/MFN2/ATF4/PER2/KDM6B/IL18/LEP/EHMT1/ADIPOQ	12
GO:0120161	regulation of cold-induced thermogenesis	12/267	144/18866	9.98457e-07	5.84443e-06	2.09339e-06	GNAS/OXT/PPARGC1A/VEGFA/MFN2/ATF4/PER2/KDM6B/IL18/LEP/EHMT1/ADIPOQ	12
GO:1901888	regulation of cell junction assembly	14/267	200/18866	1.04231e-06	6.094e-06	2.18278e-06	PRKACA/ADNP/OXT/SFRP1/VEGFA/IL1B/RAC1/NTRK2/ACE/PDLIM5/PTEN/BDNF/GPC6/TNF	14
GO:0007160	cell-matrix adhesion	15/267	230/18866	1.04933e-06	6.12785e-06	2.19491e-06	GSK3B/SFRP1/SRF/VEGFA/PTK2B/RAC1/CDH13/PIK3R1/CDKN2A/CDK5/CTNNB1/BCL2/PTEN/NF1/L1CAM	15
GO:0002690	positive regulation of leukocyte chemotaxis	10/267	96/18866	1.05473e-06	6.15219e-06	2.20363e-06	MAPK1/MAPK3/VEGFA/PTK2B/RAC1/IL6/ADAM10/IL6R/CXCL8/CSF1R	10
GO:0000423	mitophagy	6/267	25/18866	1.07326e-06	6.23115e-06	2.23191e-06	HDAC6/TSC2/MFN2/TP53/SQSTM1/PRKN	6
GO:0046697	decidualization	6/267	25/18866	1.07326e-06	6.23115e-06	2.23191e-06	PTGS2/MAPK1/MAPK3/VDR/LIF/MEN1	6
GO:0060571	morphogenesis of an epithelial fold	6/267	25/18866	1.07326e-06	6.23115e-06	2.23191e-06	FGFR2/GLI2/HIF1A/SHH/CTNNB1/AR	6
GO:2000679	positive regulation of transcription regulatory region DNA binding	6/267	25/18866	1.07326e-06	6.23115e-06	2.23191e-06	PAX6/IGF1/EP300/TGFB1/IFNG/CTNNB1	6
GO:0018394	peptidyl-lysine acetylation	13/267	172/18866	1.0754e-06	6.23632e-06	2.23376e-06	CREBBP/BRCA1/SIRT1/SMARCB1/EP300/MAPK3/PPARGC1A/KMT2A/IL1B/LIF/BRCA2/MECP2/HDAC2	13
GO:0001662	behavioral fear response	7/267	39/18866	1.09794e-06	6.34493e-06	2.27266e-06	APOE/MECP2/BCL2/BDNF/PENK/CCK/DPP4	7
GO:0014037	Schwann cell differentiation	7/267	39/18866	1.09794e-06	6.34493e-06	2.27266e-06	ERBB3/SOD1/AKT1/NTRK2/CDK5/MED12/NF1	7
GO:0046326	positive regulation of glucose import	7/267	39/18866	1.09794e-06	6.34493e-06	2.27266e-06	IGF1/AKT1/PIK3R1/PRKCI/PTPN11/ADIPOQ/INS	7
GO:0006304	DNA modification	11/267	120/18866	1.10426e-06	6.36452e-06	2.27968e-06	BRCA1/ATRX/GNAS/KMT2A/PIK3CA/DNMT1/PRMT7/FTO/MECP2/FOS/EHMT1	11
GO:0046323	glucose import	9/267	75/18866	1.10643e-06	6.36452e-06	2.27968e-06	IGF1/AKT1/PIK3R1/PRKCI/LEP/PTPN11/ADIPOQ/TNF/INS	9
GO:0048844	artery morphogenesis	9/267	75/18866	1.10643e-06	6.36452e-06	2.27968e-06	NOTCH3/APOB/FGF8/SRF/VEGFA/PDGFRB/APOE/CHD7/NF1	9
GO:0072088	nephron epithelium morphogenesis	9/267	75/18866	1.10643e-06	6.36452e-06	2.27968e-06	DLG1/FGF8/VEGFA/LIF/SHH/CTNNB1/GDNF/BCL2/PTCH1	9
GO:0010332	response to gamma radiation	8/267	56/18866	1.14387e-06	6.57234e-06	2.35412e-06	BAX/MEN1/BRCA2/POLG/TP53/BCL2L1/BCL2/GPX1	8
GO:0030595	leukocyte chemotaxis	15/267	232/18866	1.16995e-06	6.71442e-06	2.40501e-06	MAPK1/MAPK3/CCL2/VEGFA/DUSP1/PTK2B/IL1B/RAC1/IL6/IL10/ADAM10/IL6R/CXCL8/CSF1R/DPP4	15
GO:0032612	interleukin-1 production	11/267	121/18866	1.19965e-06	6.87696e-06	2.46323e-06	IGF1/P2RX7/IFNG/IL17A/IL1B/IL6/IL10/LPL/HDAC2/AGER/TNF	11
GO:2000146	negative regulation of cell motility	19/267	365/18866	1.20702e-06	6.91129e-06	2.47552e-06	SFRP1/TGFB1/CCL2/PPARGC1A/SRF/DUSP1/APOE/AKT1/GNRH1/DRD2/SHH/MECP2/BCL2/PTEN/ERBB4/ADIPOQ/NF1/DPP4/TNF	19
GO:0060193	positive regulation of lipase activity	9/267	76/18866	1.23969e-06	7.08211e-06	2.53671e-06	FGFR2/FGFR3/FGFR1/ESR1/HTR2A/PDGFRB/NTRK2/EDNRA/BDNF	9
GO:0071229	cellular response to acid chemical	9/267	76/18866	1.23969e-06	7.08211e-06	2.53671e-06	GCLC/XBP1/COL1A1/VEGFA/DNMT1/NTRK2/BCL2L1/MTOR/TNF	9
GO:0055123	digestive system development	12/267	147/18866	1.2439e-06	7.09808e-06	2.54243e-06	FGFR2/GLI2/XBP1/HIF1A/SFRP1/NPY/SHH/RET/CTNNB1/CXCL8/BCL2/TNF	12
GO:0031330	negative regulation of cellular catabolic process	16/267	265/18866	1.27016e-06	7.23965e-06	2.59314e-06	FUS/TSPO/TSC2/CNR1/PIK3CA/IL10/TP53/AKT1/SHH/GDNF/BCL2/LEP/LRRK2/MTOR/INS/HP	16
GO:0045833	negative regulation of lipid metabolic process	10/267	98/18866	1.27753e-06	7.27331e-06	2.6052e-06	BRCA1/REST/SIRT1/CNR1/IL1B/APOE/SOD1/AKT1/TNF/INS	10
GO:0050432	catecholamine secretion	8/267	57/18866	1.31447e-06	7.46884e-06	2.67523e-06	OXT/HTR2A/CNR1/DRD2/GDNF/MECP2/SNCG/PRKN	8
GO:0042307	positive regulation of protein import into nucleus	7/267	40/18866	1.31486e-06	7.46884e-06	2.67523e-06	PTGS2/MAPK1/TGFB1/IFNG/PIK3R1/SHH/LEP	7
GO:0031644	regulation of nervous system process	12/267	148/18866	1.33684e-06	7.58506e-06	2.71686e-06	TNFRSF1B/COMT/OXT/OPRM1/PTK2B/IL10/S100B/NOS3/PTEN/CCK/LRRK2/MTOR	12
GO:0042737	drug catabolic process	6/267	26/18866	1.37875e-06	7.79629e-06	2.79252e-06	CYP2D6/CYP2E1/CYP1A2/CYP3A4/CYP2C19/CYP2B6	6
GO:0060740	prostate gland epithelium morphogenesis	6/267	26/18866	1.37875e-06	7.79629e-06	2.79252e-06	FGFR2/GLI2/ESR1/SFRP1/SHH/AR	6
GO:1903649	regulation of cytoplasmic transport	6/267	26/18866	1.37875e-06	7.79629e-06	2.79252e-06	MAPK1/MAPK3/MAP2K2/MAP2K1/PRKN/LRRK2	6
GO:0034349	glial cell apoptotic process	5/267	15/18866	1.46246e-06	8.23233e-06	2.9487e-06	CCL2/TP53/PRKCI/CDK5/DLL1	5
GO:0045346	regulation of MHC class II biosynthetic process	5/267	15/18866	1.46246e-06	8.23233e-06	2.9487e-06	SIRT1/XBP1/IFNG/IL10/HDAC2	5
GO:0051044	positive regulation of membrane protein ectodomain proteolysis	5/267	15/18866	1.46246e-06	8.23233e-06	2.9487e-06	TNFRSF1B/IFNG/IL1B/APOE/TNF	5
GO:0090594	inflammatory response to wounding	5/267	15/18866	1.46246e-06	8.23233e-06	2.9487e-06	GRN/HIF1A/TGFB1/IL1A/AGER	5
GO:0019369	arachidonic acid metabolic process	8/267	58/18866	1.50628e-06	8.46943e-06	3.03363e-06	PTGS2/CYP2D6/MAPK3/CYP2E1/CYP1A2/CYP2C19/CYP2B6/GPX1	8
GO:0070301	cellular response to hydrogen peroxide	10/267	100/18866	1.5403e-06	8.64712e-06	3.09727e-06	HDAC6/SIRT1/PDGFRB/KDM6B/IL6/IL10/PAWR/NQO1/LRRK2/HDAC2	10
GO:0006606	protein import into nucleus	12/267	150/18866	1.54135e-06	8.64712e-06	3.09727e-06	PTGS2/MAPK1/TSC2/TGFB1/IFNG/TP53/AKT1/PIK3R1/SHH/LEP/LRRK2/NF1	12
GO:0031348	negative regulation of defense response	16/267	269/18866	1.54566e-06	8.66161e-06	3.10247e-06	IGF1/TNFRSF1B/GRN/TNFRSF1A/IL2/APOE/IL10/SOD1/DRD2/F2/ADIPOQ/CCK/HLA-DRB1/AGER/GPX1/INS	16
GO:0007212	dopamine receptor signaling pathway	7/267	41/18866	1.56654e-06	8.74914e-06	3.13382e-06	GSK3B/GNAS/OPRM1/GNAL/DRD2/ALK/LRRK2	7
GO:0007618	mating	7/267	41/18866	1.56654e-06	8.74914e-06	3.13382e-06	TAC1/HDAC4/OXT/CNR1/PPP1R1B/PTEN/HDAC2	7
GO:0042596	fear response	7/267	41/18866	1.56654e-06	8.74914e-06	3.13382e-06	APOE/MECP2/BCL2/BDNF/PENK/CCK/DPP4	7
GO:0008643	carbohydrate transport	12/267	151/18866	1.65361e-06	9.22511e-06	3.3043e-06	IGF1/IL1B/AKT1/PIK3R1/EDNRA/BRAF/PRKCI/LEP/PTPN11/ADIPOQ/TNF/INS	12
GO:0001952	regulation of cell-matrix adhesion	11/267	125/18866	1.65764e-06	9.23725e-06	3.30865e-06	GSK3B/SFRP1/VEGFA/PTK2B/RAC1/CDH13/PIK3R1/CDKN2A/BCL2/PTEN/NF1	11
GO:0048469	cell maturation	13/267	179/18866	1.68564e-06	9.35709e-06	3.35158e-06	PRKACA/FGFR1/XBP1/HIF1A/VEGFA/PTK2B/BRCA2/RET/CTNNB1/MECP2/BCL2/LRRK2/MTOR	13
GO:0015908	fatty acid transport	10/267	101/18866	1.68851e-06	9.35709e-06	3.35158e-06	NOS2/ACSL4/P2RX7/OXT/IL1B/APOE/AKT1/DRD2/ACE/LEP	10
GO:0019217	regulation of fatty acid metabolic process	10/267	101/18866	1.68851e-06	9.35709e-06	3.35158e-06	BRCA1/PTGS2/SIRT1/PPARGC1A/CNR1/IL1B/AKT1/ADIPOQ/MTOR/INS	10
GO:0042102	positive regulation of T cell proliferation	10/267	101/18866	1.68851e-06	9.35709e-06	3.35158e-06	IGF1/IL2/IL1A/IL1B/IL6/IL18/SHH/FADD/LEP/AGER	10
GO:0042116	macrophage activation	10/267	101/18866	1.68851e-06	9.35709e-06	3.35158e-06	GRN/IFNG/IL6/IL10/PRKCE/JUN/MAPT/LRRK2/AGER/TNF	10
GO:0001658	branching involved in ureteric bud morphogenesis	8/267	59/18866	1.72141e-06	9.49069e-06	3.39943e-06	DLG1/FGF8/VEGFA/SHH/CTNNB1/GDNF/BCL2/PTCH1	8
GO:0042306	regulation of protein import into nucleus	8/267	59/18866	1.72141e-06	9.49069e-06	3.39943e-06	PTGS2/MAPK1/TGFB1/IFNG/PIK3R1/SHH/LEP/NF1	8
GO:0050707	regulation of cytokine secretion	8/267	59/18866	1.72141e-06	9.49069e-06	3.39943e-06	HDAC9/P2RX7/IFNG/IL1A/IL10/DRD2/TNF/INS	8
GO:0000422	autophagy of mitochondrion	9/267	79/18866	1.72593e-06	9.49069e-06	3.39943e-06	HDAC6/TSPO/HIF1A/TSC2/PPARGC1A/MFN2/TP53/SQSTM1/PRKN	9
GO:0050672	negative regulation of lymphocyte proliferation	9/267	79/18866	1.72593e-06	9.49069e-06	3.39943e-06	DLG1/PRKAR1A/IL2/IDO1/IL10/GNRH1/SHH/PAWR/HLA-DRB1	9
GO:0061726	mitochondrion disassembly	9/267	79/18866	1.72593e-06	9.49069e-06	3.39943e-06	HDAC6/TSPO/HIF1A/TSC2/PPARGC1A/MFN2/TP53/SQSTM1/PRKN	9
GO:1900034	regulation of cellular response to heat	9/267	79/18866	1.72593e-06	9.49069e-06	3.39943e-06	CREBBP/GSK3B/SIRT1/MAPK1/EP300/MAPK3/BAG1/MAPT/MTOR	9
GO:0045672	positive regulation of osteoclast differentiation	6/267	27/18866	1.75175e-06	9.6115e-06	3.4427e-06	GNAS/IFNG/IL17A/CREB1/FOS/TNF	6
GO:1903203	regulation of oxidative stress-induced neuron death	6/267	27/18866	1.75175e-06	9.6115e-06	3.4427e-06	REST/HIF1A/ATF4/IL10/CTNNB1/PRKN	6
GO:0018210	peptidyl-threonine modification	11/267	126/18866	1.79371e-06	9.83098e-06	3.52131e-06	PRKACA/GSK3B/MAPK1/TGFB1/MAPK8/AKT1/CDK5/MAP2K1/BCL2/LRRK2/MTOR	11
GO:1990778	protein localization to cell periphery	18/267	340/18866	1.82572e-06	9.99543e-06	3.58022e-06	TNFRSF1A/DLG1/TGFB1/IFNG/ADAM10/AKT1/PIK3R1/SQSTM1/PRKCI/CDK5/AR/PRKCE/BCL2L1/ADIPOQ/GPC6/PTCH1/TNF/INS	18
GO:0001504	neurotransmitter uptake	7/267	42/18866	1.85729e-06	1.0146e-05	3.63415e-06	PER2/GLUL/TOR1A/SLC6A3/DRD2/GDNF/PRKN	7
GO:1904591	positive regulation of protein import	7/267	42/18866	1.85729e-06	1.0146e-05	3.63415e-06	PTGS2/MAPK1/TGFB1/IFNG/PIK3R1/SHH/LEP	7
GO:0006110	regulation of glycolytic process	9/267	80/18866	1.92091e-06	1.04821e-05	3.75452e-06	IGF1/HDAC4/P2RX7/EP300/HIF1A/HTR2A/PPARGC1A/IFNG/INS	9
GO:0030326	embryonic limb morphogenesis	11/267	127/18866	1.93951e-06	1.05605e-05	3.78261e-06	CREBBP/GLI2/FGFR1/BAX/GNAS/FGF8/SHH/CTNNB1/CHD7/PTCH1/HDAC2	11
GO:0035113	embryonic appendage morphogenesis	11/267	127/18866	1.93951e-06	1.05605e-05	3.78261e-06	CREBBP/GLI2/FGFR1/BAX/GNAS/FGF8/SHH/CTNNB1/CHD7/PTCH1/HDAC2	11
GO:0032732	positive regulation of interleukin-1 production	8/267	60/18866	1.96214e-06	1.06489e-05	3.81427e-06	P2RX7/IFNG/IL17A/IL6/LPL/HDAC2/AGER/TNF	8
GO:0043388	positive regulation of DNA binding	8/267	60/18866	1.96214e-06	1.06489e-05	3.81427e-06	PAX6/IGF1/EP300/TGFB1/IFNG/NGF/CTNNB1/PRKN	8
GO:1903428	positive regulation of reactive oxygen species biosynthetic process	8/267	60/18866	1.96214e-06	1.06489e-05	3.81427e-06	HDAC4/PTGS2/IFNG/PTK2B/IL1B/AKT1/MTOR/TNF	8
GO:1903320	regulation of protein modification by small protein conjugation or removal	15/267	242/18866	1.98103e-06	1.07397e-05	3.84681e-06	GCLC/BRCA1/HDAC4/TSPO/PER2/AKT1/SQSTM1/CDK5/VCP/CTNNB1/PRKCE/PTEN/PRKN/LRRK2/MTOR	15
GO:0042472	inner ear morphogenesis	10/267	103/18866	2.02259e-06	1.09412e-05	3.919e-06	COL11A1/FGFR2/GLI2/FGFR1/FGF8/COL2A1/SOD1/HESX1/CHD7/FZD2	10
GO:0060079	excitatory postsynaptic potential	10/267	103/18866	2.02259e-06	1.09412e-05	3.919e-06	GSK3B/P2RX7/OPRM1/PTK2B/AKT1/DRD2/CDK5/MECP2/PTEN/LRRK2	10
GO:0002706	regulation of lymphocyte mediated immunity	12/267	154/18866	2.03502e-06	1.09966e-05	3.93882e-06	TNFRSF1B/P2RX7/TGFB1/IL2/IL1B/IL6/IL10/IL18/FADD/LEP/AGER/TNF	12
GO:0045342	MHC class II biosynthetic process	5/267	16/18866	2.10267e-06	1.13254e-05	4.05658e-06	SIRT1/XBP1/IFNG/IL10/HDAC2	5
GO:0060572	morphogenesis of an epithelial bud	5/267	16/18866	2.10267e-06	1.13254e-05	4.05658e-06	FGFR2/GLI2/SHH/CTNNB1/AR	5
GO:0071871	response to epinephrine	5/267	16/18866	2.10267e-06	1.13254e-05	4.05658e-06	PRKACA/PPARGC1A/SRD5A1/ADIPOQ/PENK	5
GO:0034644	cellular response to UV	9/267	81/18866	2.13457e-06	1.14848e-05	4.1137e-06	CREBBP/PTGS2/BAX/SIRT1/EP300/ATF4/TP53/PIK3R1/MC1R	9
GO:1990845	adaptive thermogenesis	12/267	155/18866	2.17839e-06	1.1708e-05	4.19364e-06	GNAS/OXT/PPARGC1A/VEGFA/MFN2/ATF4/PER2/KDM6B/IL18/LEP/EHMT1/ADIPOQ	12
GO:1903146	regulation of autophagy of mitochondrion	7/267	43/18866	2.19181e-06	1.17674e-05	4.21493e-06	HDAC6/TSPO/HIF1A/TSC2/MFN2/TP53/PRKN	7
GO:0001964	startle response	6/267	28/18866	2.20316e-06	1.17904e-05	4.22314e-06	SLC6A3/DRD2/MECP2/PTEN/PENK/PRKN	6
GO:0031069	hair follicle morphogenesis	6/267	28/18866	2.20316e-06	1.17904e-05	4.22314e-06	NGFR/FGFR2/GLI2/SHH/CTNNB1/BCL2	6
GO:0060512	prostate gland morphogenesis	6/267	28/18866	2.20316e-06	1.17904e-05	4.22314e-06	FGFR2/GLI2/ESR1/SFRP1/SHH/AR	6
GO:0016236	macroautophagy	17/267	310/18866	2.2091e-06	1.18095e-05	4.22998e-06	PRKACA/HDAC6/SIRT1/HIF1A/MAPK3/TSC2/MAPK8/MFN2/PIK3CA/TP53/AKT1/SQSTM1/CDK5/VCP/PRKN/LRRK2/MTOR	17
GO:0010574	regulation of vascular endothelial growth factor production	8/267	61/18866	2.2309e-06	1.19005e-05	4.2626e-06	BRCA1/PTGS2/HIF1A/TGFB1/IL1A/IL1B/ATF4/IL6	8
GO:1903078	positive regulation of protein localization to plasma membrane	8/267	61/18866	2.2309e-06	1.19005e-05	4.2626e-06	DLG1/IFNG/AKT1/PIK3R1/SQSTM1/PRKCI/PRKCE/TNF	8
GO:0007389	pattern specification process	21/267	455/18866	2.26248e-06	1.20561e-05	4.31832e-06	PAX6/FGFR2/PRKACA/GLI2/FGFR1/EP300/HIF1A/SFRP1/FGF8/SRF/TP53/KDM6A/SHH/OTX2/CTNNB1/GDNF/AR/ERBB4/MED12/PTCH1/DLL1	21
GO:0060326	cell chemotaxis	17/267	311/18866	2.30755e-06	1.22832e-05	4.39966e-06	FGFR1/MAPK1/MAPK3/CCL2/VEGFA/PDGFRB/DUSP1/PTK2B/IL1B/RAC1/IL6/IL10/ADAM10/IL6R/CXCL8/CSF1R/DPP4	17
GO:0030902	hindbrain development	12/267	156/18866	2.33062e-06	1.23927e-05	4.4389e-06	GLI2/PPARGC1A/TP53/RERE/SHH/CDK5/CTNNB1/MAP2K1/MECP2/BCL2/PTPN11/DLL1	12
GO:0072330	monocarboxylic acid biosynthetic process	15/267	246/18866	2.42671e-06	1.289e-05	4.61701e-06	BRCA1/PTGS2/SIRT1/CYP2D6/XBP1/IL1B/CYP2E1/IDO1/PER2/GSTM1/CYP27A1/CYP1A2/CYP3A4/LPL/ADIPOQ	15
GO:0048706	embryonic skeletal system development	11/267	130/18866	2.44117e-06	1.2953e-05	4.63957e-06	COL11A1/FGFR2/DLG1/GNAS/FGF8/COL1A1/COL2A1/SHH/CTNNB1/MED12/PAX5	11
GO:0043281	regulation of cysteine-type endopeptidase activity involved in apoptotic process	14/267	215/18866	2.45634e-06	1.30196e-05	4.66345e-06	NGFR/PTGS2/REST/BAX/SIRT1/VEGFA/NGF/AKT1/VCP/FADD/MAPT/CCK/TNF/GPX1	14
GO:0010770	positive regulation of cell morphogenesis involved in differentiation	12/267	157/18866	2.49216e-06	1.31955e-05	4.72644e-06	NGFR/ADNP/OLFM4/SRF/VEGFA/NGF/RAC1/NTRK2/MAP2K1/BDNF/MAPT/L1CAM	12
GO:0051851	modulation by host of symbiont process	8/267	62/18866	2.53033e-06	1.33692e-05	4.78867e-06	REST/SMARCB1/EP300/APOE/CRP/JUN/CSF1R/PRKN	8
GO:1904589	regulation of protein import	8/267	62/18866	2.53033e-06	1.33692e-05	4.78867e-06	PTGS2/MAPK1/TGFB1/IFNG/PIK3R1/SHH/LEP/NF1	8
GO:0032881	regulation of polysaccharide metabolic process	7/267	44/18866	2.57521e-06	1.35777e-05	4.86332e-06	IGF1/GSK3B/TGFB1/POMC/AKT1/MTOR/INS	7
GO:0044060	regulation of endocrine process	7/267	44/18866	2.57521e-06	1.35777e-05	4.86332e-06	TAC1/FGFR1/GNAS/POMC/IL1B/LEP/PTPN11	7
GO:0046928	regulation of neurotransmitter secretion	10/267	106/18866	2.6313e-06	1.38477e-05	4.96003e-06	GSK3B/HTR2A/CNR1/DRD2/CDK5/SNCG/ATP2A2/PRKN/LRRK2/NF1	10
GO:0010508	positive regulation of autophagy	11/267	131/18866	2.63197e-06	1.38477e-05	4.96003e-06	GSK3B/HDAC6/SIRT1/HIF1A/MAPK3/TSC2/IFNG/MFN2/PLK2/PRKN/LRRK2	11
GO:0072659	protein localization to plasma membrane	16/267	281/18866	2.72468e-06	1.43203e-05	5.12933e-06	TNFRSF1A/DLG1/TGFB1/IFNG/AKT1/PIK3R1/SQSTM1/PRKCI/CDK5/AR/PRKCE/BCL2L1/ADIPOQ/PTCH1/TNF/INS	16
GO:0016573	histone acetylation	12/267	159/18866	2.84516e-06	1.49378e-05	5.35051e-06	CREBBP/BRCA1/SIRT1/SMARCB1/EP300/MAPK3/PPARGC1A/KMT2A/IL1B/LIF/BRCA2/MECP2	12
GO:0046622	positive regulation of organ growth	8/267	63/18866	2.86322e-06	1.50168e-05	5.37882e-06	IGF1/FGFR2/FGFR1/MAPK1/FGF8/AKT1/ERBB4/MTOR	8
GO:0014031	mesenchymal cell development	9/267	84/18866	2.90287e-06	1.52088e-05	5.44759e-06	MAPK1/HIF1A/MAPK3/EDNRA/SHH/RET/GDNF/BCL2/ERBB4	9
GO:0015732	prostaglandin transport	5/267	17/18866	2.94441e-06	1.5362e-05	5.50244e-06	NOS2/P2RX7/OXT/IL1B/LEP	5
GO:0031649	heat generation	5/267	17/18866	2.94441e-06	1.5362e-05	5.50244e-06	PTGS2/IL1A/CNR1/IL1B/TNF	5
GO:0051580	regulation of neurotransmitter uptake	5/267	17/18866	2.94441e-06	1.5362e-05	5.50244e-06	PER2/TOR1A/DRD2/GDNF/PRKN	5
GO:0090494	dopamine uptake	5/267	17/18866	2.94441e-06	1.5362e-05	5.50244e-06	TOR1A/SLC6A3/DRD2/GDNF/PRKN	5
GO:0001974	blood vessel remodeling	7/267	45/18866	3.01302e-06	1.5622e-05	5.59558e-06	BAX/TGFB1/FGF8/LIF/ACE/NOS3/CHD7	7
GO:0006775	fat-soluble vitamin metabolic process	7/267	45/18866	3.01302e-06	1.5622e-05	5.59558e-06	FGFR1/VDR/IFNG/IL1B/CYP27A1/CYP3A4/TNF	7
GO:0010677	negative regulation of cellular carbohydrate metabolic process	7/267	45/18866	3.01302e-06	1.5622e-05	5.59558e-06	HDAC4/GSK3B/EP300/PPARGC1A/ADIPOQ/PRKN/INS	7
GO:0031018	endocrine pancreas development	7/267	45/18866	3.01302e-06	1.5622e-05	5.59558e-06	PAX6/GSK3B/MEN1/IL6/AKT1/IL6R/DLL1	7
GO:0045429	positive regulation of nitric oxide biosynthetic process	7/267	45/18866	3.01302e-06	1.5622e-05	5.59558e-06	PTGS2/IFNG/PTK2B/IL1B/AKT1/MTOR/TNF	7
GO:0090311	regulation of protein deacetylation	7/267	45/18866	3.01302e-06	1.5622e-05	5.59558e-06	EP300/MAPK8/IFNG/VEGFA/TP53/MAPT/LRRK2	7
GO:0006970	response to osmotic stress	9/267	85/18866	3.20692e-06	1.66101e-05	5.9495e-06	PTGS2/ABCB1/BAX/TSPO/OXT/PTK2B/TP53/SST/TNF	9
GO:0042130	negative regulation of T cell proliferation	8/267	64/18866	3.23255e-06	1.67082e-05	5.98465e-06	DLG1/PRKAR1A/IDO1/IL10/GNRH1/SHH/PAWR/HLA-DRB1	8
GO:0045453	bone resorption	8/267	64/18866	3.23255e-06	1.67082e-05	5.98465e-06	CD38/P2RX7/PTK2B/RAC1/IL6/CTNNB1/CSF1R/NF1	8
GO:0035066	positive regulation of histone acetylation	6/267	30/18866	3.39088e-06	1.74492e-05	6.25004e-06	BRCA1/SMARCB1/MAPK3/PPARGC1A/IL1B/LIF	6
GO:0036475	neuron death in response to oxidative stress	6/267	30/18866	3.39088e-06	1.74492e-05	6.25004e-06	REST/HIF1A/ATF4/IL10/CTNNB1/PRKN	6
GO:0043457	regulation of cellular respiration	6/267	30/18866	3.39088e-06	1.74492e-05	6.25004e-06	NOS2/HIF1A/PPARGC1A/IFNG/PIK3CA/VCP	6
GO:1904837	beta-catenin-TCF complex assembly	6/267	30/18866	3.39088e-06	1.74492e-05	6.25004e-06	CREBBP/EP300/MEN1/KMT2D/CTNNB1/TLE1	6
GO:0006939	smooth muscle contraction	10/267	109/18866	3.39338e-06	1.74492e-05	6.25004e-06	CD38/PTGS2/DLG1/OXT/HTR2A/SRF/SOD1/DRD2/EDNRA/GDNF	10
GO:0007249	I-kappaB kinase/NF-kappaB signaling	16/267	286/18866	3.41885e-06	1.7562e-05	6.29047e-06	TNFRSF1A/ESR1/SIRT1/IL1B/AKT1/PLK2/S100B/SQSTM1/CTNNB1/FADD/PRKCE/ADIPOQ/PRKN/HLA-DRB1/TLE1/TNF	16
GO:1902652	secondary alcohol metabolic process	12/267	162/18866	3.4574e-06	1.77418e-05	6.35486e-06	PON1/FGFR1/APOB/CYP2D6/GNB3/APOE/CYP27A1/CYP1A2/SOD1/LBR/CYP3A4/LEP	12
GO:0022408	negative regulation of cell-cell adhesion	13/267	191/18866	3.46935e-06	1.77849e-05	6.37028e-06	DLG1/TGFB1/PRKAR1A/IL2/VEGFA/IDO1/IL10/AKT1/GNRH1/SHH/PAWR/ADIPOQ/HLA-DRB1	13
GO:0010863	positive regulation of phospholipase C activity	7/267	46/18866	3.5112e-06	1.79258e-05	6.42076e-06	FGFR1/ESR1/HTR2A/PDGFRB/NTRK2/EDNRA/BDNF	7
GO:0032309	icosanoid secretion	7/267	46/18866	3.5112e-06	1.79258e-05	6.42076e-06	NOS2/P2RX7/OXT/IL1B/DRD2/ACE/LEP	7
GO:1904407	positive regulation of nitric oxide metabolic process	7/267	46/18866	3.5112e-06	1.79258e-05	6.42076e-06	PTGS2/IFNG/PTK2B/IL1B/AKT1/MTOR/TNF	7
GO:2000142	regulation of DNA-templated transcription, initiation	7/267	46/18866	3.5112e-06	1.79258e-05	6.42076e-06	ESR1/SRF/CREB1/TP53/CTNNB1/JUN/MED12	7
GO:0048565	digestive tract development	11/267	135/18866	3.53224e-06	1.80071e-05	6.44988e-06	FGFR2/GLI2/HIF1A/SFRP1/NPY/SHH/RET/CTNNB1/CXCL8/BCL2/TNF	11
GO:0006112	energy reserve metabolic process	9/267	86/18866	3.53794e-06	1.80071e-05	6.44988e-06	IGF1/GSK3B/GNAS/POMC/PER2/AKT1/LEP/MTOR/INS	9
GO:0008589	regulation of smoothened signaling pathway	9/267	86/18866	3.53794e-06	1.80071e-05	6.44988e-06	CREBBP/FGFR2/PRKACA/GLI2/SFRP1/SHH/VCP/OTX2/PTCH1	9
GO:0060675	ureteric bud morphogenesis	8/267	65/18866	3.64154e-06	1.85155e-05	6.63198e-06	DLG1/FGF8/VEGFA/SHH/CTNNB1/GDNF/BCL2/PTCH1	8
GO:0009135	purine nucleoside diphosphate metabolic process	11/267	136/18866	3.79554e-06	1.92593e-05	6.8984e-06	IGF1/HDAC4/DLG1/P2RX7/EP300/HIF1A/HTR2A/PPARGC1A/IFNG/LDHA/INS	11
GO:0009179	purine ribonucleoside diphosphate metabolic process	11/267	136/18866	3.79554e-06	1.92593e-05	6.8984e-06	IGF1/HDAC4/DLG1/P2RX7/EP300/HIF1A/HTR2A/PPARGC1A/IFNG/LDHA/INS	11
GO:0070838	divalent metal ion transport	21/267	471/18866	3.88191e-06	1.96775e-05	7.04822e-06	PRKACA/PTGS2/BAX/P2RX7/TSPO/HTR2A/CCL2/VDR/OPRM1/PDGFRB/PTK2B/DRD2/NOS3/CDK5/CTNNB1/PRKCE/CHD7/BCL2/ATP2A2/F2/DMD	21
GO:0001942	hair follicle development	9/267	87/18866	3.8979e-06	1.96787e-05	7.04863e-06	NGFR/FGFR2/GLI2/SHH/CTNNB1/BCL2/HDAC2/NF1/TNF	9
GO:0051781	positive regulation of cell division	9/267	87/18866	3.8979e-06	1.96787e-05	7.04863e-06	FGFR2/TGFB1/FGF8/VEGFA/IL1A/IL1B/DRD2/SHH/PRKCE	9
GO:1904705	regulation of vascular associated smooth muscle cell proliferation	9/267	87/18866	3.8979e-06	1.96787e-05	7.04863e-06	IGF1/SOD2/MFN2/DNMT1/IL10/PTEN/JUN/ADIPOQ/TNF	9
GO:1990874	vascular associated smooth muscle cell proliferation	9/267	87/18866	3.8979e-06	1.96787e-05	7.04863e-06	IGF1/SOD2/MFN2/DNMT1/IL10/PTEN/JUN/ADIPOQ/TNF	9
GO:0018393	internal peptidyl-lysine acetylation	12/267	164/18866	3.92744e-06	1.98078e-05	7.09486e-06	CREBBP/BRCA1/SIRT1/SMARCB1/EP300/MAPK3/PPARGC1A/KMT2A/IL1B/LIF/BRCA2/MECP2	12
GO:0048872	homeostasis of number of cells	15/267	256/18866	3.95808e-06	1.99221e-05	7.1358e-06	BAX/P2RX7/HIF1A/GATA1/IL2/SRF/VEGFA/KRAS/IL6/SOD1/AKT1/NOS3/FADD/BCL2/PTPN11	15
GO:0090257	regulation of muscle system process	15/267	256/18866	3.95808e-06	1.99221e-05	7.1358e-06	IGF1/TNFRSF1B/TNFRSF1A/HDAC4/PRKACA/PTGS2/DLG1/OXT/PPARGC1A/SRF/SOD1/NOS3/ATP2A2/MTOR/DMD	15
GO:0032652	regulation of interleukin-1 production	10/267	111/18866	4.00193e-06	2.00619e-05	7.18588e-06	IGF1/P2RX7/IFNG/IL17A/IL6/IL10/LPL/HDAC2/AGER/TNF	10
GO:0042303	molting cycle	10/267	111/18866	4.00193e-06	2.00619e-05	7.18588e-06	NGFR/FGFR2/PTGS2/GLI2/SHH/CTNNB1/BCL2/HDAC2/NF1/TNF	10
GO:0042633	hair cycle	10/267	111/18866	4.00193e-06	2.00619e-05	7.18588e-06	NGFR/FGFR2/PTGS2/GLI2/SHH/CTNNB1/BCL2/HDAC2/NF1/TNF	10
GO:1903008	organelle disassembly	10/267	111/18866	4.00193e-06	2.00619e-05	7.18588e-06	HDAC6/TSPO/HIF1A/TSC2/PPARGC1A/MFN2/TP53/SQSTM1/VCP/PRKN	10
GO:0070230	positive regulation of lymphocyte apoptotic process	5/267	18/18866	4.02984e-06	2.0121e-05	7.20706e-06	BAX/P2RX7/IDO1/IL10/TP53	5
GO:0090493	catecholamine uptake	5/267	18/18866	4.02984e-06	2.0121e-05	7.20706e-06	TOR1A/SLC6A3/DRD2/GDNF/PRKN	5
GO:0150078	positive regulation of neuroinflammatory response	5/267	18/18866	4.02984e-06	2.0121e-05	7.20706e-06	IL1B/IL6/IL18/LRRK2/TNF	5
GO:1901524	regulation of mitophagy	5/267	18/18866	4.02984e-06	2.0121e-05	7.20706e-06	HDAC6/TSC2/MFN2/TP53/PRKN	5
GO:0042552	myelination	11/267	137/18866	4.07586e-06	2.02713e-05	7.2609e-06	TNFRSF1B/TG/DLG1/SOD1/AKT1/NTRK2/S100B/CTNNB1/PTEN/NF1/MTOR	11
GO:0045776	negative regulation of blood pressure	7/267	47/18866	4.07619e-06	2.02713e-05	7.2609e-06	NOS2/OXT/SOD2/CNR1/DRD2/NOS3/ADIPOQ	7
GO:0051150	regulation of smooth muscle cell differentiation	7/267	47/18866	4.07619e-06	2.02713e-05	7.2609e-06	FGFR2/SIRT1/SOD2/SRF/DNMT1/SHH/MECP2	7
GO:0060986	endocrine hormone secretion	7/267	47/18866	4.07619e-06	2.02713e-05	7.2609e-06	TAC1/FGFR1/GNAS/POMC/IL1B/LEP/PTPN11	7
GO:0032922	circadian regulation of gene expression	8/267	66/18866	4.09357e-06	2.03173e-05	7.27736e-06	NGFR/SIRT1/PPARGC1A/KMT2A/ATF4/PER2/DRD2/HDAC2	8
GO:0072171	mesonephric tubule morphogenesis	8/267	66/18866	4.09357e-06	2.03173e-05	7.27736e-06	DLG1/FGF8/VEGFA/SHH/CTNNB1/GDNF/BCL2/PTCH1	8
GO:0040013	negative regulation of locomotion	19/267	397/18866	4.13684e-06	2.05117e-05	7.34698e-06	SFRP1/TGFB1/CCL2/PPARGC1A/SRF/DUSP1/APOE/AKT1/GNRH1/DRD2/SHH/MECP2/BCL2/PTEN/ERBB4/ADIPOQ/NF1/DPP4/TNF	19
GO:0002675	positive regulation of acute inflammatory response	6/267	31/18866	4.15506e-06	2.05612e-05	7.36472e-06	TAC1/PTGS2/CNR1/IL1B/IL6/TNF	6
GO:0014044	Schwann cell development	6/267	31/18866	4.15506e-06	2.05612e-05	7.36472e-06	SOD1/AKT1/NTRK2/CDK5/MED12/NF1	6
GO:0045732	positive regulation of protein catabolic process	14/267	225/18866	4.17525e-06	2.06406e-05	7.39317e-06	GCLC/TNFRSF1B/GSK3B/IFNG/PTK2B/IL1B/APOE/AKT1/PLK2/VCP/PTEN/PRKN/LRRK2/TNF	14
GO:0009798	axis specification	9/267	88/18866	4.28887e-06	2.11813e-05	7.58686e-06	PAX6/SFRP1/SRF/KDM6A/SHH/OTX2/CTNNB1/PTCH1/DLL1	9
GO:0035967	cellular response to topologically incorrect protein	12/267	166/18866	4.45286e-06	2.19695e-05	7.86916e-06	BAX/HDAC6/XBP1/EP300/CCL2/ATF4/TOR1A/PIK3R1/ATF3/VCP/CXCL8/PRKN	12
GO:0071897	DNA biosynthetic process	13/267	196/18866	4.60963e-06	2.27045e-05	8.13243e-06	SIRT1/MAPK1/MAPK3/PDGFRB/DUSP1/PTK2B/MEN1/REV1/POLG/TP53/VCP/CTNNB1/ADIPOQ	13
GO:0051271	negative regulation of cellular component movement	19/267	400/18866	4.61093e-06	2.27045e-05	8.13243e-06	SFRP1/TGFB1/CCL2/PPARGC1A/SRF/DUSP1/APOE/AKT1/GNRH1/DRD2/SHH/MECP2/BCL2/PTEN/ERBB4/ADIPOQ/NF1/DPP4/TNF	19
GO:0007272	ensheathment of neurons	11/267	139/18866	4.69128e-06	2.30094e-05	8.24163e-06	TNFRSF1B/TG/DLG1/SOD1/AKT1/NTRK2/S100B/CTNNB1/PTEN/NF1/MTOR	11
GO:0008366	axon ensheathment	11/267	139/18866	4.69128e-06	2.30094e-05	8.24163e-06	TNFRSF1B/TG/DLG1/SOD1/AKT1/NTRK2/S100B/CTNNB1/PTEN/NF1/MTOR	11
GO:0009185	ribonucleoside diphosphate metabolic process	11/267	139/18866	4.69128e-06	2.30094e-05	8.24163e-06	IGF1/HDAC4/DLG1/P2RX7/EP300/HIF1A/HTR2A/PPARGC1A/IFNG/LDHA/INS	11
GO:0043401	steroid hormone mediated signaling pathway	11/267	139/18866	4.69128e-06	2.30094e-05	8.24163e-06	BRCA1/ESR1/HDAC6/SIRT1/EP300/SFRP1/NR3C1/ESR2/NR3C2/KMT2D/AR	11
GO:0001938	positive regulation of endothelial cell proliferation	10/267	113/18866	4.70299e-06	2.30123e-05	8.24267e-06	FGFR1/SIRT1/HIF1A/VEGFA/IL10/CDH13/AKT1/JUN/NF1/MTOR	10
GO:0014033	neural crest cell differentiation	9/267	89/18866	4.71303e-06	2.30123e-05	8.24267e-06	MAPK1/HIF1A/MAPK3/SFRP1/EDNRA/SHH/RET/GDNF/ERBB4	9
GO:0022404	molting cycle process	9/267	89/18866	4.71303e-06	2.30123e-05	8.24267e-06	NGFR/FGFR2/GLI2/SHH/CTNNB1/BCL2/HDAC2/NF1/TNF	9
GO:0022405	hair cycle process	9/267	89/18866	4.71303e-06	2.30123e-05	8.24267e-06	NGFR/FGFR2/GLI2/SHH/CTNNB1/BCL2/HDAC2/NF1/TNF	9
GO:1900274	regulation of phospholipase C activity	7/267	48/18866	4.71492e-06	2.30123e-05	8.24267e-06	FGFR1/ESR1/HTR2A/PDGFRB/NTRK2/EDNRA/BDNF	7
GO:0072511	divalent inorganic cation transport	21/267	478/18866	4.8766e-06	2.37782e-05	8.51701e-06	PRKACA/PTGS2/BAX/P2RX7/TSPO/HTR2A/CCL2/VDR/OPRM1/PDGFRB/PTK2B/DRD2/NOS3/CDK5/CTNNB1/PRKCE/CHD7/BCL2/ATP2A2/F2/DMD	21
GO:0002819	regulation of adaptive immune response	12/267	168/18866	5.03918e-06	2.45453e-05	8.79177e-06	TNFRSF1B/P2RX7/SIRT1/TGFB1/IL2/IL1B/IL6/IL10/IL18/FADD/AGER/TNF	12
GO:0034694	response to prostaglandin	6/267	32/18866	5.05358e-06	2.45453e-05	8.79177e-06	APOB/OXT/SFRP1/AKT1/GNRH1/PRKCE	6
GO:0048730	epidermis morphogenesis	6/267	32/18866	5.05358e-06	2.45453e-05	8.79177e-06	NGFR/FGFR2/GLI2/SHH/CTNNB1/BCL2	6
GO:0098810	neurotransmitter reuptake	6/267	32/18866	5.05358e-06	2.45453e-05	8.79177e-06	PER2/TOR1A/SLC6A3/DRD2/GDNF/PRKN	6
GO:0016101	diterpenoid metabolic process	10/267	114/18866	5.09176e-06	2.46827e-05	8.84099e-06	APOB/CYP2D6/TTR/APOE/CYP1A2/SRD5A1/CYP3A4/LPL/GPC6/ADH1C	10
GO:0022037	metencephalon development	10/267	114/18866	5.09176e-06	2.46827e-05	8.84099e-06	GLI2/PPARGC1A/TP53/RERE/CDK5/MAP2K1/MECP2/BCL2/PTPN11/DLL1	10
GO:1904377	positive regulation of protein localization to cell periphery	8/267	68/18866	5.14146e-06	2.48994e-05	8.91862e-06	DLG1/IFNG/AKT1/PIK3R1/SQSTM1/PRKCI/PRKCE/TNF	8
GO:0043112	receptor metabolic process	13/267	198/18866	5.15142e-06	2.49235e-05	8.92724e-06	HDAC6/HIF1A/TGFB1/IFNG/VEGFA/APOE/IL10/DRD2/CDK5/CXCL8/ADIPOQ/HDAC2/TNF	13
GO:0032095	regulation of response to food	5/267	19/18866	5.40601e-06	2.6004e-05	9.31427e-06	OPRM1/NPY/LEP/CCK/MTOR	5
GO:0034393	positive regulation of smooth muscle cell apoptotic process	5/267	19/18866	5.40601e-06	2.6004e-05	9.31427e-06	IFNG/SOD2/MFN2/ATF4/CDKN2A	5
GO:0060749	mammary gland alveolus development	5/267	19/18866	5.40601e-06	2.6004e-05	9.31427e-06	ESR1/HIF1A/VEGFA/AR/ERBB4	5
GO:0061377	mammary gland lobule development	5/267	19/18866	5.40601e-06	2.6004e-05	9.31427e-06	ESR1/HIF1A/VEGFA/AR/ERBB4	5
GO:1905288	vascular associated smooth muscle cell apoptotic process	5/267	19/18866	5.40601e-06	2.6004e-05	9.31427e-06	IGF1/SOD2/MFN2/ATF4/DNMT1	5
GO:1905459	regulation of vascular associated smooth muscle cell apoptotic process	5/267	19/18866	5.40601e-06	2.6004e-05	9.31427e-06	IGF1/SOD2/MFN2/ATF4/DNMT1	5
GO:0002673	regulation of acute inflammatory response	7/267	49/18866	5.4348e-06	2.60923e-05	9.34588e-06	TAC1/PTGS2/CNR1/IL1B/IL6/TNF/INS	7
GO:0090199	regulation of release of cytochrome c from mitochondria	7/267	49/18866	5.4348e-06	2.60923e-05	9.34588e-06	IGF1/BAX/TP53/AKT1/BCL2L1/PRKN/GPX1	7
GO:0006096	glycolytic process	10/267	115/18866	5.50808e-06	2.63933e-05	9.45371e-06	IGF1/HDAC4/P2RX7/EP300/HIF1A/HTR2A/PPARGC1A/IFNG/LDHA/INS	10
GO:0060419	heart growth	10/267	115/18866	5.50808e-06	2.63933e-05	9.45371e-06	IGF1/FGFR2/FGFR1/MAPK1/PRKAR1A/DUSP6/PDLIM5/PTEN/ERBB4/MTOR	10
GO:0006094	gluconeogenesis	9/267	91/18866	5.67023e-06	2.71443e-05	9.72268e-06	SIRT1/EP300/PPARGC1A/ATF4/PER2/ATF3/LEP/ADIPOQ/INS	9
GO:0071230	cellular response to amino acid stimulus	8/267	69/18866	5.74525e-06	2.74414e-05	9.82911e-06	GCLC/XBP1/COL1A1/DNMT1/NTRK2/BCL2L1/MTOR/TNF	8
GO:0009755	hormone-mediated signaling pathway	13/267	200/18866	5.74878e-06	2.74414e-05	9.82911e-06	BRCA1/ESR1/HDAC6/SIRT1/EP300/SFRP1/NR3C1/ESR2/NR3C2/SST/KMT2D/AR/PTPN11	13
GO:0017038	protein import	13/267	200/18866	5.74878e-06	2.74414e-05	9.82911e-06	PTGS2/MAPK1/TSC2/TGFB1/IFNG/APOE/TP53/AKT1/PIK3R1/SHH/LEP/LRRK2/NF1	13
GO:0007292	female gamete generation	11/267	142/18866	5.7665e-06	2.74997e-05	9.84998e-06	IGF1/PTGS2/SIRT1/PRKAR1A/PTK2B/BRCA2/NOS3/KMT2D/CTNNB1/BCL2/LEP	11
GO:0006757	ATP generation from ADP	10/267	116/18866	5.95355e-06	2.83646e-05	1.01598e-05	IGF1/HDAC4/P2RX7/EP300/HIF1A/HTR2A/PPARGC1A/IFNG/LDHA/INS	10
GO:0051170	import into nucleus	12/267	171/18866	6.04598e-06	2.87775e-05	1.03077e-05	PTGS2/MAPK1/TSC2/TGFB1/IFNG/TP53/AKT1/PIK3R1/SHH/LEP/LRRK2/NF1	12
GO:0010952	positive regulation of peptidase activity	13/267	201/18866	6.0698e-06	2.88359e-05	1.03286e-05	GRN/NGFR/REST/BAX/SIRT1/MAPK3/NGF/VCP/FADD/MAPT/CCK/AGER/TNF	13
GO:0031099	regeneration	13/267	201/18866	6.0698e-06	2.88359e-05	1.03286e-05	IGF1/GRN/TSPO/MTR/IL6/IL10/MAP2K1/BCL2/PTEN/JUN/ERBB4/PTCH1/GPX1	13
GO:0001975	response to amphetamine	6/267	33/18866	6.10374e-06	2.88872e-05	1.0347e-05	HDAC9/OXT/PPP1R1B/SOD1/DRD2/HDAC2	6
GO:0033028	myeloid cell apoptotic process	6/267	33/18866	6.10374e-06	2.88872e-05	1.0347e-05	SIRT1/IL6/CDKN2A/BCL2/PTEN/ADIPOQ	6
GO:0040018	positive regulation of multicellular organism growth	6/267	33/18866	6.10374e-06	2.88872e-05	1.0347e-05	POU1F1/CREB1/SLC6A3/DRD2/CHD7/BCL2	6
GO:2000758	positive regulation of peptidyl-lysine acetylation	6/267	33/18866	6.10374e-06	2.88872e-05	1.0347e-05	BRCA1/SMARCB1/MAPK3/PPARGC1A/IL1B/LIF	6
GO:0106027	neuron projection organization	9/267	92/18866	6.20825e-06	2.93262e-05	1.05042e-05	GSK3B/HDAC6/APOE/ADAM10/PDLIM5/CDK5/PTEN/LRRK2/INS	9
GO:1903321	negative regulation of protein modification by small protein conjugation or removal	9/267	92/18866	6.20825e-06	2.93262e-05	1.05042e-05	GCLC/TSPO/PER2/AKT1/SQSTM1/CDK5/CTNNB1/PRKCE/MTOR	9
GO:0010718	positive regulation of epithelial to mesenchymal transition	7/267	50/18866	6.24381e-06	2.93277e-05	1.05048e-05	TGFB1/COL1A1/IL1B/IL6/CTNNB1/HDAC2/MTOR	7
GO:0042987	amyloid precursor protein catabolic process	7/267	50/18866	6.24381e-06	2.93277e-05	1.05048e-05	IGF1/IFNG/APOE/ADAM10/NTRK2/AGER/TNF	7
GO:0046850	regulation of bone remodeling	7/267	50/18866	6.24381e-06	2.93277e-05	1.05048e-05	CD38/P2RX7/SFRP1/IL6/LEP/CSF1R/NF1	7
GO:0048546	digestive tract morphogenesis	7/267	50/18866	6.24381e-06	2.93277e-05	1.05048e-05	FGFR2/GLI2/HIF1A/SFRP1/SHH/CTNNB1/BCL2	7
GO:0071715	icosanoid transport	7/267	50/18866	6.24381e-06	2.93277e-05	1.05048e-05	NOS2/P2RX7/OXT/IL1B/DRD2/ACE/LEP	7
GO:1901571	fatty acid derivative transport	7/267	50/18866	6.24381e-06	2.93277e-05	1.05048e-05	NOS2/P2RX7/OXT/IL1B/DRD2/ACE/LEP	7
GO:0032374	regulation of cholesterol transport	8/267	70/18866	6.40795e-06	3.00704e-05	1.07708e-05	PON1/SIRT1/TSPO/APOE/SHH/LEP/ADIPOQ/PTCH1	8
GO:0007050	cell cycle arrest	14/267	234/18866	6.56307e-06	3.07694e-05	1.10212e-05	BRCA1/PRKACA/BAX/EP300/TGFB1/IFNG/DUSP1/TP53/PLK2/CDKN2A/CDK5/MAP2K1/CXCL8/MTOR	14
GO:0072331	signal transduction by p53 class mediator	15/267	267/18866	6.59307e-06	3.08729e-05	1.10582e-05	BRCA1/ATRX/BAX/SIRT1/EP300/TBP/BRCA2/TP53/AKT1/PLK2/CDK5/BCL2/EHMT1/PRKN/HDAC2	15
GO:0010212	response to ionizing radiation	11/267	144/18866	6.59752e-06	3.08729e-05	1.10582e-05	BRCA1/BAX/SIRT1/SFRP1/MEN1/BRCA2/POLG/TP53/BCL2L1/BCL2/GPX1	11
GO:0002532	production of molecular mediator involved in inflammatory response	9/267	93/18866	6.7894e-06	3.17411e-05	1.13692e-05	NOS2/GRN/IL17A/IDO1/IL6/LEP/F2/TNF/INS	9
GO:0006633	fatty acid biosynthetic process	12/267	173/18866	6.81161e-06	3.18151e-05	1.13957e-05	BRCA1/PTGS2/SIRT1/CYP2D6/XBP1/IL1B/CYP2E1/GSTM1/CYP1A2/CYP3A4/LPL/ADIPOQ	12
GO:0051209	release of sequestered calcium ion into cytosol	10/267	118/18866	6.93882e-06	3.2379e-05	1.15977e-05	PRKACA/BAX/P2RX7/HTR2A/PTK2B/DRD2/PRKCE/CHD7/F2/DMD	10
GO:0038127	ERBB signaling pathway	11/267	145/18866	7.05086e-06	3.28711e-05	1.1774e-05	ERBB3/MAPK1/TGFB1/PTK2B/PIK3CA/CDH13/AKT1/PIK3R1/BRAF/ERBB4/PTPN11	11
GO:0010042	response to manganese ion	5/267	20/18866	7.12491e-06	3.31235e-05	1.18644e-05	PTGS2/TSPO/ATF4/PRKN/LRRK2	5
GO:0010875	positive regulation of cholesterol efflux	5/267	20/18866	7.12491e-06	3.31235e-05	1.18644e-05	PON1/SIRT1/APOE/ADIPOQ/PTCH1	5
GO:1900409	positive regulation of cellular response to oxidative stress	5/267	20/18866	7.12491e-06	3.31235e-05	1.18644e-05	REST/HDAC6/SOD1/PAWR/TNF	5
GO:0032371	regulation of sterol transport	8/267	71/18866	7.13414e-06	3.31356e-05	1.18687e-05	PON1/SIRT1/TSPO/APOE/SHH/LEP/ADIPOQ/PTCH1	8
GO:0050435	amyloid-beta metabolic process	7/267	51/18866	7.15042e-06	3.31804e-05	1.18847e-05	IGF1/IFNG/APOE/ADAM10/NTRK2/ACE/TNF	7
GO:0060070	canonical Wnt signaling pathway	17/267	339/18866	7.28668e-06	3.37812e-05	1.20999e-05	FGFR2/GSK3B/SFRP1/TGFB1/COL1A1/APOE/KDM6A/DVL3/SHH/VCP/CTNNB1/PTEN/FZD2/MED12/PRKN/LRRK2/TLE1	17
GO:0007616	long-term memory	6/267	34/18866	7.32427e-06	3.38299e-05	1.21174e-05	TAC1/SRF/APOE/DRD2/MECP2/MTOR	6
GO:0016242	negative regulation of macroautophagy	6/267	34/18866	7.32427e-06	3.38299e-05	1.21174e-05	TSC2/PIK3CA/TP53/AKT1/LRRK2/MTOR	6
GO:0030431	sleep	6/267	34/18866	7.32427e-06	3.38299e-05	1.21174e-05	OXT/HTR2A/SRD5A1/DRD2/IL18/FOS	6
GO:0042759	long-chain fatty acid biosynthetic process	6/267	34/18866	7.32427e-06	3.38299e-05	1.21174e-05	PTGS2/CYP2D6/CYP2E1/GSTM1/CYP1A2/CYP3A4	6
GO:0019319	hexose biosynthetic process	9/267	94/18866	7.41652e-06	3.42243e-05	1.22587e-05	SIRT1/EP300/PPARGC1A/ATF4/PER2/ATF3/LEP/ADIPOQ/INS	9
GO:0010822	positive regulation of mitochondrion organization	10/267	119/18866	7.48223e-06	3.44321e-05	1.23331e-05	GSK3B/BAX/HDAC6/HIF1A/MAPK8/PPARGC1A/MFN2/TP53/BCL2/PRKN	10
GO:0051153	regulation of striated muscle cell differentiation	10/267	119/18866	7.48223e-06	3.44321e-05	1.23331e-05	IGF1/HDAC9/HDAC4/XBP1/TGFB1/SHH/BCL2/BDNF/DLL1/MTOR	10
GO:0051283	negative regulation of sequestering of calcium ion	10/267	119/18866	7.48223e-06	3.44321e-05	1.23331e-05	PRKACA/BAX/P2RX7/HTR2A/PTK2B/DRD2/PRKCE/CHD7/F2/DMD	10
GO:0035966	response to topologically incorrect protein	13/267	205/18866	7.51796e-06	3.45646e-05	1.23805e-05	BAX/HDAC6/XBP1/EP300/CCL2/MFN2/ATF4/TOR1A/PIK3R1/ATF3/VCP/CXCL8/PRKN	13
GO:0014041	regulation of neuron maturation	4/267	10/18866	7.7034e-06	3.52549e-05	1.26278e-05	RET/BCL2/LRRK2/MTOR	4
GO:0033083	regulation of immature T cell proliferation	4/267	10/18866	7.7034e-06	3.52549e-05	1.26278e-05	IL1A/IL1B/GNRH1/SHH	4
GO:0034350	regulation of glial cell apoptotic process	4/267	10/18866	7.7034e-06	3.52549e-05	1.26278e-05	CCL2/PRKCI/CDK5/DLL1	4
GO:0045348	positive regulation of MHC class II biosynthetic process	4/267	10/18866	7.7034e-06	3.52549e-05	1.26278e-05	SIRT1/XBP1/IFNG/IL10	4
GO:0048755	branching morphogenesis of a nerve	4/267	10/18866	7.7034e-06	3.52549e-05	1.26278e-05	FGFR2/RERE/DRD2/LRRK2	4
GO:0045930	negative regulation of mitotic cell cycle	17/267	341/18866	7.87164e-06	3.59918e-05	1.28918e-05	BRCA1/DLG1/ATRX/BAX/EP300/TGFB1/CCL2/DUSP1/IL10/TP53/PLK2/CDKN2A/CTNNB1/BCL2L1/BCL2/PTEN/TNF	17
GO:0071383	cellular response to steroid hormone stimulus	13/267	206/18866	7.92449e-06	3.61532e-05	1.29496e-05	BRCA1/REST/ESR1/HDAC6/SIRT1/EP300/SFRP1/NR3C1/ESR2/SRD5A1/NR3C2/KMT2D/AR	13
GO:0045600	positive regulation of fat cell differentiation	8/267	72/18866	7.92865e-06	3.61532e-05	1.29496e-05	PTGS2/XBP1/HTR2A/SFRP1/CREB1/AKT1/LPL/INS	8
GO:0050663	cytokine secretion	8/267	72/18866	7.92865e-06	3.61532e-05	1.29496e-05	HDAC9/P2RX7/IFNG/IL1A/IL10/DRD2/TNF/INS	8
GO:0031103	axon regeneration	7/267	52/18866	8.16372e-06	3.71572e-05	1.33092e-05	GRN/TSPO/MTR/MAP2K1/BCL2/PTEN/JUN	7
GO:2001238	positive regulation of extrinsic apoptotic signaling pathway	7/267	52/18866	8.16372e-06	3.71572e-05	1.33092e-05	SFRP1/ATF3/RET/FADD/PTEN/NF1/TNF	7
GO:2000116	regulation of cysteine-type endopeptidase activity	14/267	239/18866	8.35742e-06	3.80042e-05	1.36126e-05	NGFR/PTGS2/REST/BAX/SIRT1/VEGFA/NGF/AKT1/VCP/FADD/MAPT/CCK/TNF/GPX1	14
GO:0002065	columnar/cuboidal epithelial cell differentiation	10/267	121/18866	8.68028e-06	3.94006e-05	1.41127e-05	PAX6/FGFR2/FGFR1/GSK3B/HIF1A/FGF8/NPY/MEN1/SOD1/DLL1	10
GO:0051282	regulation of sequestering of calcium ion	10/267	121/18866	8.68028e-06	3.94006e-05	1.41127e-05	PRKACA/BAX/P2RX7/HTR2A/PTK2B/DRD2/PRKCE/CHD7/F2/DMD	10
GO:0014046	dopamine secretion	6/267	35/18866	8.73541e-06	3.95788e-05	1.41766e-05	HTR2A/CNR1/DRD2/GDNF/SNCG/PRKN	6
GO:0014059	regulation of dopamine secretion	6/267	35/18866	8.73541e-06	3.95788e-05	1.41766e-05	HTR2A/CNR1/DRD2/GDNF/SNCG/PRKN	6
GO:0072078	nephron tubule morphogenesis	8/267	73/18866	8.7966e-06	3.982e-05	1.42629e-05	DLG1/FGF8/VEGFA/SHH/CTNNB1/GDNF/BCL2/PTCH1	8
GO:0060401	cytosolic calcium ion transport	12/267	178/18866	9.1095e-06	4.1199e-05	1.47569e-05	PRKACA/BAX/P2RX7/HTR2A/PTK2B/DRD2/PRKCE/CHD7/BCL2/ATP2A2/F2/DMD	12
GO:0031061	negative regulation of histone methylation	5/267	21/18866	9.24368e-06	4.17303e-05	1.49472e-05	BRCA1/SIRT1/SMARCB1/DNMT1/PAX5	5
GO:0090201	negative regulation of release of cytochrome c from mitochondria	5/267	21/18866	9.24368e-06	4.17303e-05	1.49472e-05	IGF1/AKT1/BCL2L1/PRKN/GPX1	5
GO:0032731	positive regulation of interleukin-1 beta production	7/267	53/18866	9.29337e-06	4.19167e-05	1.5014e-05	P2RX7/IFNG/IL17A/IL6/LPL/AGER/TNF	7
GO:0007265	Ras protein signal transduction	17/267	346/18866	9.5224e-06	4.29109e-05	1.53701e-05	IGF1/NGFR/PDGFRB/MFN2/STMN1/APOE/DNMT1/KRAS/NGF/RAC1/CDH13/TP53/PLK2/CDKN2A/SQSTM1/JUN/NF1	17
GO:0048704	embryonic skeletal system morphogenesis	9/267	97/18866	9.60393e-06	4.32004e-05	1.54738e-05	COL11A1/FGFR2/DLG1/GNAS/FGF8/COL2A1/CTNNB1/MED12/PAX5	9
GO:0071674	mononuclear cell migration	9/267	97/18866	9.60393e-06	4.32004e-05	1.54738e-05	MAPK1/MAPK3/CCL2/DUSP1/IL6/IL6R/CSF1R/AGER/TNF	9
GO:0045216	cell-cell junction organization	13/267	210/18866	9.75125e-06	4.38236e-05	1.5697e-05	PRKACA/DLG1/TGFB1/SRF/VEGFA/IL1B/ADAM10/CDH13/ACE/PRKCI/CTNNB1/CSF1R/TNF	13
GO:0022898	regulation of transmembrane transporter activity	15/267	276/18866	9.81023e-06	4.4049e-05	1.57777e-05	PRKACA/DLG1/ABCB1/CCL2/PPARGC1A/IFNG/OPRM1/PTK2B/DRD2/CDK5/PRKCE/BCL2/PTEN/DMD/INS	15
GO:0002703	regulation of leukocyte mediated immunity	13/267	211/18866	1.02622e-05	4.60369e-05	1.64898e-05	NOS2/TNFRSF1B/P2RX7/TGFB1/IL2/IL1B/IL6/IL10/IL18/FADD/LEP/AGER/TNF	13
GO:0001569	branching involved in blood vessel morphogenesis	6/267	36/18866	1.03589e-05	4.62217e-05	1.65559e-05	FGF8/SRF/VEGFA/EDNRA/SHH/CTNNB1	6
GO:0010092	specification of animal organ identity	6/267	36/18866	1.03589e-05	4.62217e-05	1.65559e-05	FGFR2/FGFR1/FGF8/CTNNB1/GDNF/AR	6
GO:0034405	response to fluid shear stress	6/267	36/18866	1.03589e-05	4.62217e-05	1.65559e-05	PTGS2/P2RX7/PDGFRB/PTK2B/AKT1/NOS3	6
GO:0070873	regulation of glycogen metabolic process	6/267	36/18866	1.03589e-05	4.62217e-05	1.65559e-05	IGF1/GSK3B/POMC/AKT1/MTOR/INS	6
GO:1905332	positive regulation of morphogenesis of an epithelium	6/267	36/18866	1.03589e-05	4.62217e-05	1.65559e-05	VEGFA/LIF/CTNNB1/GDNF/AR/MTOR	6
GO:2000310	regulation of NMDA receptor activity	6/267	36/18866	1.03589e-05	4.62217e-05	1.65559e-05	DLG1/CCL2/PPARGC1A/IFNG/OPRM1/PTK2B	6
GO:2000179	positive regulation of neural precursor cell proliferation	7/267	54/18866	1.05496e-05	4.70305e-05	1.68457e-05	PAX6/GLI2/HIF1A/VEGFA/DRD2/SHH/CTNNB1	7
GO:0033143	regulation of intracellular steroid hormone receptor signaling pathway	8/267	75/18866	1.07747e-05	4.79176e-05	1.71634e-05	BRCA1/ESR1/HDAC6/SIRT1/EP300/SFRP1/KMT2D/AR	8
GO:1900076	regulation of cellular response to insulin stimulus	8/267	75/18866	1.07747e-05	4.79176e-05	1.71634e-05	SIRT1/TSC2/IL1B/PIK3R1/LEP/LPL/PTPN11/INS	8
GO:0046031	ADP metabolic process	10/267	124/18866	1.0787e-05	4.79176e-05	1.71634e-05	IGF1/HDAC4/P2RX7/EP300/HIF1A/HTR2A/PPARGC1A/IFNG/LDHA/INS	10
GO:0051208	sequestering of calcium ion	10/267	124/18866	1.0787e-05	4.79176e-05	1.71634e-05	PRKACA/BAX/P2RX7/HTR2A/PTK2B/DRD2/PRKCE/CHD7/F2/DMD	10
GO:0010717	regulation of epithelial to mesenchymal transition	9/267	99/18866	1.13502e-05	5.02851e-05	1.80114e-05	SFRP1/TGFB1/COL1A1/IL1B/IL6/CTNNB1/PTEN/HDAC2/MTOR	9
GO:0051817	modulation of process of other organism involved in symbiotic interaction	9/267	99/18866	1.13502e-05	5.02851e-05	1.80114e-05	REST/SMARCB1/EP300/APOE/CRP/BCL2L1/JUN/CSF1R/PRKN	9
GO:0090277	positive regulation of peptide hormone secretion	9/267	99/18866	1.13502e-05	5.02851e-05	1.80114e-05	CD38/ACSL4/HIF1A/GLUL/RAC1/DRD2/PRKCE/HLA-DRB1/INS	9
GO:0048593	camera-type eye morphogenesis	10/267	125/18866	1.15808e-05	5.12617e-05	1.83612e-05	PAX6/BAX/HIF1A/VEGFA/MFN2/ATF4/NTRK2/CTNNB1/NF1/DLL1	10
GO:0002822	regulation of adaptive immune response based on somatic recombination of immune receptors built from immunoglobulin superfamily domains	11/267	153/18866	1.17663e-05	5.19902e-05	1.86222e-05	TNFRSF1B/P2RX7/TGFB1/IL2/IL1B/IL6/IL10/IL18/FADD/AGER/TNF	11
GO:0008203	cholesterol metabolic process	11/267	153/18866	1.17663e-05	5.19902e-05	1.86222e-05	PON1/APOB/CYP2D6/GNB3/APOE/CYP27A1/CYP1A2/SOD1/LBR/CYP3A4/LEP	11
GO:0034104	negative regulation of tissue remodeling	5/267	22/18866	1.18246e-05	5.21556e-05	1.86814e-05	CD38/P2RX7/SFRP1/IL6/AGER	5
GO:1902884	positive regulation of response to oxidative stress	5/267	22/18866	1.18246e-05	5.21556e-05	1.86814e-05	REST/HDAC6/SOD1/PAWR/TNF	5
GO:0050433	regulation of catecholamine secretion	7/267	55/18866	1.19434e-05	5.25215e-05	1.88125e-05	OXT/HTR2A/CNR1/DRD2/GDNF/SNCG/PRKN	7
GO:0031652	positive regulation of heat generation	4/267	11/18866	1.19707e-05	5.25215e-05	1.88125e-05	PTGS2/CNR1/IL1B/TNF	4
GO:0033079	immature T cell proliferation	4/267	11/18866	1.19707e-05	5.25215e-05	1.88125e-05	IL1A/IL1B/GNRH1/SHH	4
GO:0048853	forebrain morphogenesis	4/267	11/18866	1.19707e-05	5.25215e-05	1.88125e-05	FGF8/HESX1/PTEN/NF1	4
GO:0070933	histone H4 deacetylation	4/267	11/18866	1.19707e-05	5.25215e-05	1.88125e-05	HDAC9/HDAC4/REST/HDAC2	4
GO:1900112	regulation of histone H3-K9 trimethylation	4/267	11/18866	1.19707e-05	5.25215e-05	1.88125e-05	ATRX/SIRT1/SMARCB1/MECP2	4
GO:1903034	regulation of response to wounding	12/267	183/18866	1.20604e-05	5.28687e-05	1.89368e-05	GRN/XBP1/APOE/IL10/NOS3/MAP2K1/PRKCE/PTEN/F2/MTOR/AGER/TNF	12
GO:0035137	hindlimb morphogenesis	6/267	37/18866	1.22181e-05	5.35133e-05	1.91677e-05	GNAS/FGF8/SHH/CTNNB1/CHD7/PTCH1	6
GO:0046364	monosaccharide biosynthetic process	9/267	100/18866	1.23204e-05	5.39137e-05	1.93111e-05	SIRT1/EP300/PPARGC1A/ATF4/PER2/ATF3/LEP/ADIPOQ/INS	9
GO:0055007	cardiac muscle cell differentiation	10/267	126/18866	1.24246e-05	5.43221e-05	1.94574e-05	IGF1/TGFB1/SRF/VEGFA/PDGFRB/KDM6B/PDLIM5/NEB/DLL1/MTOR	10
GO:0002695	negative regulation of leukocyte activation	12/267	184/18866	1.27418e-05	5.56603e-05	1.99367e-05	GRN/DLG1/SFRP1/PRKAR1A/IL2/CNR1/IDO1/IL10/GNRH1/SHH/PAWR/HLA-DRB1	12
GO:0006913	nucleocytoplasmic transport	17/267	354/18866	1.28144e-05	5.59284e-05	2.00327e-05	PRKACA/PTGS2/GSK3B/MAPK1/TSC2/TGFB1/IFNG/IL1B/TP53/AKT1/PIK3R1/SHH/CDK5/LEP/PTPN11/LRRK2/NF1	17
GO:0061333	renal tubule morphogenesis	8/267	77/18866	1.31149e-05	5.71903e-05	2.04848e-05	DLG1/FGF8/VEGFA/SHH/CTNNB1/GDNF/BCL2/PTCH1	8
GO:0009132	nucleoside diphosphate metabolic process	11/267	155/18866	1.33044e-05	5.79659e-05	2.07626e-05	IGF1/HDAC4/DLG1/P2RX7/EP300/HIF1A/HTR2A/PPARGC1A/IFNG/LDHA/INS	11
GO:0001704	formation of primary germ layer	10/267	127/18866	1.33207e-05	5.79864e-05	2.07699e-05	COL11A1/FGFR2/PRKACA/FGFR1/PRKAR1A/SRF/DUSP1/KDM6B/KDM6A/CTNNB1	10
GO:0001708	cell fate specification	9/267	101/18866	1.33604e-05	5.80075e-05	2.07775e-05	PAX6/POU1F1/GLI2/FGFR1/SHH/CTNNB1/AR/PTCH1/DLL1	9
GO:0010522	regulation of calcium ion transport into cytosol	9/267	101/18866	1.33604e-05	5.80075e-05	2.07775e-05	PRKACA/BAX/P2RX7/PTK2B/PRKCE/CHD7/BCL2/F2/DMD	9
GO:0032637	interleukin-8 production	9/267	101/18866	1.33604e-05	5.80075e-05	2.07775e-05	NOS2/IL1B/CRP/IL6/IL10/FADD/LEP/ADIPOQ/TNF	9
GO:0072521	purine-containing compound metabolic process	20/267	472/18866	1.3968e-05	6.05928e-05	2.17035e-05	NOS2/IGF1/HDAC4/ACSL4/DLG1/P2RX7/ADA2/EP300/HIF1A/HTR2A/TGFB1/PPARGC1A/IFNG/TTR/LDHA/NOS3/VCP/LRRK2/GPX1/INS	20
GO:0051169	nuclear transport	17/267	357/18866	1.42898e-05	6.18221e-05	2.21438e-05	PRKACA/PTGS2/GSK3B/MAPK1/TSC2/TGFB1/IFNG/IL1B/TP53/AKT1/PIK3R1/SHH/CDK5/LEP/PTPN11/LRRK2/NF1	17
GO:0003156	regulation of animal organ formation	6/267	38/18866	1.43381e-05	6.18221e-05	2.21438e-05	FGFR1/FGF8/SHH/CTNNB1/GDNF/AR	6
GO:0032885	regulation of polysaccharide biosynthetic process	6/267	38/18866	1.43381e-05	6.18221e-05	2.21438e-05	IGF1/GSK3B/TGFB1/AKT1/MTOR/INS	6
GO:0043029	T cell homeostasis	6/267	38/18866	1.43381e-05	6.18221e-05	2.21438e-05	BAX/P2RX7/IL2/AKT1/FADD/BCL2	6
GO:0048009	insulin-like growth factor receptor signaling pathway	6/267	38/18866	1.43381e-05	6.18221e-05	2.21438e-05	IGF1/POU1F1/TSC2/AKT1/PIK3R1/AR	6
GO:0051930	regulation of sensory perception of pain	6/267	38/18866	1.43381e-05	6.18221e-05	2.21438e-05	COMT/OXT/OPRM1/IL10/CCK/MTOR	6
GO:0071392	cellular response to estradiol stimulus	6/267	38/18866	1.43381e-05	6.18221e-05	2.21438e-05	ESR1/SFRP1/PPARGC1A/IL10/ESR2/SRD5A1	6
GO:0042310	vasoconstriction	8/267	78/18866	1.44369e-05	6.21943e-05	2.22771e-05	CD38/PTGS2/HTR2A/PER2/AKT1/EDNRA/ACE/LEP	8
GO:2000060	positive regulation of ubiquitin-dependent protein catabolic process	9/267	102/18866	1.44744e-05	6.23025e-05	2.23159e-05	GCLC/GSK3B/PTK2B/AKT1/PLK2/VCP/PTEN/PRKN/LRRK2	9
GO:0006338	chromatin remodeling	13/267	218/18866	1.45483e-05	6.25664e-05	2.24104e-05	ARID1B/HDAC4/ATRX/ESR1/SIRT1/SMARCB1/DNMT1/KDM6B/RERE/KDM6A/CDKN2A/CHD7/HDAC2	13
GO:0007617	mating behavior	5/267	23/18866	1.49352e-05	6.39e-05	2.28881e-05	HDAC4/OXT/PPP1R1B/PTEN/HDAC2	5
GO:0030539	male genitalia development	5/267	23/18866	1.49352e-05	6.39e-05	2.28881e-05	FGF8/SRD5A1/SHH/CTNNB1/AR	5
GO:0031281	positive regulation of cyclase activity	5/267	23/18866	1.49352e-05	6.39e-05	2.28881e-05	NOS2/MAPK3/MAPK8/NOS3/NF1	5
GO:0032098	regulation of appetite	5/267	23/18866	1.49352e-05	6.39e-05	2.28881e-05	OPRM1/POMC/NPY/LEP/CCK	5
GO:0060445	branching involved in salivary gland morphogenesis	5/267	23/18866	1.49352e-05	6.39e-05	2.28881e-05	FGFR2/FGFR1/FGF8/SHH/TNF	5
GO:0090343	positive regulation of cell aging	5/267	23/18866	1.49352e-05	6.39e-05	2.28881e-05	SIRT1/KRAS/TP53/CDKN2A/PAWR	5
GO:0002285	lymphocyte activation involved in immune response	12/267	187/18866	1.49922e-05	6.40892e-05	2.29558e-05	XBP1/TGFB1/IL2/IFNG/PTK2B/IL6/IL10/TP53/IL18/IFNA1/DLL1/MTOR	12
GO:0001541	ovarian follicle development	7/267	57/18866	1.51902e-05	6.4769e-05	2.31993e-05	BAX/ESR1/VEGFA/SOD1/GNRH1/BCL2L1/BCL2	7
GO:0042743	hydrogen peroxide metabolic process	7/267	57/18866	1.51902e-05	6.4769e-05	2.31993e-05	HDAC6/TPO/RAC1/CYP1A2/SOD1/GPX1/HP	7
GO:0071398	cellular response to fatty acid	7/267	57/18866	1.51902e-05	6.4769e-05	2.31993e-05	APOB/SFRP1/PPARGC1A/CREB1/AKT1/PRKCE/LPL	7
GO:0009952	anterior/posterior pattern specification	13/267	219/18866	1.5274e-05	6.5071e-05	2.33075e-05	PAX6/GLI2/EP300/SFRP1/FGF8/SRF/TP53/KDM6A/SHH/OTX2/CTNNB1/MED12/DLL1	13
GO:0060047	heart contraction	15/267	287/18866	1.55873e-05	6.63491e-05	2.37653e-05	TAC1/HDAC4/PRKACA/DLG1/OXT/IL2/PIK3CA/SOD1/DRD2/ACE/NOS3/ATP2A2/MTOR/DMD/GPX1	15
GO:0043123	positive regulation of I-kappaB kinase/NF-kappaB signaling	12/267	188/18866	1.58159e-05	6.72645e-05	2.40932e-05	TNFRSF1A/IL1B/AKT1/PLK2/S100B/CTNNB1/FADD/PRKCE/ADIPOQ/PRKN/HLA-DRB1/TNF	12
GO:0090398	cellular senescence	8/267	79/18866	1.58691e-05	6.74334e-05	2.41537e-05	SIRT1/SRF/KRAS/TP53/PLK2/CDKN2A/MAP2K1/PAWR	8
GO:0001818	negative regulation of cytokine production	17/267	360/18866	1.59151e-05	6.75717e-05	2.42032e-05	IGF1/HDAC9/FGFR1/TSPO/TGFB1/IFNG/POMC/IDO1/RAC1/IL10/F2/ADIPOQ/HLA-DRB1/DLL1/AGER/TNF/MC1R	17
GO:0060402	calcium ion transport into cytosol	11/267	158/18866	1.59385e-05	6.76132e-05	2.42181e-05	PRKACA/BAX/P2RX7/HTR2A/PTK2B/DRD2/PRKCE/CHD7/BCL2/F2/DMD	11
GO:0009410	response to xenobiotic stimulus	10/267	130/18866	1.63512e-05	6.93052e-05	2.48241e-05	GCLC/CYP2D6/CYP2E1/GSTM1/CYP1A2/CYP3A4/CYP2C19/NQO1/CYP2B6/GPX1	10
GO:0045926	negative regulation of growth	14/267	254/18866	1.66175e-05	7.03742e-05	2.5207e-05	FGFR3/SIRT1/HIF1A/SFRP1/TGFB1/ESR2/TP53/CDKN2A/CDK5/BCL2/PTEN/PTCH1/DCC/MEG3	14
GO:0034205	amyloid-beta formation	6/267	39/18866	1.67454e-05	7.07956e-05	2.5358e-05	IGF1/IFNG/APOE/ADAM10/NTRK2/TNF	6
GO:0051931	regulation of sensory perception	6/267	39/18866	1.67454e-05	7.07956e-05	2.5358e-05	COMT/OXT/OPRM1/IL10/CCK/MTOR	6
GO:0002367	cytokine production involved in immune response	9/267	104/18866	1.69415e-05	7.15036e-05	2.56116e-05	TNFRSF1B/DLG1/SIRT1/TGFB1/IL1B/IL6/IL10/IL18/TNF	9
GO:0003300	cardiac muscle hypertrophy	9/267	104/18866	1.69415e-05	7.15036e-05	2.56116e-05	IGF1/TNFRSF1B/TNFRSF1A/HDAC4/PDLIM5/ATP2A2/LEP/HDAC2/MTOR	9
GO:1903793	positive regulation of anion transport	7/267	58/18866	1.70683e-05	7.19783e-05	2.57816e-05	ABCB1/P2RX7/OXT/IL1B/ATF4/APOE/CCK	7
GO:0006936	muscle contraction	17/267	362/18866	1.70884e-05	7.20021e-05	2.57901e-05	CD38/HDAC4/PRKACA/PTGS2/DLG1/OXT/HTR2A/SRF/PIK3CA/SOD1/DRD2/EDNRA/GDNF/ATP2A2/NEB/MTOR/DMD	17
GO:0014032	neural crest cell development	8/267	80/18866	1.74189e-05	7.32708e-05	2.62445e-05	MAPK1/HIF1A/MAPK3/EDNRA/SHH/RET/GDNF/ERBB4	8
GO:0031397	negative regulation of protein ubiquitination	8/267	80/18866	1.74189e-05	7.32708e-05	2.62445e-05	GCLC/TSPO/PER2/AKT1/SQSTM1/CDK5/PRKCE/MTOR	8
GO:0003206	cardiac chamber morphogenesis	10/267	131/18866	1.7485e-05	7.34253e-05	2.62999e-05	COL11A1/FGFR2/HIF1A/TGFB1/FGF8/SRF/TP53/NOS3/CHD7/FZD2	10
GO:0006766	vitamin metabolic process	10/267	131/18866	1.7485e-05	7.34253e-05	2.62999e-05	GCLC/FGFR1/VDR/IFNG/MTR/IL1B/CYP27A1/CYP3A4/MTHFR/TNF	10
GO:0060442	branching involved in prostate gland morphogenesis	4/267	12/18866	1.77563e-05	7.43145e-05	2.66184e-05	FGFR2/ESR1/SFRP1/SHH	4
GO:0071679	commissural neuron axon guidance	4/267	12/18866	1.77563e-05	7.43145e-05	2.66184e-05	VEGFA/NCAM1/GDNF/PTCH1	4
GO:0072537	fibroblast activation	4/267	12/18866	1.77563e-05	7.43145e-05	2.66184e-05	GCLC/IL17A/PDGFRB/LEP	4
GO:1902337	regulation of apoptotic process involved in morphogenesis	4/267	12/18866	1.77563e-05	7.43145e-05	2.66184e-05	TNFRSF1B/TNFRSF1A/BAX/VDR	4
GO:0021549	cerebellum development	9/267	105/18866	1.83035e-05	7.64766e-05	2.73928e-05	GLI2/PPARGC1A/TP53/RERE/CDK5/MAP2K1/MECP2/PTPN11/DLL1	9
GO:0030301	cholesterol transport	9/267	105/18866	1.83035e-05	7.64766e-05	2.73928e-05	PON1/APOB/SIRT1/TSPO/APOE/SHH/LEP/ADIPOQ/PTCH1	9
GO:0001759	organ induction	5/267	24/18866	1.86483e-05	7.75277e-05	2.77693e-05	FGFR1/FGF8/CTNNB1/GDNF/AR	5
GO:0010869	regulation of receptor biosynthetic process	5/267	24/18866	1.86483e-05	7.75277e-05	2.77693e-05	HDAC6/HIF1A/IFNG/ADIPOQ/HDAC2	5
GO:0034695	response to prostaglandin E	5/267	24/18866	1.86483e-05	7.75277e-05	2.77693e-05	OXT/SFRP1/AKT1/GNRH1/PRKCE	5
GO:0036003	positive regulation of transcription from RNA polymerase II promoter in response to stress	5/267	24/18866	1.86483e-05	7.75277e-05	2.77693e-05	HIF1A/VEGFA/ATF4/TP53/ATF3	5
GO:0050995	negative regulation of lipid catabolic process	5/267	24/18866	1.86483e-05	7.75277e-05	2.77693e-05	CNR1/IL1B/AKT1/TNF/INS	5
GO:2000637	positive regulation of gene silencing by miRNA	5/267	24/18866	1.86483e-05	7.75277e-05	2.77693e-05	TGFB1/MAP2K2/IL6/TP53/MAP2K1	5
GO:0031102	neuron projection regeneration	7/267	59/18866	1.91343e-05	7.94821e-05	2.84693e-05	GRN/TSPO/MTR/MAP2K1/BCL2/PTEN/JUN	7
GO:0048713	regulation of oligodendrocyte differentiation	6/267	40/18866	1.94684e-05	8.06687e-05	2.88944e-05	TNFRSF1B/SHH/CTNNB1/HDAC2/NF1/MTOR	6
GO:0072210	metanephric nephron development	6/267	40/18866	1.94684e-05	8.06687e-05	2.88944e-05	PDGFRB/LIF/RET/CTNNB1/GDNF/ADIPOQ	6
GO:1902991	regulation of amyloid precursor protein catabolic process	6/267	40/18866	1.94684e-05	8.06687e-05	2.88944e-05	IGF1/IFNG/APOE/NTRK2/AGER/TNF	6
GO:0032611	interleukin-1 beta production	9/267	106/18866	1.97577e-05	8.17993e-05	2.92993e-05	IGF1/P2RX7/IFNG/IL17A/IL1B/IL6/LPL/AGER/TNF	9
GO:0006165	nucleoside diphosphate phosphorylation	10/267	133/18866	1.99567e-05	8.2555e-05	2.957e-05	IGF1/HDAC4/P2RX7/EP300/HIF1A/HTR2A/PPARGC1A/IFNG/LDHA/INS	10
GO:1903050	regulation of proteolysis involved in cellular protein catabolic process	13/267	225/18866	2.03344e-05	8.40478e-05	3.01047e-05	GCLC/PRKACA/GSK3B/PTK2B/APOE/AKT1/PLK2/SHH/VCP/PTEN/PRKN/LRRK2/GPX1	13
GO:0007498	mesoderm development	10/267	134/18866	2.13012e-05	8.77847e-05	3.14432e-05	FGFR2/PRKACA/FGFR1/FGF8/PRKAR1A/SRF/VEGFA/KDM6B/KDM6A/SHH	10
GO:0043280	positive regulation of cysteine-type endopeptidase activity involved in apoptotic process	10/267	134/18866	2.13012e-05	8.77847e-05	3.14432e-05	NGFR/REST/BAX/SIRT1/NGF/VCP/FADD/MAPT/CCK/TNF	10
GO:0014897	striated muscle hypertrophy	9/267	107/18866	2.13089e-05	8.77847e-05	3.14432e-05	IGF1/TNFRSF1B/TNFRSF1A/HDAC4/PDLIM5/ATP2A2/LEP/HDAC2/MTOR	9
GO:0055017	cardiac muscle tissue growth	9/267	107/18866	2.13089e-05	8.77847e-05	3.14432e-05	IGF1/FGFR2/FGFR1/MAPK1/PRKAR1A/PDLIM5/PTEN/ERBB4/MTOR	9
GO:0019229	regulation of vasoconstriction	7/267	60/18866	2.14023e-05	8.78797e-05	3.14772e-05	CD38/PTGS2/HTR2A/PER2/AKT1/ACE/LEP	7
GO:0048747	muscle fiber development	7/267	60/18866	2.14023e-05	8.78797e-05	3.14772e-05	HDAC9/HDAC4/VEGFA/BCL2/NEB/DMD/GPX1	7
GO:0050994	regulation of lipid catabolic process	7/267	60/18866	2.14023e-05	8.78797e-05	3.14772e-05	CNR1/IL1B/AKT1/PRKCE/MTOR/TNF/INS	7
GO:0097755	positive regulation of blood vessel diameter	7/267	60/18866	2.14023e-05	8.78797e-05	3.14772e-05	SOD2/APOE/SOD1/NOS3/LEP/GPX1/INS	7
GO:0021532	neural tube patterning	6/267	41/18866	2.25373e-05	9.20104e-05	3.29568e-05	PAX6/PRKACA/GLI2/FGF8/SHH/PTCH1	6
GO:0031062	positive regulation of histone methylation	6/267	41/18866	2.25373e-05	9.20104e-05	3.29568e-05	BRCA1/SIRT1/KMT2A/DNMT1/CTNNB1/MECP2	6
GO:0033574	response to testosterone	6/267	41/18866	2.25373e-05	9.20104e-05	3.29568e-05	SIRT1/TSPO/DUSP1/SRD5A1/GNRH1/AR	6
GO:0046825	regulation of protein export from nucleus	6/267	41/18866	2.25373e-05	9.20104e-05	3.29568e-05	PRKACA/GSK3B/IL1B/TP53/CDK5/PTPN11	6
GO:0051354	negative regulation of oxidoreductase activity	6/267	41/18866	2.25373e-05	9.20104e-05	3.29568e-05	HDAC6/CNR1/PRKN/LRRK2/INS/HP	6
GO:1902042	negative regulation of extrinsic apoptotic signaling pathway via death domain receptors	6/267	41/18866	2.25373e-05	9.20104e-05	3.29568e-05	BRCA1/GSK3B/NOS3/FADD/BCL2L1/GPX1	6
GO:2000008	regulation of protein localization to cell surface	6/267	41/18866	2.25373e-05	9.20104e-05	3.29568e-05	TOR1A/AKT1/CTNNB1/BDNF/ERBB4/TNF	6
GO:0046939	nucleotide phosphorylation	10/267	135/18866	2.27227e-05	9.26917e-05	3.32008e-05	IGF1/HDAC4/P2RX7/EP300/HIF1A/HTR2A/PPARGC1A/IFNG/LDHA/INS	10
GO:0001523	retinoid metabolic process	9/267	108/18866	2.29623e-05	9.35926e-05	3.35235e-05	APOB/CYP2D6/TTR/APOE/CYP1A2/CYP3A4/LPL/GPC6/ADH1C	9
GO:0002053	positive regulation of mesenchymal cell proliferation	5/267	25/18866	2.3042e-05	9.36117e-05	3.35304e-05	FGFR2/FGFR1/VEGFA/SHH/CTNNB1	5
GO:0032104	regulation of response to extracellular stimulus	5/267	25/18866	2.3042e-05	9.36117e-05	3.35304e-05	OPRM1/NPY/LEP/CCK/MTOR	5
GO:0032107	regulation of response to nutrient levels	5/267	25/18866	2.3042e-05	9.36117e-05	3.35304e-05	OPRM1/NPY/LEP/CCK/MTOR	5
GO:0060148	positive regulation of posttranscriptional gene silencing	5/267	25/18866	2.3042e-05	9.36117e-05	3.35304e-05	TGFB1/MAP2K2/IL6/TP53/MAP2K1	5
GO:0034765	regulation of ion transmembrane transport	20/267	489/18866	2.32e-05	9.41769e-05	3.37328e-05	PRKACA/DLG1/ABCB1/BAX/P2RX7/CCL2/PPARGC1A/IFNG/OPRM1/PTK2B/PER2/AKT1/DRD2/CDK5/PRKCE/CHD7/PTEN/F2/MTOR/DMD	20
GO:0003015	heart process	15/267	297/18866	2.32724e-05	9.4394e-05	3.38106e-05	TAC1/HDAC4/PRKACA/DLG1/OXT/IL2/PIK3CA/SOD1/DRD2/ACE/NOS3/ATP2A2/MTOR/DMD/GPX1	15
GO:0043954	cellular component maintenance	7/267	61/18866	2.38875e-05	9.66533e-05	3.46198e-05	DLG1/SIRT1/APOE/MTHFR/CSF1R/HDAC2/INS	7
GO:0061912	selective autophagy	7/267	61/18866	2.38875e-05	9.66533e-05	3.46198e-05	HDAC6/MAPK3/TSC2/MFN2/TP53/SQSTM1/PRKN	7
GO:0090342	regulation of cell aging	7/267	61/18866	2.38875e-05	9.66533e-05	3.46198e-05	SIRT1/KRAS/TP53/PLK2/CDKN2A/PTEN/PAWR	7
GO:0002040	sprouting angiogenesis	12/267	196/18866	2.39562e-05	9.68528e-05	3.46913e-05	HDAC9/NGFR/PTGS2/SRF/VEGFA/PTK2B/GLUL/IL10/CDH13/AKT1/PLK2/DLL1	12
GO:0014896	muscle hypertrophy	9/267	109/18866	2.47235e-05	9.97936e-05	3.57446e-05	IGF1/TNFRSF1B/TNFRSF1A/HDAC4/PDLIM5/ATP2A2/LEP/HDAC2/MTOR	9
GO:2000278	regulation of DNA biosynthetic process	9/267	109/18866	2.47235e-05	9.97936e-05	3.57446e-05	MAPK1/MAPK3/PDGFRB/DUSP1/PTK2B/MEN1/TP53/CTNNB1/ADIPOQ	9
GO:0048864	stem cell development	8/267	84/18866	2.49515e-05	0.000100551	3.6016e-05	MAPK1/HIF1A/MAPK3/EDNRA/SHH/RET/GDNF/ERBB4	8
GO:0097061	dendritic spine organization	8/267	84/18866	2.49515e-05	0.000100551	3.6016e-05	HDAC6/APOE/ADAM10/PDLIM5/CDK5/PTEN/LRRK2/INS	8
GO:0009886	post-embryonic animal morphogenesis	4/267	13/18866	2.53629e-05	0.000101635	3.64041e-05	ATRX/BAX/GNAS/FBN1	4
GO:0010870	positive regulation of receptor biosynthetic process	4/267	13/18866	2.53629e-05	0.000101635	3.64041e-05	HDAC6/HIF1A/IFNG/HDAC2	4
GO:0021984	adenohypophysis development	4/267	13/18866	2.53629e-05	0.000101635	3.64041e-05	POU1F1/FGF8/SLC6A3/DRD2	4
GO:0030656	regulation of vitamin metabolic process	4/267	13/18866	2.53629e-05	0.000101635	3.64041e-05	VDR/IFNG/IL1B/TNF	4
GO:0031650	regulation of heat generation	4/267	13/18866	2.53629e-05	0.000101635	3.64041e-05	PTGS2/CNR1/IL1B/TNF	4
GO:0033089	positive regulation of T cell differentiation in thymus	4/267	13/18866	2.53629e-05	0.000101635	3.64041e-05	GLI2/IL1A/IL1B/SHH	4
GO:0060601	lateral sprouting from an epithelium	4/267	13/18866	2.53629e-05	0.000101635	3.64041e-05	FGFR2/GLI2/SHH/AR	4
GO:1903038	negative regulation of leukocyte cell-cell adhesion	10/267	137/18866	2.58114e-05	0.000103349	3.70182e-05	DLG1/PRKAR1A/IL2/IDO1/IL10/AKT1/GNRH1/SHH/PAWR/HLA-DRB1	10
GO:0046006	regulation of activated T cell proliferation	6/267	42/18866	2.5984e-05	0.00010379	3.71762e-05	IGF1/PRKAR1A/IL2/IL18/FADD/AGER	6
GO:0051602	response to electrical stimulus	6/267	42/18866	2.5984e-05	0.00010379	3.71762e-05	REST/P2RX7/OXT/PPARGC1A/PTEN/NQO1	6
GO:0090278	negative regulation of peptide hormone secretion	6/267	42/18866	2.5984e-05	0.00010379	3.71762e-05	REST/SFRP1/DRD2/LEP/PTPN11/PRKN	6
GO:0002821	positive regulation of adaptive immune response	9/267	110/18866	2.65981e-05	0.000105935	3.79443e-05	P2RX7/SIRT1/TGFB1/IL2/IL1B/IL6/IL18/FADD/TNF	9
GO:0006641	triglyceride metabolic process	9/267	110/18866	2.65981e-05	0.000105935	3.79443e-05	ACSL4/APOB/SIRT1/GNB3/APOE/CYP2E1/LPL/PTPN11/GPX1	9
GO:0002260	lymphocyte homeostasis	7/267	62/18866	2.66057e-05	0.000105935	3.79443e-05	BAX/P2RX7/HIF1A/IL2/AKT1/FADD/BCL2	7
GO:0010676	positive regulation of cellular carbohydrate metabolic process	7/267	62/18866	2.66057e-05	0.000105935	3.79443e-05	IGF1/POU1F1/SIRT1/PPARGC1A/AKT1/PRKCE/INS	7
GO:0099504	synaptic vesicle cycle	12/267	199/18866	2.78374e-05	0.000110751	3.96694e-05	GSK3B/P2RX7/HTR2A/CNR1/TOR1A/DRD2/CDK5/CTNNB1/PTEN/SNCG/ATP2A2/LRRK2	12
GO:0019430	removal of superoxide radicals	5/267	26/18866	2.81999e-05	0.000111837	4.00582e-05	SOD2/SOD1/NOS3/NQO1/TNF	5
GO:0034114	regulation of heterotypic cell-cell adhesion	5/267	26/18866	2.81999e-05	0.000111837	4.00582e-05	IL1B/IL10/ADIPOQ/AGER/TNF	5
GO:0035640	exploration behavior	5/267	26/18866	2.81999e-05	0.000111837	4.00582e-05	APOE/PRKCE/PENK/LRRK2/DPP4	5
GO:0042104	positive regulation of activated T cell proliferation	5/267	26/18866	2.81999e-05	0.000111837	4.00582e-05	IGF1/IL2/IL18/FADD/AGER	5
GO:0045931	positive regulation of mitotic cell cycle	11/267	168/18866	2.82537e-05	0.000111961	4.01027e-05	IGF1/FGFR1/FGF8/PDGFRB/IL1A/IL1B/BRCA2/AKT1/MECP2/PTPN11/INS	11
GO:0001776	leukocyte homeostasis	8/267	86/18866	2.96387e-05	0.00011717	4.19687e-05	BAX/P2RX7/HIF1A/IL2/IL6/AKT1/FADD/BCL2	8
GO:0006919	activation of cysteine-type endopeptidase activity involved in apoptotic process	8/267	86/18866	2.96387e-05	0.00011717	4.19687e-05	NGFR/BAX/NGF/VCP/FADD/MAPT/CCK/TNF	8
GO:0045445	myoblast differentiation	8/267	86/18866	2.96387e-05	0.00011717	4.19687e-05	IGF1/REST/TGFB1/SRF/IL18/SHH/DLL1/TNF	8
GO:0040019	positive regulation of embryonic development	6/267	43/18866	2.98421e-05	0.000117717	4.21645e-05	IGF1/SHH/OTX2/CTNNB1/GDNF/AR	6
GO:2000648	positive regulation of stem cell proliferation	6/267	43/18866	2.98421e-05	0.000117717	4.21645e-05	PAX6/HIF1A/VEGFA/DRD2/SHH/CTNNB1	6
GO:0016125	sterol metabolic process	11/267	169/18866	2.98477e-05	0.000117717	4.21645e-05	PON1/APOB/CYP2D6/GNB3/APOE/CYP27A1/CYP1A2/SOD1/LBR/CYP3A4/LEP	11
GO:0006275	regulation of DNA replication	9/267	112/18866	3.0711e-05	0.000121026	4.33498e-05	GLI2/FGFR1/ATRX/SMC3/TIMELESS/RAC1/BRCA2/TP53/JUN	9
GO:0072655	establishment of protein localization to mitochondrion	10/267	140/18866	3.11167e-05	0.000122432	4.38533e-05	BAX/TSPO/MAPK8/MFN2/TP53/AKT1/BCL2/PRKN/MAPT/LRRK2	10
GO:0097553	calcium ion transmembrane import into cytosol	10/267	140/18866	3.11167e-05	0.000122432	4.38533e-05	PRKACA/BAX/P2RX7/HTR2A/PTK2B/DRD2/PRKCE/CHD7/F2/DMD	10
GO:0060420	regulation of heart growth	8/267	87/18866	3.22454e-05	0.000126773	4.54081e-05	IGF1/FGFR2/FGFR1/MAPK1/DUSP6/PTEN/ERBB4/MTOR	8
GO:0002437	inflammatory response to antigenic stimulus	7/267	64/18866	3.28083e-05	0.000128783	4.61282e-05	OPRM1/CNR1/KDM6B/IL10/HLA-DRB1/TNF/GPX1	7
GO:0033344	cholesterol efflux	7/267	64/18866	3.28083e-05	0.000128783	4.61282e-05	PON1/APOB/SIRT1/APOE/SHH/ADIPOQ/PTCH1	7
GO:0016042	lipid catabolic process	16/267	343/18866	3.28377e-05	0.000128797	4.61332e-05	APOB/CNR1/IL1B/APOE/CYP27A1/CYP1A2/AKT1/SRD5A1/CYP3A4/PRKCE/LEP/LPL/ADIPOQ/MTOR/TNF/INS	16
GO:0035821	modulation of process of other organism	9/267	113/18866	3.29617e-05	0.000129182	4.62711e-05	REST/SMARCB1/EP300/APOE/CRP/BCL2L1/JUN/CSF1R/PRKN	9
GO:0008584	male gonad development	10/267	141/18866	3.30809e-05	0.000129547	4.6402e-05	ATRX/BAX/ESR1/GATA1/SFRP1/PDGFRB/SRD5A1/AR/BCL2L1/BCL2	10
GO:0045687	positive regulation of glial cell differentiation	6/267	44/18866	3.41475e-05	0.000133137	4.76878e-05	TNFRSF1B/TGFB1/LIF/SHH/HDAC2/MTOR	6
GO:0060612	adipose tissue development	6/267	44/18866	3.41475e-05	0.000133137	4.76878e-05	SIRT1/XBP1/PPARGC1A/PIK3CA/FTO/LEP	6
GO:1901985	positive regulation of protein acetylation	6/267	44/18866	3.41475e-05	0.000133137	4.76878e-05	BRCA1/SMARCB1/MAPK3/PPARGC1A/IL1B/LIF	6
GO:0006706	steroid catabolic process	5/267	27/18866	3.42109e-05	0.000133137	4.76878e-05	APOE/CYP27A1/CYP1A2/SRD5A1/CYP3A4	5
GO:0033081	regulation of T cell differentiation in thymus	5/267	27/18866	3.42109e-05	0.000133137	4.76878e-05	GLI2/IL1A/IL1B/SOD1/SHH	5
GO:0042501	serine phosphorylation of STAT protein	5/267	27/18866	3.42109e-05	0.000133137	4.76878e-05	IFNG/LIF/CDK5/RET/IFNA1	5
GO:0048520	positive regulation of behavior	5/267	27/18866	3.42109e-05	0.000133137	4.76878e-05	HDAC4/PENK/CCK/HDAC2/MTOR	5
GO:0071514	genetic imprinting	5/267	27/18866	3.42109e-05	0.000133137	4.76878e-05	BRCA1/GNAS/PIK3CA/PRMT7/MECP2	5
GO:0090559	regulation of membrane permeability	8/267	88/18866	3.5041e-05	0.00013605	4.87312e-05	GCLC/GSK3B/BAX/MAPK8/TP53/BCL2L1/BCL2/MTOR	8
GO:0002244	hematopoietic progenitor cell differentiation	11/267	172/18866	3.51047e-05	0.00013605	4.87312e-05	REST/GATA1/SFRP1/TGFB1/SRF/KMT2A/TP53/ACE/SHH/BCL2/CSF1R	11
GO:1990138	neuron projection extension	11/267	172/18866	3.51047e-05	0.00013605	4.87312e-05	GSK3B/ADNP/SRF/VEGFA/APOE/CDK5/CTNNB1/BDNF/PRKN/MAPT/L1CAM	11
GO:1903054	negative regulation of extracellular matrix organization	4/267	14/18866	3.51135e-05	0.00013605	4.87312e-05	TNFRSF1B/TNFRSF1A/TGFB1/DPP4	4
GO:1904748	regulation of apoptotic process involved in development	4/267	14/18866	3.51135e-05	0.00013605	4.87312e-05	TNFRSF1B/TNFRSF1A/BAX/VDR	4
GO:0007224	smoothened signaling pathway	10/267	142/18866	3.51501e-05	0.00013605	4.87312e-05	CREBBP/PAX6/FGFR2/PRKACA/GLI2/SFRP1/SHH/VCP/OTX2/PTCH1	10
GO:0046546	development of primary male sexual characteristics	10/267	142/18866	3.51501e-05	0.00013605	4.87312e-05	ATRX/BAX/ESR1/GATA1/SFRP1/PDGFRB/SRD5A1/AR/BCL2L1/BCL2	10
GO:0098693	regulation of synaptic vesicle cycle	9/267	114/18866	3.53505e-05	0.00013672	4.8971e-05	GSK3B/HTR2A/CNR1/TOR1A/DRD2/CDK5/PTEN/ATP2A2/LRRK2	9
GO:1905953	negative regulation of lipid localization	7/267	65/18866	3.63285e-05	0.000140393	5.02868e-05	CRP/IL6/AKT1/SHH/LEP/PTPN11/TNF	7
GO:0008286	insulin receptor signaling pathway	10/267	143/18866	3.73291e-05	0.000144149	5.1632e-05	GSK3B/SIRT1/TSC2/PIK3CA/IL1B/AKT1/PIK3R1/LEP/PTPN11/INS	10
GO:0061053	somite development	8/267	89/18866	3.80364e-05	0.000146733	5.25578e-05	EP300/SFRP1/TP53/KDM6A/SHH/MED12/PTCH1/DLL1	8
GO:0043588	skin development	18/267	425/18866	3.80572e-05	0.000146733	5.25578e-05	PAX6/NGFR/FGFR2/GLI2/GNAS/COL1A1/VDR/SRF/STMN1/FLNB/SHH/CTNNB1/MAP2K1/BCL2/HDAC2/NF1/DLL1/TNF	18
GO:0090287	regulation of cellular response to growth factor stimulus	15/267	310/18866	3.81624e-05	0.000147026	5.26624e-05	CREBBP/NGFR/FGFR1/SIRT1/EP300/HIF1A/SFRP1/TGFB1/IL1B/MEN1/TP53/OTX2/FBN1/CTNNB1/DLL1	15
GO:0034198	cellular response to amino acid starvation	6/267	45/18866	3.89374e-05	0.00014978	5.3649e-05	MAPK1/MAPK3/MAPK8/ATF4/ATF3/MTOR	6
GO:1901028	regulation of mitochondrial outer membrane permeabilization involved in apoptotic signaling pathway	6/267	45/18866	3.89374e-05	0.00014978	5.3649e-05	GCLC/GSK3B/BAX/MAPK8/TP53/BCL2	6
GO:0015718	monocarboxylic acid transport	11/267	174/18866	3.90369e-05	0.000150047	5.37447e-05	NOS2/ACSL4/P2RX7/OXT/IL1B/APOE/AKT1/DRD2/ACE/LEP/NF1	11
GO:0046034	ATP metabolic process	15/267	311/18866	3.95958e-05	0.000152064	5.44671e-05	IGF1/HDAC4/P2RX7/TSPO/EP300/HIF1A/HTR2A/TGFB1/PPARGC1A/IFNG/LDHA/TP53/VCP/MECP2/INS	15
GO:0070585	protein localization to mitochondrion	10/267	144/18866	3.96225e-05	0.000152064	5.44671e-05	BAX/TSPO/MAPK8/MFN2/TP53/AKT1/BCL2/PRKN/MAPT/LRRK2	10
GO:0046626	regulation of insulin receptor signaling pathway	7/267	66/18866	4.01529e-05	0.000153981	5.51539e-05	SIRT1/TSC2/IL1B/PIK3R1/LEP/PTPN11/INS	7
GO:0060964	regulation of gene silencing by miRNA	9/267	116/18866	4.05701e-05	0.000155462	5.56841e-05	ESR1/TGFB1/MAP2K2/IL6/TP53/MAP2K1/LIN28B/TNF/NEAT1	9
GO:0007269	neurotransmitter secretion	11/267	175/18866	4.11414e-05	0.000157034	5.62472e-05	GSK3B/P2RX7/HTR2A/CNR1/DRD2/CDK5/SNCG/ATP2A2/PRKN/LRRK2/NF1	11
GO:0099643	signal release from synapse	11/267	175/18866	4.11414e-05	0.000157034	5.62472e-05	GSK3B/P2RX7/HTR2A/CNR1/DRD2/CDK5/SNCG/ATP2A2/PRKN/LRRK2/NF1	11
GO:0002360	T cell lineage commitment	5/267	28/18866	4.11691e-05	0.000157034	5.62472e-05	IL6/TP53/SHH/BCL2/MTOR	5
GO:0033598	mammary gland epithelial cell proliferation	5/267	28/18866	4.11691e-05	0.000157034	5.62472e-05	BAX/ESR1/MAPK1/BRCA2/GPX1	5
GO:0071450	cellular response to oxygen radical	5/267	28/18866	4.11691e-05	0.000157034	5.62472e-05	SOD2/SOD1/NOS3/NQO1/TNF	5
GO:0071451	cellular response to superoxide	5/267	28/18866	4.11691e-05	0.000157034	5.62472e-05	SOD2/SOD1/NOS3/NQO1/TNF	5
GO:0014902	myotube differentiation	9/267	117/18866	4.34151e-05	0.000165474	5.92706e-05	IGF1/HDAC9/HDAC4/XBP1/SHH/BCL2/BDNF/MTOR/GPX1	9
GO:0005978	glycogen biosynthetic process	6/267	46/18866	4.42513e-05	0.000167574	6.00228e-05	IGF1/GSK3B/PER2/AKT1/MTOR/INS	6
GO:0009250	glucan biosynthetic process	6/267	46/18866	4.42513e-05	0.000167574	6.00228e-05	IGF1/GSK3B/PER2/AKT1/MTOR/INS	6
GO:0010874	regulation of cholesterol efflux	6/267	46/18866	4.42513e-05	0.000167574	6.00228e-05	PON1/SIRT1/APOE/SHH/ADIPOQ/PTCH1	6
GO:0017144	drug metabolic process	6/267	46/18866	4.42513e-05	0.000167574	6.00228e-05	CYP2D6/CYP2E1/CYP1A2/CYP3A4/CYP2C19/CYP2B6	6
GO:0050798	activated T cell proliferation	6/267	46/18866	4.42513e-05	0.000167574	6.00228e-05	IGF1/PRKAR1A/IL2/IL18/FADD/AGER	6
GO:0051646	mitochondrion localization	6/267	46/18866	4.42513e-05	0.000167574	6.00228e-05	HDAC6/HIF1A/MFN2/ALB/MAPT/LRRK2	6
GO:1900744	regulation of p38MAPK cascade	6/267	46/18866	4.42513e-05	0.000167574	6.00228e-05	DLG1/VEGFA/DUSP1/IL1B/LEP/AGER	6
GO:0032890	regulation of organic acid transport	7/267	67/18866	4.43017e-05	0.000167574	6.00228e-05	P2RX7/OXT/IL1B/PER2/AKT1/LEP/CCK	7
GO:0050918	positive chemotaxis	7/267	67/18866	4.43017e-05	0.000167574	6.00228e-05	TSC2/FGF8/VEGFA/CDH13/GDNF/CXCL8/AGER	7
GO:0071300	cellular response to retinoic acid	7/267	67/18866	4.43017e-05	0.000167574	6.00228e-05	FGFR2/COL1A1/CREB1/PTK2B/RET/LEP/HDAC2	7
GO:0034620	cellular response to unfolded protein	10/267	146/18866	4.45723e-05	0.00016847	6.03437e-05	BAX/XBP1/EP300/CCL2/ATF4/PIK3R1/ATF3/VCP/CXCL8/PRKN	10
GO:0033273	response to vitamin	8/267	91/18866	4.46712e-05	0.000168717	6.04319e-05	PTGS2/TSPO/SFRP1/COL1A1/VDR/LEP/MTHFR/PENK	8
GO:0015918	sterol transport	9/267	118/18866	4.64269e-05	0.000175083	6.27121e-05	PON1/APOB/SIRT1/TSPO/APOE/SHH/LEP/ADIPOQ/PTCH1	9
GO:0050868	negative regulation of T cell activation	9/267	118/18866	4.64269e-05	0.000175083	6.27121e-05	DLG1/PRKAR1A/IL2/IDO1/IL10/GNRH1/SHH/PAWR/HLA-DRB1	9
GO:0006089	lactate metabolic process	4/267	15/18866	4.73502e-05	0.000177759	6.36707e-05	HIF1A/PER2/LDHA/TP53	4
GO:0048308	organelle inheritance	4/267	15/18866	4.73502e-05	0.000177759	6.36707e-05	MAPK1/MAPK3/MAP2K2/MAP2K1	4
GO:0048313	Golgi inheritance	4/267	15/18866	4.73502e-05	0.000177759	6.36707e-05	MAPK1/MAPK3/MAP2K2/MAP2K1	4
GO:0048569	post-embryonic animal organ development	4/267	15/18866	4.73502e-05	0.000177759	6.36707e-05	BAX/VEGFA/LDHA/FBN1	4
GO:1901550	regulation of endothelial cell development	4/267	15/18866	4.73502e-05	0.000177759	6.36707e-05	TNFRSF1A/VEGFA/IL1B/TNF	4
GO:1903140	regulation of establishment of endothelial barrier	4/267	15/18866	4.73502e-05	0.000177759	6.36707e-05	TNFRSF1A/VEGFA/IL1B/TNF	4
GO:0009953	dorsal/ventral pattern formation	8/267	92/18866	4.83344e-05	0.000181181	6.48966e-05	PAX6/PRKACA/GLI2/SFRP1/FGF8/SHH/CTNNB1/PTCH1	8
GO:0045582	positive regulation of T cell differentiation	8/267	92/18866	4.83344e-05	0.000181181	6.48966e-05	GLI2/XBP1/IL2/IFNG/IL1A/IL1B/IL18/SHH	8
GO:0016239	positive regulation of macroautophagy	7/267	68/18866	4.87955e-05	0.000182499	6.53684e-05	HDAC6/SIRT1/HIF1A/MAPK3/TSC2/MFN2/PRKN	7
GO:0042446	hormone biosynthetic process	7/267	68/18866	4.87955e-05	0.000182499	6.53684e-05	TG/REST/TSPO/HIF1A/PPARGC1A/TPO/SRD5A1	7
GO:0051148	negative regulation of muscle cell differentiation	7/267	68/18866	4.87955e-05	0.000182499	6.53684e-05	HDAC4/XBP1/DNMT1/SHH/MECP2/BDNF/DLL1	7
GO:0001958	endochondral ossification	5/267	29/18866	4.91741e-05	0.000182547	6.53858e-05	FGFR3/GNAS/COL1A1/COL2A1/INPPL1	5
GO:0007263	nitric oxide mediated signal transduction	5/267	29/18866	4.91741e-05	0.000182547	6.53858e-05	NOS2/VEGFA/APOE/NOS3/INS	5
GO:0008209	androgen metabolic process	5/267	29/18866	4.91741e-05	0.000182547	6.53858e-05	ESR1/PPARGC1A/SRD5A1/CYP3A4/SHH	5
GO:0032373	positive regulation of sterol transport	5/267	29/18866	4.91741e-05	0.000182547	6.53858e-05	PON1/SIRT1/APOE/ADIPOQ/PTCH1	5
GO:0032376	positive regulation of cholesterol transport	5/267	29/18866	4.91741e-05	0.000182547	6.53858e-05	PON1/SIRT1/APOE/ADIPOQ/PTCH1	5
GO:0033032	regulation of myeloid cell apoptotic process	5/267	29/18866	4.91741e-05	0.000182547	6.53858e-05	SIRT1/CDKN2A/BCL2/PTEN/ADIPOQ	5
GO:0035116	embryonic hindlimb morphogenesis	5/267	29/18866	4.91741e-05	0.000182547	6.53858e-05	GNAS/FGF8/SHH/CTNNB1/CHD7	5
GO:0036075	replacement ossification	5/267	29/18866	4.91741e-05	0.000182547	6.53858e-05	FGFR3/GNAS/COL1A1/COL2A1/INPPL1	5
GO:0045671	negative regulation of osteoclast differentiation	5/267	29/18866	4.91741e-05	0.000182547	6.53858e-05	SFRP1/PIK3R1/FBN1/CTNNB1/NF1	5
GO:0060441	epithelial tube branching involved in lung morphogenesis	5/267	29/18866	4.91741e-05	0.000182547	6.53858e-05	FGFR2/KRAS/SHH/CTNNB1/TNF	5
GO:0031396	regulation of protein ubiquitination	12/267	211/18866	4.93556e-05	0.000183085	6.55784e-05	GCLC/BRCA1/TSPO/PER2/AKT1/SQSTM1/CDK5/PRKCE/PTEN/PRKN/LRRK2/MTOR	12
GO:0046486	glycerolipid metabolic process	18/267	434/18866	4.99226e-05	0.000185051	6.62826e-05	PON1/ACSL4/APOB/SIRT1/HTR2A/GNB3/PDGFRB/PIK3CA/APOE/CYP2E1/PIK3R1/INPPL1/MECP2/PTEN/LPL/PTPN11/CSF1R/GPX1	18
GO:0014075	response to amine	6/267	47/18866	5.01306e-05	0.000185409	6.64108e-05	HDAC9/OXT/PPP1R1B/SOD1/DRD2/HDAC2	6
GO:0048599	oocyte development	6/267	47/18866	5.01306e-05	0.000185409	6.64108e-05	IGF1/PTK2B/BRCA2/KMT2D/CTNNB1/BCL2	6
GO:0070849	response to epidermal growth factor	6/267	47/18866	5.01306e-05	0.000185409	6.64108e-05	MAPK1/MAPK3/COL1A1/AKT1/ERBB4/PTPN11	6
GO:0060147	regulation of posttranscriptional gene silencing	9/267	120/18866	5.29823e-05	0.000195522	7.00331e-05	ESR1/TGFB1/MAP2K2/IL6/TP53/MAP2K1/LIN28B/TNF/NEAT1	9
GO:0060966	regulation of gene silencing by RNA	9/267	120/18866	5.29823e-05	0.000195522	7.00331e-05	ESR1/TGFB1/MAP2K2/IL6/TP53/MAP2K1/LIN28B/TNF/NEAT1	9
GO:1903364	positive regulation of cellular protein catabolic process	10/267	149/18866	5.29824e-05	0.000195522	7.00331e-05	GCLC/GSK3B/PTK2B/APOE/AKT1/PLK2/VCP/PTEN/PRKN/LRRK2	10
GO:0008544	epidermis development	19/267	477/18866	5.31197e-05	0.000195884	7.01628e-05	PAX6/NGFR/FGFR2/GLI2/FGFR1/VDR/FLNB/SOD1/SHH/CTNNB1/MAP2K1/BCL2/ATP2A2/PTCH1/HLA-DRB1/HDAC2/NF1/DLL1/TNF	19
GO:1901796	regulation of signal transduction by p53 class mediator	11/267	180/18866	5.31934e-05	0.000196011	7.02083e-05	BRCA1/SIRT1/EP300/TBP/TP53/AKT1/CDK5/BCL2/EHMT1/PRKN/HDAC2	11
GO:0042698	ovulation cycle	7/267	69/18866	5.3656e-05	0.00019757	7.07666e-05	ESR1/SIRT1/ADNP/OPRM1/GNRH1/NOS3/LEP	7
GO:0010950	positive regulation of endopeptidase activity	11/267	181/18866	5.5937e-05	0.000205817	7.37207e-05	NGFR/REST/BAX/SIRT1/NGF/VCP/FADD/MAPT/CCK/AGER/TNF	11
GO:0010948	negative regulation of cell cycle process	16/267	359/18866	5.65893e-05	0.000207865	7.44542e-05	BRCA1/ATRX/BAX/EP300/L3MBTL2/CCL2/PRKAR1A/DUSP1/LIF/MEN1/TP53/PLK2/CDKN2A/BCL2/PTEN/EHMT1	16
GO:0055023	positive regulation of cardiac muscle tissue growth	6/267	48/18866	5.66185e-05	0.000207865	7.44542e-05	IGF1/FGFR2/FGFR1/MAPK1/ERBB4/MTOR	6
GO:1990928	response to amino acid starvation	6/267	48/18866	5.66185e-05	0.000207865	7.44542e-05	MAPK1/MAPK3/MAPK8/ATF4/ATF3/MTOR	6
GO:0000303	response to superoxide	5/267	30/18866	5.83307e-05	0.000212743	7.62015e-05	SOD2/SOD1/NOS3/NQO1/TNF	5
GO:0003401	axis elongation	5/267	30/18866	5.83307e-05	0.000212743	7.62015e-05	FGFR2/ESR1/SFRP1/SHH/MED12	5
GO:0005979	regulation of glycogen biosynthetic process	5/267	30/18866	5.83307e-05	0.000212743	7.62015e-05	IGF1/GSK3B/AKT1/MTOR/INS	5
GO:0010962	regulation of glucan biosynthetic process	5/267	30/18866	5.83307e-05	0.000212743	7.62015e-05	IGF1/GSK3B/AKT1/MTOR/INS	5
GO:0019098	reproductive behavior	5/267	30/18866	5.83307e-05	0.000212743	7.62015e-05	HDAC4/OXT/PPP1R1B/PTEN/HDAC2	5
GO:0048147	negative regulation of fibroblast proliferation	5/267	30/18866	5.83307e-05	0.000212743	7.62015e-05	BAX/SFRP1/TP53/PAWR/NF1	5
GO:0060055	angiogenesis involved in wound healing	5/267	30/18866	5.83307e-05	0.000212743	7.62015e-05	XBP1/SRF/VEGFA/TNF/GPX1	5
GO:0070168	negative regulation of biomineral tissue development	5/267	30/18866	5.83307e-05	0.000212743	7.62015e-05	HIF1A/GATA1/TGFB1/PTK2B/NOS3	5
GO:0110150	negative regulation of biomineralization	5/267	30/18866	5.83307e-05	0.000212743	7.62015e-05	HIF1A/GATA1/TGFB1/PTK2B/NOS3	5
GO:0002534	cytokine production involved in inflammatory response	7/267	70/18866	5.89058e-05	0.000214527	7.68405e-05	NOS2/IL17A/IDO1/IL6/LEP/F2/TNF	7
GO:0009880	embryonic pattern specification	7/267	70/18866	5.89058e-05	0.000214527	7.68405e-05	FGFR2/KDM6A/SHH/CTNNB1/ERBB4/PTCH1/DLL1	7
GO:2001056	positive regulation of cysteine-type endopeptidase activity	10/267	151/18866	5.93106e-05	0.000215844	7.73122e-05	NGFR/REST/BAX/SIRT1/NGF/VCP/FADD/MAPT/CCK/TNF	10
GO:0042752	regulation of circadian rhythm	9/267	122/18866	6.03018e-05	0.000219291	7.8547e-05	GSK3B/MAPK8/PPARGC1A/TIMELESS/CREB1/PER2/TP53/DRD2/MTOR	9
GO:0045638	negative regulation of myeloid cell differentiation	8/267	95/18866	6.0858e-05	0.000221153	7.92137e-05	SFRP1/PTK2B/PIK3R1/FBN1/CTNNB1/ADIPOQ/NF1/DLL1	8
GO:0006986	response to unfolded protein	11/267	183/18866	6.17905e-05	0.000224215	8.03106e-05	BAX/XBP1/EP300/CCL2/MFN2/ATF4/PIK3R1/ATF3/VCP/CXCL8/PRKN	11
GO:0071347	cellular response to interleukin-1	11/267	183/18866	6.17905e-05	0.000224215	8.03106e-05	VRK2/HIF1A/MAPK3/SFRP1/CCL2/IL17A/IL1A/IL1B/IL6/SQSTM1/CXCL8	11
GO:0032225	regulation of synaptic transmission, dopaminergic	4/267	16/18866	6.24327e-05	0.000225725	8.08515e-05	PTGS2/TOR1A/DRD2/GDNF	4
GO:0034116	positive regulation of heterotypic cell-cell adhesion	4/267	16/18866	6.24327e-05	0.000225725	8.08515e-05	IL1B/IL10/AGER/TNF	4
GO:0036124	histone H3-K9 trimethylation	4/267	16/18866	6.24327e-05	0.000225725	8.08515e-05	ATRX/SIRT1/SMARCB1/MECP2	4
GO:0071599	otic vesicle development	4/267	16/18866	6.24327e-05	0.000225725	8.08515e-05	FGFR2/FGF8/COL2A1/HESX1	4
GO:1903358	regulation of Golgi organization	4/267	16/18866	6.24327e-05	0.000225725	8.08515e-05	MAPK1/MAPK3/MAP2K2/MAP2K1	4
GO:0006090	pyruvate metabolic process	10/267	152/18866	6.27088e-05	0.000226559	8.11503e-05	IGF1/HDAC4/P2RX7/EP300/HIF1A/HTR2A/PPARGC1A/IFNG/LDHA/INS	10
GO:0006163	purine nucleotide metabolic process	18/267	442/18866	6.31138e-05	0.000227858	8.16154e-05	NOS2/IGF1/HDAC4/ACSL4/DLG1/P2RX7/EP300/HIF1A/HTR2A/TGFB1/PPARGC1A/IFNG/LDHA/NOS3/VCP/LRRK2/GPX1/INS	18
GO:0002067	glandular epithelial cell differentiation	6/267	49/18866	6.37604e-05	0.000229363	8.21546e-05	PAX6/FGFR2/GSK3B/FGF8/MEN1/DLL1	6
GO:0003254	regulation of membrane depolarization	6/267	49/18866	6.37604e-05	0.000229363	8.21546e-05	GCLC/P2RX7/TSPO/BCL2/CCK/LRRK2	6
GO:0006111	regulation of gluconeogenesis	6/267	49/18866	6.37604e-05	0.000229363	8.21546e-05	SIRT1/EP300/PPARGC1A/LEP/ADIPOQ/INS	6
GO:0031279	regulation of cyclase activity	6/267	49/18866	6.37604e-05	0.000229363	8.21546e-05	NOS2/MAPK3/MAPK8/DRD2/NOS3/NF1	6
GO:0070231	T cell apoptotic process	6/267	49/18866	6.37604e-05	0.000229363	8.21546e-05	BAX/HIF1A/IDO1/TP53/AKT1/FADD	6
GO:0048675	axon extension	9/267	123/18866	6.42698e-05	0.000231029	8.27513e-05	GSK3B/ADNP/SRF/VEGFA/APOE/CDK5/BDNF/MAPT/L1CAM	9
GO:0050792	regulation of viral process	12/267	217/18866	6.46991e-05	0.000232405	8.32441e-05	REST/SMARCB1/EP300/APOE/CRP/CXCL8/BCL2/JUN/CSF1R/PRKN/HLA-DRB1/TNF	12
GO:0007416	synapse assembly	11/267	184/18866	6.49092e-05	0.000232992	8.34543e-05	ADNP/OXT/NTRK2/DRD2/PDLIM5/CDK5/MECP2/PTEN/BDNF/ERBB4/GPC6	11
GO:0000305	response to oxygen radical	5/267	31/18866	6.87491e-05	0.000246068	8.81379e-05	SOD2/SOD1/NOS3/NQO1/TNF	5
GO:0021772	olfactory bulb development	5/267	31/18866	6.87491e-05	0.000246068	8.81379e-05	SRF/CHD7/ERBB4/CSF1R/LRRK2	5
GO:0045940	positive regulation of steroid metabolic process	5/267	31/18866	6.87491e-05	0.000246068	8.81379e-05	PPARGC1A/IFNG/IL1B/APOE/TNF	5
GO:0060261	positive regulation of transcription initiation from RNA polymerase II promoter	5/267	31/18866	6.87491e-05	0.000246068	8.81379e-05	ESR1/SRF/CREB1/TP53/MED12	5
GO:0051250	negative regulation of lymphocyte activation	10/267	154/18866	7.00042e-05	0.000250381	8.96827e-05	DLG1/SFRP1/PRKAR1A/IL2/IDO1/IL10/GNRH1/SHH/PAWR/HLA-DRB1	10
GO:0030516	regulation of axon extension	8/267	97/18866	7.0621e-05	0.000252225	9.03433e-05	GSK3B/ADNP/SRF/VEGFA/APOE/CDK5/MAPT/L1CAM	8
GO:0032651	regulation of interleukin-1 beta production	8/267	97/18866	7.0621e-05	0.000252225	9.03433e-05	IGF1/P2RX7/IFNG/IL17A/IL6/LPL/AGER/TNF	8
GO:0002449	lymphocyte mediated immunity	16/267	366/18866	7.10465e-05	0.000253563	9.08228e-05	TNFRSF1B/DLG1/P2RX7/TGFB1/IL2/IL1B/CRP/IL6/IL10/IL18/FADD/LEP/HLA-DQB1/HLA-DRB1/AGER/TNF	16
GO:0021695	cerebellar cortex development	6/267	50/18866	7.16036e-05	0.000255005	9.13391e-05	GLI2/RERE/CDK5/MAP2K1/PTPN11/DLL1	6
GO:0031648	protein destabilization	6/267	50/18866	7.16036e-05	0.000255005	9.13391e-05	CREBBP/HDAC6/SIRT1/XBP1/EP300/PRKN	6
GO:1904707	positive regulation of vascular associated smooth muscle cell proliferation	6/267	50/18866	7.16036e-05	0.000255005	9.13391e-05	IGF1/MFN2/DNMT1/IL10/JUN/TNF	6
GO:0030968	endoplasmic reticulum unfolded protein response	9/267	125/18866	7.28681e-05	0.000259139	9.28197e-05	BAX/XBP1/EP300/CCL2/ATF4/PIK3R1/ATF3/VCP/CXCL8	9
GO:0043500	muscle adaptation	9/267	125/18866	7.28681e-05	0.000259139	9.28197e-05	IGF1/TNFRSF1B/TNFRSF1A/HDAC4/PPARGC1A/IL1B/NOS3/ATP2A2/MTOR	9
GO:0099003	vesicle-mediated transport in synapse	12/267	220/18866	7.38065e-05	0.000262289	9.39481e-05	GSK3B/P2RX7/HTR2A/CNR1/TOR1A/DRD2/CDK5/CTNNB1/PTEN/SNCG/ATP2A2/LRRK2	12
GO:0050821	protein stabilization	11/267	187/18866	7.50885e-05	0.000266655	9.5512e-05	IGF1/GRN/EP300/BAG1/PPARGC1A/CREB1/TP53/PIK3R1/DVL3/PTEN/PRKN	11
GO:0002709	regulation of T cell mediated immunity	7/267	73/18866	7.72301e-05	0.00027387	9.80965e-05	TNFRSF1B/P2RX7/IL1B/IL6/IL18/FADD/AGER	7
GO:0005977	glycogen metabolic process	7/267	73/18866	7.72301e-05	0.00027387	9.80965e-05	IGF1/GSK3B/POMC/PER2/AKT1/MTOR/INS	7
GO:0034401	chromatin organization involved in regulation of transcription	10/267	156/18866	7.80089e-05	0.000276436	9.90155e-05	ARID1B/SIRT1/DNMT1/CDKN2A/KMT2D/CTNNB1/MECP2/MTHFR/HDAC2/HOTAIR	10
GO:0045861	negative regulation of proteolysis	16/267	369/18866	7.81761e-05	0.000276832	9.91573e-05	NGFR/PTGS2/HDAC6/VEGFA/NGF/IL10/TP53/AKT1/SHH/CDK5/F2/LRRK2/SERPINA3/TNF/GPX1/INS	16
GO:0071478	cellular response to radiation	11/267	188/18866	7.87721e-05	0.000278745	9.98425e-05	CREBBP/PTGS2/BAX/SIRT1/EP300/SFRP1/ATF4/TP53/PIK3R1/BCL2L1/MC1R	11
GO:0002762	negative regulation of myeloid leukocyte differentiation	6/267	51/18866	8.01974e-05	0.000282692	0.000101256	SFRP1/PIK3R1/FBN1/CTNNB1/ADIPOQ/NF1	6
GO:0032873	negative regulation of stress-activated MAPK cascade	6/267	51/18866	8.01974e-05	0.000282692	0.000101256	DLG1/SFRP1/DUSP1/MEN1/AKT1/PRKN	6
GO:0070303	negative regulation of stress-activated protein kinase signaling cascade	6/267	51/18866	8.01974e-05	0.000282692	0.000101256	DLG1/SFRP1/DUSP1/MEN1/AKT1/PRKN	6
GO:0071675	regulation of mononuclear cell migration	6/267	51/18866	8.01974e-05	0.000282692	0.000101256	MAPK1/MAPK3/DUSP1/CSF1R/AGER/TNF	6
GO:0010743	regulation of macrophage derived foam cell differentiation	5/267	32/18866	8.05446e-05	0.000282692	0.000101256	APOB/CRP/IL18/LPL/ADIPOQ	5
GO:0071295	cellular response to vitamin	5/267	32/18866	8.05446e-05	0.000282692	0.000101256	SFRP1/COL1A1/VDR/LEP/PENK	5
GO:1902235	regulation of endoplasmic reticulum stress-induced intrinsic apoptotic signaling pathway	5/267	32/18866	8.05446e-05	0.000282692	0.000101256	SIRT1/XBP1/BCL2L1/PRKN/LRRK2	5
GO:0002460	adaptive immune response based on somatic recombination of immune receptors built from immunoglobulin superfamily domains	16/267	370/18866	8.06884e-05	0.000282692	0.000101256	TNFRSF1B/DLG1/P2RX7/TGFB1/IL2/IL1B/CRP/IL6/IL10/IL18/FADD/HLA-DQB1/HLA-DRB1/MTOR/AGER/TNF	16
GO:0008340	determination of adult lifespan	4/267	17/18866	8.07368e-05	0.000282692	0.000101256	POU1F1/TP53/LEP/LRRK2	4
GO:0030540	female genitalia development	4/267	17/18866	8.07368e-05	0.000282692	0.000101256	BAX/ESR1/SRD5A1/CHD7	4
GO:0046851	negative regulation of bone remodeling	4/267	17/18866	8.07368e-05	0.000282692	0.000101256	CD38/P2RX7/SFRP1/IL6	4
GO:0055089	fatty acid homeostasis	4/267	17/18866	8.07368e-05	0.000282692	0.000101256	SIRT1/XBP1/APOE/INS	4
GO:0060644	mammary gland epithelial cell differentiation	4/267	17/18866	8.07368e-05	0.000282692	0.000101256	HIF1A/AKT1/ERBB4/PTCH1	4
GO:1903209	positive regulation of oxidative stress-induced cell death	4/267	17/18866	8.07368e-05	0.000282692	0.000101256	REST/HDAC6/SOD1/PAWR	4
GO:2000811	negative regulation of anoikis	4/267	17/18866	8.07368e-05	0.000282692	0.000101256	PIK3CA/NTRK2/BCL2/TLE1	4
GO:0051017	actin filament bundle assembly	10/267	157/18866	8.22943e-05	0.000287944	0.000103137	TAC1/SFRP1/SRF/STMN1/PTK2B/RAC1/PIK3R1/PAWR/PRKN/MTOR	10
GO:1903052	positive regulation of proteolysis involved in cellular protein catabolic process	9/267	127/18866	8.2414e-05	0.00028816	0.000103215	GCLC/GSK3B/PTK2B/AKT1/PLK2/VCP/PTEN/PRKN/LRRK2	9
GO:0006073	cellular glucan metabolic process	7/267	74/18866	8.42809e-05	0.00029407	0.000105332	IGF1/GSK3B/POMC/PER2/AKT1/MTOR/INS	7
GO:0032024	positive regulation of insulin secretion	7/267	74/18866	8.42809e-05	0.00029407	0.000105332	CD38/ACSL4/HIF1A/GLUL/RAC1/PRKCE/HLA-DRB1	7
GO:0044042	glucan metabolic process	7/267	74/18866	8.42809e-05	0.00029407	0.000105332	IGF1/GSK3B/POMC/PER2/AKT1/MTOR/INS	7
GO:1903707	negative regulation of hemopoiesis	10/267	158/18866	8.67778e-05	0.000302571	0.000108377	SFRP1/IL2/PTK2B/PIK3R1/SHH/FBN1/CTNNB1/ADIPOQ/NF1/DLL1	10
GO:0009994	oocyte differentiation	6/267	52/18866	8.95931e-05	0.0003113	0.000111503	IGF1/PTK2B/BRCA2/KMT2D/CTNNB1/BCL2	6
GO:0038066	p38MAPK cascade	6/267	52/18866	8.95931e-05	0.0003113	0.000111503	DLG1/VEGFA/DUSP1/IL1B/LEP/AGER	6
GO:0060421	positive regulation of heart growth	6/267	52/18866	8.95931e-05	0.0003113	0.000111503	IGF1/FGFR2/FGFR1/MAPK1/ERBB4/MTOR	6
GO:0071622	regulation of granulocyte chemotaxis	6/267	52/18866	8.95931e-05	0.0003113	0.000111503	MAPK1/MAPK3/RAC1/CXCL8/CSF1R/DPP4	6
GO:1903557	positive regulation of tumor necrosis factor superfamily cytokine production	6/267	52/18866	8.95931e-05	0.0003113	0.000111503	IFNG/PIK3R1/FADD/LEP/PTPN11/HDAC2	6
GO:1903362	regulation of cellular protein catabolic process	13/267	260/18866	9.02562e-05	0.000313386	0.00011225	GCLC/PRKACA/GSK3B/PTK2B/APOE/AKT1/PLK2/SHH/VCP/PTEN/PRKN/LRRK2/GPX1	13
GO:2000058	regulation of ubiquitin-dependent protein catabolic process	10/267	159/18866	9.14668e-05	0.000317369	0.000113677	GCLC/GSK3B/PTK2B/AKT1/PLK2/SHH/VCP/PTEN/PRKN/LRRK2	10
GO:0001707	mesoderm formation	7/267	75/18866	9.18477e-05	0.000318248	0.000113992	FGFR2/PRKACA/FGFR1/PRKAR1A/SRF/KDM6B/KDM6A	7
GO:0030858	positive regulation of epithelial cell differentiation	7/267	75/18866	9.18477e-05	0.000318248	0.000113992	PAX6/VDR/LIF/CTNNB1/GDNF/ADIPOQ/PTCH1	7
GO:0071482	cellular response to light stimulus	9/267	129/18866	9.29891e-05	0.000321979	0.000115328	CREBBP/PTGS2/BAX/SIRT1/EP300/ATF4/TP53/PIK3R1/MC1R	9
GO:0002861	regulation of inflammatory response to antigenic stimulus	5/267	33/18866	9.38376e-05	0.000323348	0.000115819	CNR1/IL10/HLA-DRB1/TNF/GPX1	5
GO:0010464	regulation of mesenchymal cell proliferation	5/267	33/18866	9.38376e-05	0.000323348	0.000115819	FGFR2/FGFR1/VEGFA/SHH/CTNNB1	5
GO:0021696	cerebellar cortex morphogenesis	5/267	33/18866	9.38376e-05	0.000323348	0.000115819	GLI2/CDK5/MAP2K1/PTPN11/DLL1	5
GO:0021988	olfactory lobe development	5/267	33/18866	9.38376e-05	0.000323348	0.000115819	SRF/CHD7/ERBB4/CSF1R/LRRK2	5
GO:0042755	eating behavior	5/267	33/18866	9.38376e-05	0.000323348	0.000115819	OXT/OPRM1/LEP/CCK/MTOR	5
GO:0048011	neurotrophin TRK receptor signaling pathway	5/267	33/18866	9.38376e-05	0.000323348	0.000115819	NGFR/NGF/NTRK2/BDNF/PTPN11	5
GO:1902003	regulation of amyloid-beta formation	5/267	33/18866	9.38376e-05	0.000323348	0.000115819	IGF1/IFNG/APOE/NTRK2/TNF	5
GO:0042632	cholesterol homeostasis	8/267	101/18866	9.40725e-05	0.000323934	0.000116028	HDAC9/APOB/SIRT1/XBP1/VDR/APOE/IL18/LPL	8
GO:0061136	regulation of proteasomal protein catabolic process	11/267	193/18866	9.96008e-05	0.000342627	0.000122724	GCLC/PRKACA/GSK3B/APOE/AKT1/PLK2/SHH/VCP/PRKN/LRRK2/GPX1	11
GO:0018023	peptidyl-lysine trimethylation	6/267	53/18866	9.98441e-05	0.000342627	0.000122724	ATRX/SIRT1/SMARCB1/KMT2A/KMT2D/MECP2	6
GO:0032964	collagen biosynthetic process	6/267	53/18866	9.98441e-05	0.000342627	0.000122724	TGFB1/COL1A1/PDGFRB/IL6/F2/HDAC2	6
GO:0045668	negative regulation of osteoblast differentiation	6/267	53/18866	9.98441e-05	0.000342627	0.000122724	HDAC4/SFRP1/MEN1/PTCH1/TNF/TWIST2	6
GO:2000772	regulation of cellular senescence	6/267	53/18866	9.98441e-05	0.000342627	0.000122724	SIRT1/KRAS/TP53/PLK2/CDKN2A/PAWR	6
GO:0043502	regulation of muscle adaptation	8/267	102/18866	0.000100847	0.000345592	0.000123786	IGF1/TNFRSF1B/TNFRSF1A/HDAC4/PPARGC1A/NOS3/ATP2A2/MTOR	8
GO:0055092	sterol homeostasis	8/267	102/18866	0.000100847	0.000345592	0.000123786	HDAC9/APOB/SIRT1/XBP1/VDR/APOE/IL18/LPL	8
GO:0061572	actin filament bundle organization	10/267	161/18866	0.000101492	0.000347564	0.000124492	TAC1/SFRP1/SRF/STMN1/PTK2B/RAC1/PIK3R1/PAWR/PRKN/MTOR	10
GO:0032740	positive regulation of interleukin-17 production	4/267	18/18866	0.000102653	0.0003501	0.000125401	TGFB1/IL2/IL6/IL18	4
GO:0051023	regulation of immunoglobulin secretion	4/267	18/18866	0.000102653	0.0003501	0.000125401	XBP1/IL2/IL6/TNF	4
GO:0051571	positive regulation of histone H3-K4 methylation	4/267	18/18866	0.000102653	0.0003501	0.000125401	BRCA1/KMT2A/DNMT1/CTNNB1	4
GO:1900221	regulation of amyloid-beta clearance	4/267	18/18866	0.000102653	0.0003501	0.000125401	IFNG/SRF/APOE/TNF	4
GO:1905276	regulation of epithelial tube formation	4/267	18/18866	0.000102653	0.0003501	0.000125401	SFRP1/DVL3/GDNF/FZD2	4
GO:2000641	regulation of early endosome to late endosome transport	4/267	18/18866	0.000102653	0.0003501	0.000125401	MAPK1/MAPK3/MAP2K2/MAP2K1	4
GO:0046902	regulation of mitochondrial membrane permeability	7/267	77/18866	0.000108643	0.000368891	0.000132131	GCLC/GSK3B/BAX/MAPK8/TP53/BCL2L1/BCL2	7
GO:0048332	mesoderm morphogenesis	7/267	77/18866	0.000108643	0.000368891	0.000132131	FGFR2/PRKACA/FGFR1/PRKAR1A/SRF/KDM6B/KDM6A	7
GO:0032148	activation of protein kinase B activity	5/267	34/18866	0.000108754	0.000368891	0.000132131	IGF1/AKT1/IL18/MTOR/INS	5
GO:0033198	response to ATP	5/267	34/18866	0.000108754	0.000368891	0.000132131	PTGS2/P2RX7/IL1B/SOD1/PTEN	5
GO:0042311	vasodilation	5/267	34/18866	0.000108754	0.000368891	0.000132131	SOD2/APOE/SOD1/NOS3/GPX1	5
GO:0046685	response to arsenic-containing substance	5/267	34/18866	0.000108754	0.000368891	0.000132131	GCLC/ATF4/ATF3/VCP/PTEN	5
GO:0048566	embryonic digestive tract development	5/267	34/18866	0.000108754	0.000368891	0.000132131	FGFR2/GLI2/SHH/CXCL8/TNF	5
GO:0070050	neuron cellular homeostasis	5/267	34/18866	0.000108754	0.000368891	0.000132131	CNR1/IL6/CDK5/CALB2/PRKN	5
GO:0030522	intracellular receptor signaling pathway	13/267	265/18866	0.000109254	0.000370086	0.000132559	BRCA1/ESR1/HDAC6/SIRT1/EP300/SFRP1/VDR/NR3C1/ESR2/NR3C2/KMT2D/AR/LEP	13
GO:0032412	regulation of ion transmembrane transporter activity	13/267	265/18866	0.000109254	0.000370086	0.000132559	PRKACA/DLG1/ABCB1/CCL2/PPARGC1A/IFNG/OPRM1/PTK2B/DRD2/CDK5/PRKCE/PTEN/DMD	13
GO:0042476	odontogenesis	9/267	132/18866	0.000110972	0.000375396	0.000134461	NGFR/FGFR2/GLI2/BAX/FGF8/COL1A1/SHH/CTNNB1/HDAC2	9
GO:1902807	negative regulation of cell cycle G1/S phase transition	9/267	132/18866	0.000110972	0.000375396	0.000134461	BAX/EP300/CCL2/MEN1/TP53/PLK2/CDKN2A/BCL2/PTEN	9
GO:0002456	T cell mediated immunity	8/267	104/18866	0.00011561	0.000390819	0.000139986	TNFRSF1B/DLG1/P2RX7/IL1B/IL6/IL18/FADD/AGER	8
GO:0006909	phagocytosis	16/267	382/18866	0.000116849	0.00039474	0.00014139	P2RX7/MAPK1/MAPK3/CCL2/IFNG/PIK3CA/IL1B/CRP/RAC1/SOD1/PIK3R1/PRKCE/PTEN/LEP/ADIPOQ/TNF	16
GO:0043903	regulation of symbiotic process	12/267	231/18866	0.000117306	0.000396016	0.000141847	REST/SMARCB1/EP300/APOE/CRP/CXCL8/BCL2/JUN/CSF1R/PRKN/HLA-DRB1/TNF	12
GO:0000271	polysaccharide biosynthetic process	7/267	78/18866	0.000117931	0.000397589	0.000142411	IGF1/GSK3B/TGFB1/PER2/AKT1/MTOR/INS	7
GO:0072332	intrinsic apoptotic signaling pathway by p53 class mediator	7/267	78/18866	0.000117931	0.000397589	0.000142411	BAX/SIRT1/EP300/BRCA2/TP53/BCL2/PRKN	7
GO:0052547	regulation of peptidase activity	18/267	466/18866	0.000123036	0.000414019	0.000148296	GRN/NGFR/PTGS2/REST/BAX/SIRT1/MAPK3/VEGFA/NGF/AKT1/VCP/FADD/MAPT/CCK/SERPINA3/AGER/TNF/GPX1	18
GO:0001954	positive regulation of cell-matrix adhesion	6/267	55/18866	0.000123136	0.000414019	0.000148296	GSK3B/SFRP1/VEGFA/PTK2B/RAC1/CDH13	6
GO:0032720	negative regulation of tumor necrosis factor production	6/267	55/18866	0.000123136	0.000414019	0.000148296	IGF1/TSPO/POMC/IL10/ADIPOQ/MC1R	6
GO:0097345	mitochondrial outer membrane permeabilization	6/267	55/18866	0.000123136	0.000414019	0.000148296	GCLC/GSK3B/BAX/MAPK8/TP53/BCL2	6
GO:0002824	positive regulation of adaptive immune response based on somatic recombination of immune receptors built from immunoglobulin superfamily domains	8/267	105/18866	0.000123635	0.000414858	0.000148596	P2RX7/TGFB1/IL2/IL1B/IL6/IL18/FADD/TNF	8
GO:0045621	positive regulation of lymphocyte differentiation	8/267	105/18866	0.000123635	0.000414858	0.000148596	GLI2/XBP1/IL2/IFNG/IL1A/IL1B/IL18/SHH	8
GO:1902106	negative regulation of leukocyte differentiation	8/267	105/18866	0.000123635	0.000414858	0.000148596	SFRP1/IL2/PIK3R1/SHH/FBN1/CTNNB1/ADIPOQ/NF1	8
GO:0014904	myotube cell development	5/267	35/18866	0.000125423	0.00041945	0.000150241	IGF1/HDAC9/HDAC4/BCL2/GPX1	5
GO:0045922	negative regulation of fatty acid metabolic process	5/267	35/18866	0.000125423	0.00041945	0.000150241	BRCA1/SIRT1/CNR1/AKT1/INS	5
GO:0070884	regulation of calcineurin-NFAT signaling cascade	5/267	35/18866	0.000125423	0.00041945	0.000150241	IGF1/ERBB3/GSK3B/MTOR/TNF	5
GO:0098801	regulation of renal system process	5/267	35/18866	0.000125423	0.00041945	0.000150241	TAC1/COMT/OXT/DRD2/ADIPOQ	5
GO:1901030	positive regulation of mitochondrial outer membrane permeabilization involved in apoptotic signaling pathway	5/267	35/18866	0.000125423	0.00041945	0.000150241	GSK3B/BAX/MAPK8/TP53/BCL2	5
GO:0021675	nerve development	7/267	79/18866	0.000127854	0.000426435	0.000152743	NGFR/ERBB3/NGF/RET/CTNNB1/CHD7/BDNF	7
GO:0043407	negative regulation of MAP kinase activity	7/267	79/18866	0.000127854	0.000426435	0.000152743	SFRP1/DUSP1/IL1B/APOE/DUSP6/ADIPOQ/NF1	7
GO:0070373	negative regulation of ERK1 and ERK2 cascade	7/267	79/18866	0.000127854	0.000426435	0.000152743	DLG1/DUSP1/LIF/DUSP6/ATF3/PTEN/ADIPOQ	7
GO:0099601	regulation of neurotransmitter receptor activity	7/267	79/18866	0.000127854	0.000426435	0.000152743	DLG1/CCL2/PPARGC1A/IFNG/OPRM1/PTK2B/CDK5	7
GO:0002076	osteoblast development	4/267	19/18866	0.000128586	0.000427734	0.000153208	HDAC4/GLI2/MEN1/SHH	4
GO:0032930	positive regulation of superoxide anion generation	4/267	19/18866	0.000128586	0.000427734	0.000153208	TGFB1/CRP/SOD1/MAPT	4
GO:0070989	oxidative demethylation	4/267	19/18866	0.000128586	0.000427734	0.000153208	CYP2D6/CYP1A2/FTO/CYP3A4	4
GO:2000696	regulation of epithelial cell differentiation involved in kidney development	4/267	19/18866	0.000128586	0.000427734	0.000153208	LIF/CTNNB1/GDNF/ADIPOQ	4
GO:0002708	positive regulation of lymphocyte mediated immunity	8/267	106/18866	0.000132115	0.000438305	0.000156994	P2RX7/TGFB1/IL2/IL1B/IL6/IL18/FADD/TNF	8
GO:0007218	neuropeptide signaling pathway	8/267	106/18866	0.000132115	0.000438305	0.000156994	TAC1/OPRM1/POMC/NPY/GRPR/NTS/SORCS3/PENK	8
GO:0030038	contractile actin filament bundle assembly	8/267	106/18866	0.000132115	0.000438305	0.000156994	TAC1/SFRP1/SRF/STMN1/PTK2B/RAC1/PIK3R1/MTOR	8
GO:0043149	stress fiber assembly	8/267	106/18866	0.000132115	0.000438305	0.000156994	TAC1/SFRP1/SRF/STMN1/PTK2B/RAC1/PIK3R1/MTOR	8
GO:0031295	T cell costimulation	6/267	56/18866	0.000136294	0.000451809	0.000161831	PIK3CA/RAC1/AKT1/PIK3R1/PTPN11/DPP4	6
GO:0030258	lipid modification	13/267	271/18866	0.00013653	0.000451809	0.000161831	PPARGC1A/CNR1/PIK3CA/APOE/CYP2E1/AKT1/PIK3R1/CYP3A4/INPPL1/PTEN/LEP/ADIPOQ/MTOR	13
GO:0016052	carbohydrate catabolic process	11/267	200/18866	0.000136547	0.000451809	0.000161831	IGF1/HDAC4/P2RX7/EP300/HIF1A/HTR2A/PPARGC1A/IFNG/LDHA/TP53/INS	11
GO:0031032	actomyosin structure organization	11/267	200/18866	0.000136547	0.000451809	0.000161831	TAC1/SFRP1/PRKAR1A/SRF/PDGFRB/STMN1/PTK2B/RAC1/PIK3R1/NEB/MTOR	11
GO:0002697	regulation of immune effector process	18/267	470/18866	0.000136835	0.000452463	0.000162066	NOS2/TNFRSF1B/GRN/P2RX7/XBP1/TGFB1/IL2/IFNG/IL1B/IL6/IL10/IL18/FADD/LEP/F2/AGER/TNF/INS	18
GO:0002312	B cell activation involved in immune response	7/267	80/18866	0.000138443	0.000456571	0.000163537	XBP1/TGFB1/IL2/PTK2B/IL6/IL10/DLL1	7
GO:0003151	outflow tract morphogenesis	7/267	80/18866	0.000138443	0.000456571	0.000163537	FGFR2/HIF1A/FGF8/VEGFA/CTNNB1/JUN/FZD2	7
GO:0055021	regulation of cardiac muscle tissue growth	7/267	80/18866	0.000138443	0.000456571	0.000163537	IGF1/FGFR2/FGFR1/MAPK1/PTEN/ERBB4/MTOR	7
GO:2000300	regulation of synaptic vesicle exocytosis	7/267	80/18866	0.000138443	0.000456571	0.000163537	GSK3B/HTR2A/CNR1/DRD2/CDK5/ATP2A2/LRRK2	7
GO:0030330	DNA damage response, signal transduction by p53 class mediator	8/267	107/18866	0.000141069	0.000464922	0.000166528	BRCA1/ATRX/BAX/SIRT1/EP300/BRCA2/TP53/PLK2	8
GO:1904062	regulation of cation transmembrane transport	15/267	349/18866	0.000143847	0.000472962	0.000169408	PRKACA/DLG1/BAX/CCL2/PPARGC1A/IFNG/OPRM1/PTK2B/DRD2/CDK5/PRKCE/CHD7/PTEN/F2/DMD	15
GO:0031128	developmental induction	5/267	36/18866	0.000143982	0.000472962	0.000169408	FGFR1/FGF8/CTNNB1/GDNF/AR	5
GO:0043368	positive T cell selection	5/267	36/18866	0.000143982	0.000472962	0.000169408	SRF/IL6/SHH/BCL2/MTOR	5
GO:0046676	negative regulation of insulin secretion	5/267	36/18866	0.000143982	0.000472962	0.000169408	REST/SFRP1/DRD2/PTPN11/PRKN	5
GO:0106056	regulation of calcineurin-mediated signaling	5/267	36/18866	0.000143982	0.000472962	0.000169408	IGF1/ERBB3/GSK3B/MTOR/TNF	5
GO:0006260	DNA replication	13/267	273/18866	0.00014684	0.000482033	0.000172657	NFIX/BRCA1/GLI2/FGFR1/ATRX/SMC3/TIMELESS/REV1/RAC1/BRCA2/POLG/TP53/JUN	13
GO:0046942	carboxylic acid transport	15/267	350/18866	0.000148414	0.000486881	0.000174394	NOS2/ACSL4/P2RX7/OXT/IL1B/APOE/PER2/AKT1/NTRK2/DRD2/ACE/LEP/BDNF/CCK/NF1	15
GO:0021766	hippocampus development	7/267	81/18866	0.000149733	0.000490563	0.000175713	GSK3B/SRF/KDM6B/SRD5A1/CDK5/ALK/PTEN	7
GO:0051279	regulation of release of sequestered calcium ion into cytosol	7/267	81/18866	0.000149733	0.000490563	0.000175713	PRKACA/BAX/PTK2B/PRKCE/CHD7/F2/DMD	7
GO:0002062	chondrocyte differentiation	8/267	108/18866	0.000150517	0.000490636	0.000175739	COL11A1/FGFR3/GLI2/FGFR1/TGFB1/COL2A1/CTNNB1/PTPN11	8
GO:0008593	regulation of Notch signaling pathway	8/267	108/18866	0.000150517	0.000490636	0.000175739	CREBBP/NOTCH3/EP300/ADAM10/AKT1/PRKCI/NOS3/DLL1	8
GO:0032615	interleukin-12 production	6/267	57/18866	0.000150542	0.000490636	0.000175739	IFNG/IL17A/IDO1/IL10/LEP/AGER	6
GO:0045840	positive regulation of mitotic nuclear division	6/267	57/18866	0.000150542	0.000490636	0.000175739	IGF1/FGF8/PDGFRB/IL1A/IL1B/INS	6
GO:0051568	histone H3-K4 methylation	6/267	57/18866	0.000150542	0.000490636	0.000175739	BRCA1/KMT2A/DNMT1/KDM6A/KMT2D/CTNNB1	6
GO:0061005	cell differentiation involved in kidney development	6/267	57/18866	0.000150542	0.000490636	0.000175739	LIF/SHH/CTNNB1/GDNF/ADIPOQ/PTCH1	6
GO:0097479	synaptic vesicle localization	6/267	57/18866	0.000150542	0.000490636	0.000175739	TOR1A/CDK5/CTNNB1/PTEN/PRKN/LRRK2	6
GO:1903556	negative regulation of tumor necrosis factor superfamily cytokine production	6/267	57/18866	0.000150542	0.000490636	0.000175739	IGF1/TSPO/POMC/IL10/ADIPOQ/MC1R	6
GO:0002705	positive regulation of leukocyte mediated immunity	9/267	138/18866	0.000155755	0.000506634	0.000181469	NOS2/P2RX7/TGFB1/IL2/IL1B/IL6/IL18/FADD/TNF	9
GO:0006638	neutral lipid metabolic process	9/267	138/18866	0.000155755	0.000506634	0.000181469	ACSL4/APOB/SIRT1/GNB3/APOE/CYP2E1/LPL/PTPN11/GPX1	9
GO:0006639	acylglycerol metabolic process	9/267	138/18866	0.000155755	0.000506634	0.000181469	ACSL4/APOB/SIRT1/GNB3/APOE/CYP2E1/LPL/PTPN11/GPX1	9
GO:0002902	regulation of B cell apoptotic process	4/267	20/18866	0.000158951	0.000515017	0.000184472	BAX/IL2/IL10/PTEN	4
GO:0019373	epoxygenase P450 pathway	4/267	20/18866	0.000158951	0.000515017	0.000184472	CYP2E1/CYP1A2/CYP2C19/CYP2B6	4
GO:0033141	positive regulation of peptidyl-serine phosphorylation of STAT protein	4/267	20/18866	0.000158951	0.000515017	0.000184472	IFNG/LIF/RET/IFNA1	4
GO:0097709	connective tissue replacement	4/267	20/18866	0.000158951	0.000515017	0.000184472	HIF1A/TGFB1/IL1A/AGER	4
GO:1902236	negative regulation of endoplasmic reticulum stress-induced intrinsic apoptotic signaling pathway	4/267	20/18866	0.000158951	0.000515017	0.000184472	XBP1/BCL2L1/PRKN/LRRK2	4
GO:2000774	positive regulation of cellular senescence	4/267	20/18866	0.000158951	0.000515017	0.000184472	SIRT1/KRAS/CDKN2A/PAWR	4
GO:0043618	regulation of transcription from RNA polymerase II promoter in response to stress	8/267	109/18866	0.000160481	0.000519638	0.000186127	CREBBP/EP300/HIF1A/VEGFA/ATF4/TP53/ATF3/JUN	8
GO:0015849	organic acid transport	15/267	353/18866	0.000162881	0.000527067	0.000188788	NOS2/ACSL4/P2RX7/OXT/IL1B/APOE/PER2/AKT1/NTRK2/DRD2/ACE/LEP/BDNF/CCK/NF1	15
GO:0060260	regulation of transcription initiation from RNA polymerase II promoter	5/267	37/18866	0.00016457	0.000531157	0.000190253	ESR1/SRF/CREB1/TP53/MED12	5
GO:0070897	transcription preinitiation complex assembly	5/267	37/18866	0.00016457	0.000531157	0.000190253	ESR1/SMARCB1/TBP/CREB1/TP53	5
GO:0090218	positive regulation of lipid kinase activity	5/267	37/18866	0.00016457	0.000531157	0.000190253	FGFR3/TGFB1/PDGFRB/PTK2B/F2	5
GO:0090322	regulation of superoxide metabolic process	5/267	37/18866	0.00016457	0.000531157	0.000190253	TGFB1/CRP/SOD1/MAPT/TNF	5
GO:0031294	lymphocyte costimulation	6/267	58/18866	0.000165942	0.000535239	0.000191715	PIK3CA/RAC1/AKT1/PIK3R1/PTPN11/DPP4	6
GO:0060968	regulation of gene silencing	9/267	140/18866	0.000173677	0.000559826	0.000200522	ESR1/TGFB1/MAP2K2/IL6/TP53/MAP2K1/LIN28B/TNF/NEAT1	9
GO:0002718	regulation of cytokine production involved in immune response	7/267	83/18866	0.000174551	0.000561195	0.000201012	TNFRSF1B/TGFB1/IL1B/IL6/IL10/IL18/TNF	7
GO:0014855	striated muscle cell proliferation	7/267	83/18866	0.000174551	0.000561195	0.000201012	FGFR2/FGFR1/MAPK1/PRKAR1A/SHH/PTEN/ERBB4	7
GO:0055013	cardiac muscle cell development	7/267	83/18866	0.000174551	0.000561195	0.000201012	IGF1/SRF/VEGFA/PDGFRB/PDLIM5/NEB/MTOR	7
GO:2000243	positive regulation of reproductive process	7/267	83/18866	0.000174551	0.000561195	0.000201012	HDAC4/OXT/VEGFA/SHH/CTNNB1/AR/HDAC2	7
GO:0002429	immune response-activating cell surface receptor signaling pathway	18/267	481/18866	0.00018204	0.000584146	0.000209233	CD38/CREBBP/PRKACA/BAX/MAPK1/EP300/MAPK3/PIK3CA/KRAS/RAC1/PIK3R1/PRKCE/BCL2/PAWR/HLA-DQB1/PAX5/HLA-DRB1/HLA-DQA1	18
GO:0002757	immune response-activating signal transduction	18/267	481/18866	0.00018204	0.000584146	0.000209233	CD38/CREBBP/PRKACA/BAX/MAPK1/EP300/MAPK3/PIK3CA/KRAS/RAC1/PIK3R1/PRKCE/BCL2/PAWR/HLA-DQB1/PAX5/HLA-DRB1/HLA-DQA1	18
GO:0051149	positive regulation of muscle cell differentiation	8/267	111/18866	0.000182041	0.000584146	0.000209233	IGF1/SIRT1/TGFB1/SOD2/SHH/CTNNB1/BCL2/MTOR	8
GO:0001889	liver development	9/267	141/18866	0.000183263	0.000587437	0.000210411	XBP1/PIK3CA/KRAS/IL6/IL10/SRD5A1/JUN/PTCH1/NF1	9
GO:0099173	postsynapse organization	10/267	173/18866	0.000183302	0.000587437	0.000210411	DLG1/HDAC6/APOE/ADAM10/PDLIM5/CDK5/GDNF/PTEN/LRRK2/INS	10
GO:0051954	positive regulation of amine transport	5/267	38/18866	0.000187333	0.000599585	0.000214763	P2RX7/OXT/DRD2/GDNF/CCK	5
GO:1903523	negative regulation of blood circulation	5/267	38/18866	0.000187333	0.000599585	0.000214763	TAC1/IL2/ATP2A2/LEP/AGER	5
GO:0003205	cardiac chamber development	10/267	174/18866	0.000192099	0.000614051	0.000219944	COL11A1/FGFR2/HIF1A/TGFB1/FGF8/SRF/TP53/NOS3/CHD7/FZD2	10
GO:0010469	regulation of signaling receptor activity	10/267	174/18866	0.000192099	0.000614051	0.000219944	DLG1/CCL2/PPARGC1A/IFNG/OPRM1/PTK2B/IL10/ESR2/CDK5/PTEN	10
GO:1902905	positive regulation of supramolecular fiber organization	11/267	208/18866	0.000192476	0.000614399	0.000220069	TAC1/DLG1/SFRP1/PTK2B/APOE/RAC1/MECP2/PRKCE/MAPT/MTOR/GPX1	11
GO:0005976	polysaccharide metabolic process	8/267	112/18866	0.000193682	0.000614399	0.000220069	IGF1/GSK3B/TGFB1/POMC/PER2/AKT1/MTOR/INS	8
GO:0010893	positive regulation of steroid biosynthetic process	4/267	21/18866	0.000194176	0.000614399	0.000220069	PPARGC1A/IFNG/IL1B/TNF	4
GO:0030220	platelet formation	4/267	21/18866	0.000194176	0.000614399	0.000220069	EP300/GATA1/SRF/PTPN11	4
GO:0030728	ovulation	4/267	21/18866	0.000194176	0.000614399	0.000220069	PTGS2/SIRT1/NOS3/LEP	4
GO:0035813	regulation of renal sodium excretion	4/267	21/18866	0.000194176	0.000614399	0.000220069	TAC1/COMT/OXT/DRD2	4
GO:0036499	PERK-mediated unfolded protein response	4/267	21/18866	0.000194176	0.000614399	0.000220069	CCL2/ATF4/ATF3/CXCL8	4
GO:0046716	muscle cell cellular homeostasis	4/267	21/18866	0.000194176	0.000614399	0.000220069	HIF1A/SRF/SOD1/DMD	4
GO:0046827	positive regulation of protein export from nucleus	4/267	21/18866	0.000194176	0.000614399	0.000220069	PRKACA/GSK3B/IL1B/TP53	4
GO:0048305	immunoglobulin secretion	4/267	21/18866	0.000194176	0.000614399	0.000220069	XBP1/IL2/IL6/TNF	4
GO:0072111	cell proliferation involved in kidney development	4/267	21/18866	0.000194176	0.000614399	0.000220069	PDGFRB/IL6R/SHH/PTCH1	4
GO:0090312	positive regulation of protein deacetylation	4/267	21/18866	0.000194176	0.000614399	0.000220069	IFNG/VEGFA/TP53/LRRK2	4
GO:0098780	response to mitochondrial depolarisation	4/267	21/18866	0.000194176	0.000614399	0.000220069	HDAC6/MFN2/SQSTM1/PRKN	4
GO:0140467	integrated stress response signaling	4/267	21/18866	0.000194176	0.000614399	0.000220069	CCL2/ATF4/ATF3/CXCL8	4
GO:1903599	positive regulation of autophagy of mitochondrion	4/267	21/18866	0.000194176	0.000614399	0.000220069	HDAC6/HIF1A/MFN2/PRKN	4
GO:1904886	beta-catenin destruction complex disassembly	4/267	21/18866	0.000194176	0.000614399	0.000220069	GSK3B/DVL3/CTNNB1/FZD2	4
GO:0035904	aorta development	6/267	60/18866	0.000200469	0.000633506	0.000226913	NGFR/FGF8/SRF/PDGFRB/CHD7/LEP	6
GO:0043966	histone H3 acetylation	6/267	60/18866	0.000200469	0.000633506	0.000226913	BRCA1/SIRT1/SMARCB1/KMT2A/LIF/BRCA2	6
GO:0043154	negative regulation of cysteine-type endopeptidase activity involved in apoptotic process	7/267	85/18866	0.000202595	0.00063982	0.000229174	NGFR/PTGS2/VEGFA/NGF/AKT1/TNF/GPX1	7
GO:0032963	collagen metabolic process	8/267	113/18866	0.000205927	0.000649933	0.000232797	P2RX7/HIF1A/TGFB1/COL1A1/PDGFRB/IL6/F2/HDAC2	8
GO:0010737	protein kinase A signaling	5/267	39/18866	0.000212419	0.00066831	0.000239379	PRKACA/PRKAR1A/ADIPOQ/LRRK2/MC1R	5
GO:0032660	regulation of interleukin-17 production	5/267	39/18866	0.000212419	0.00066831	0.000239379	TGFB1/IL2/IFNG/IL6/IL18	5
GO:0038179	neurotrophin signaling pathway	5/267	39/18866	0.000212419	0.00066831	0.000239379	NGFR/NGF/NTRK2/BDNF/PTPN11	5
GO:0055090	acylglycerol homeostasis	5/267	39/18866	0.000212419	0.00066831	0.000239379	SIRT1/XBP1/APOE/IL18/LPL	5
GO:0070328	triglyceride homeostasis	5/267	39/18866	0.000212419	0.00066831	0.000239379	SIRT1/XBP1/APOE/IL18/LPL	5
GO:0002700	regulation of production of molecular mediator of immune response	9/267	144/18866	0.000214703	0.000674647	0.000241649	TNFRSF1B/XBP1/TGFB1/IL2/IL1B/IL6/IL10/IL18/TNF	9
GO:0061008	hepaticobiliary system development	9/267	144/18866	0.000214703	0.000674647	0.000241649	XBP1/PIK3CA/KRAS/IL6/IL10/SRD5A1/JUN/PTCH1/NF1	9
GO:0014910	regulation of smooth muscle cell migration	7/267	86/18866	0.00021792	0.000683893	0.000244961	IGF1/HDAC4/PPARGC1A/PDGFRB/ACE/BCL2/ADIPOQ	7
GO:0034637	cellular carbohydrate biosynthetic process	7/267	86/18866	0.00021792	0.000683893	0.000244961	IGF1/GSK3B/PER2/AKT1/LEP/MTOR/INS	7
GO:0006470	protein dephosphorylation	14/267	323/18866	0.000219092	0.000687139	0.000246123	DLG1/GSK3B/TGFB1/PDGFRB/DUSP1/PPP1R1B/DUSP6/DRD2/BCL2/PTEN/PTPN11/LRRK2/MTOR/TNF	14
GO:0021872	forebrain generation of neurons	6/267	61/18866	0.000219732	0.000687851	0.000246378	PAX6/FGFR2/FGFR1/FGF8/ERBB4/CSF1R	6
GO:0042733	embryonic digit morphogenesis	6/267	61/18866	0.000219732	0.000687851	0.000246378	CREBBP/GLI2/BAX/SHH/CTNNB1/HDAC2	6
GO:1902110	positive regulation of mitochondrial membrane permeability involved in apoptotic process	6/267	61/18866	0.000219732	0.000687851	0.000246378	GCLC/GSK3B/BAX/MAPK8/TP53/BCL2	6
GO:0043620	regulation of DNA-templated transcription in response to stress	8/267	115/18866	0.000232327	0.000726824	0.000260338	CREBBP/EP300/HIF1A/VEGFA/ATF4/TP53/ATF3/JUN	8
GO:0032436	positive regulation of proteasomal ubiquitin-dependent protein catabolic process	7/267	87/18866	0.000234167	0.00073058	0.000261683	GCLC/GSK3B/AKT1/PLK2/VCP/PRKN/LRRK2	7
GO:0002313	mature B cell differentiation involved in immune response	4/267	22/18866	0.000234699	0.00073058	0.000261683	XBP1/PTK2B/IL6/DLL1	4
GO:0010888	negative regulation of lipid storage	4/267	22/18866	0.000234699	0.00073058	0.000261683	CRP/IL6/LEP/TNF	4
GO:0032928	regulation of superoxide anion generation	4/267	22/18866	0.000234699	0.00073058	0.000261683	TGFB1/CRP/SOD1/MAPT	4
GO:0036344	platelet morphogenesis	4/267	22/18866	0.000234699	0.00073058	0.000261683	EP300/GATA1/SRF/PTPN11	4
GO:0043369	CD4-positive or CD8-positive, alpha-beta T cell lineage commitment	4/267	22/18866	0.000234699	0.00073058	0.000261683	IL6/SHH/BCL2/MTOR	4
GO:0055093	response to hyperoxia	4/267	22/18866	0.000234699	0.00073058	0.000261683	COL1A1/PDGFRB/POLG/HDAC2	4
GO:0071379	cellular response to prostaglandin stimulus	4/267	22/18866	0.000234699	0.00073058	0.000261683	APOB/SFRP1/AKT1/PRKCE	4
GO:0046631	alpha-beta T cell activation	9/267	146/18866	0.000238057	0.000740572	0.000265262	IL2/IFNG/IL6/IL18/SHH/BCL2/MTOR/AGER/INS	9
GO:0021587	cerebellum morphogenesis	5/267	40/18866	0.000239983	0.000745172	0.00026691	GLI2/CDK5/MAP2K1/PTPN11/DLL1	5
GO:0042417	dopamine metabolic process	5/267	40/18866	0.000239983	0.000745172	0.00026691	COMT/SLC6A3/DRD2/PRKN/MAOA	5
GO:0045740	positive regulation of DNA replication	5/267	40/18866	0.000239983	0.000745172	0.00026691	GLI2/FGFR1/ATRX/RAC1/JUN	5
GO:0060997	dendritic spine morphogenesis	6/267	62/18866	0.000240424	0.000745614	0.000267068	HDAC6/ADAM10/PDLIM5/CDK5/PTEN/LRRK2	6
GO:2001244	positive regulation of intrinsic apoptotic signaling pathway	6/267	62/18866	0.000240424	0.000745614	0.000267068	BAX/SIRT1/TP53/SOD1/BCL2L1/BCL2	6
GO:1903828	negative regulation of cellular protein localization	8/267	116/18866	0.000246532	0.00076408	0.000273682	GSK3B/TGFB1/CDK5/BCL2L1/ADIPOQ/MAPT/LRRK2/NF1	8
GO:0002028	regulation of sodium ion transport	7/267	88/18866	0.000251375	0.000778607	0.000278886	DLG1/P2RX7/AKT1/DRD2/NOS3/PRKCE/DMD	7
GO:0044282	small molecule catabolic process	17/267	452/18866	0.000258951	0.000801577	0.000287113	PON1/NOS2/ADA2/TGFB1/CNR1/IDUA/APOE/IDO1/GLUL/CYP27A1/TP53/AKT1/NOS3/PTEN/LEP/ADIPOQ/MTOR	17
GO:0045446	endothelial cell differentiation	8/267	117/18866	0.000261439	0.000808276	0.000289513	TNFRSF1A/VEGFA/IL1B/KDM6B/CTNNB1/DLL1/TNF/GPX1	8
GO:1904019	epithelial cell apoptotic process	8/267	117/18866	0.000261439	0.000808276	0.000289513	CCL2/PPARGC1A/IL6/IL10/PRKCI/BCL2L1/MTOR/TNF	8
GO:0010830	regulation of myotube differentiation	6/267	63/18866	0.000262619	0.000810919	0.00029046	HDAC9/HDAC4/XBP1/BCL2/BDNF/MTOR	6
GO:1902686	mitochondrial outer membrane permeabilization involved in programmed cell death	6/267	63/18866	0.000262619	0.000810919	0.00029046	GCLC/GSK3B/BAX/MAPK8/TP53/BCL2	6
GO:0045619	regulation of lymphocyte differentiation	10/267	181/18866	0.00026418	0.000815234	0.000292005	GLI2/XBP1/SFRP1/IL2/IFNG/IL1A/IL1B/SOD1/IL18/SHH	10
GO:0001892	embryonic placenta development	7/267	89/18866	0.000269587	0.000830893	0.000297614	FGFR2/MAPK1/HIF1A/LIF/IL10/AKT1/MAP2K1	7
GO:0055006	cardiac cell development	7/267	89/18866	0.000269587	0.000830893	0.000297614	IGF1/SRF/VEGFA/PDGFRB/PDLIM5/NEB/MTOR	7
GO:0043267	negative regulation of potassium ion transport	5/267	41/18866	0.000270184	0.000832221	0.00029809	HTR2A/PTK2B/ATF4/NOS3/PTEN	5
GO:0006805	xenobiotic metabolic process	8/267	118/18866	0.000277077	0.000852924	0.000305505	CYP2D6/CYP2E1/GSTM1/CYP1A2/CYP3A4/CYP2C19/NQO1/CYP2B6	8
GO:0018027	peptidyl-lysine dimethylation	4/267	23/18866	0.000280965	0.000860648	0.000308272	SMARCB1/KMT2A/KMT2D/EHMT1	4
GO:0033139	regulation of peptidyl-serine phosphorylation of STAT protein	4/267	23/18866	0.000280965	0.000860648	0.000308272	IFNG/LIF/RET/IFNA1	4
GO:0035812	renal sodium excretion	4/267	23/18866	0.000280965	0.000860648	0.000308272	TAC1/COMT/OXT/DRD2	4
GO:0045649	regulation of macrophage differentiation	4/267	23/18866	0.000280965	0.000860648	0.000308272	TGFB1/LIF/FADD/ADIPOQ	4
GO:0048714	positive regulation of oligodendrocyte differentiation	4/267	23/18866	0.000280965	0.000860648	0.000308272	TNFRSF1B/SHH/HDAC2/MTOR	4
GO:1900273	positive regulation of long-term synaptic potentiation	4/267	23/18866	0.000280965	0.000860648	0.000308272	CREB1/DRD2/SQSTM1/INS	4
GO:1901984	negative regulation of protein acetylation	4/267	23/18866	0.000280965	0.000860648	0.000308272	BRCA1/GSK3B/SIRT1/HDAC2	4
GO:2000178	negative regulation of neural precursor cell proliferation	4/267	23/18866	0.000280965	0.000860648	0.000308272	PAX6/TP53/BDNF/NF1	4
GO:0001885	endothelial cell development	6/267	64/18866	0.000286393	0.000874057	0.000313075	TNFRSF1A/VEGFA/IL1B/CTNNB1/TNF/GPX1	6
GO:0002066	columnar/cuboidal epithelial cell development	6/267	64/18866	0.000286393	0.000874057	0.000313075	PAX6/FGFR1/GSK3B/HIF1A/SOD1/DLL1	6
GO:0032835	glomerulus development	6/267	64/18866	0.000286393	0.000874057	0.000313075	NOTCH3/PDGFRB/IL6R/RET/BCL2/ADIPOQ	6
GO:0051898	negative regulation of protein kinase B signaling	6/267	64/18866	0.000286393	0.000874057	0.000313075	DLG1/SIRT1/TSC2/AKT1/DRD2/PTEN	6
GO:1900449	regulation of glutamate receptor signaling pathway	6/267	64/18866	0.000286393	0.000874057	0.000313075	DLG1/CCL2/PPARGC1A/IFNG/OPRM1/PTK2B	6
GO:1901862	negative regulation of muscle tissue development	6/267	64/18866	0.000286393	0.000874057	0.000313075	TGFB1/FGF8/S100B/SHH/PTEN/DLL1	6
GO:0001959	regulation of cytokine-mediated signaling pathway	10/267	183/18866	0.000288509	0.00087998	0.000315196	VRK2/TNFRSF1A/HIF1A/IFNG/IL6/FADD/PTPN11/ADIPOQ/PRKN/TNF	10
GO:0045580	regulation of T cell differentiation	9/267	150/18866	0.000291116	0.000886847	0.000317656	GLI2/XBP1/IL2/IFNG/IL1A/IL1B/SOD1/IL18/SHH	9
GO:0097530	granulocyte migration	9/267	150/18866	0.000291116	0.000886847	0.000317656	MAPK1/MAPK3/CCL2/IL17A/IL1B/RAC1/CXCL8/CSF1R/DPP4	9
GO:1902903	regulation of supramolecular fiber organization	15/267	373/18866	0.000294501	0.000896612	0.000321154	TAC1/DLG1/HDAC6/SFRP1/STMN1/PTK2B/APOE/RAC1/PIK3R1/MECP2/PRKCE/PRKN/MAPT/MTOR/GPX1	15
GO:0000075	cell cycle checkpoint	11/267	219/18866	0.0003002	0.000913407	0.000327169	BRCA1/DLG1/BAX/EP300/TGFB1/TIMELESS/DUSP1/TP53/PLK2/BCL2L1/PTPN11	11
GO:0010907	positive regulation of glucose metabolic process	5/267	42/18866	0.000303184	0.000921363	0.000330019	IGF1/SIRT1/PPARGC1A/AKT1/INS	5
GO:0048246	macrophage chemotaxis	5/267	42/18866	0.000303184	0.000921363	0.000330019	MAPK1/MAPK3/CCL2/PTK2B/CSF1R	5
GO:0061041	regulation of wound healing	9/267	151/18866	0.000305808	0.000928771	0.000332672	XBP1/APOE/NOS3/PRKCE/PTEN/F2/MTOR/AGER/TNF	9
GO:0042475	odontogenesis of dentin-containing tooth	7/267	91/18866	0.000309192	0.000934846	0.000334848	NGFR/GLI2/BAX/FGF8/SHH/CTNNB1/HDAC2	7
GO:0051899	membrane depolarization	7/267	91/18866	0.000309192	0.000934846	0.000334848	GCLC/P2RX7/TSPO/BCL2/JUN/CCK/LRRK2	7
GO:0097306	cellular response to alcohol	7/267	91/18866	0.000309192	0.000934846	0.000334848	BRCA1/SFRP1/AKT1/CTNNB1/PRKCE/PTEN/PTCH1	7
GO:0030111	regulation of Wnt signaling pathway	15/267	375/18866	0.000311678	0.000934846	0.000334848	FGFR2/GSK3B/ESR1/TSC2/SFRP1/TGFB1/COL1A1/APOE/DVL3/SHH/VCP/CTNNB1/PRKN/LRRK2/TLE1	15
GO:0031646	positive regulation of nervous system process	6/267	65/18866	0.000311823	0.000934846	0.000334848	TNFRSF1B/PTK2B/S100B/PTEN/CCK/MTOR	6
GO:0035794	positive regulation of mitochondrial membrane permeability	6/267	65/18866	0.000311823	0.000934846	0.000334848	GCLC/GSK3B/BAX/MAPK8/TP53/BCL2	6
GO:0060828	regulation of canonical Wnt signaling pathway	13/267	295/18866	0.000312435	0.000934846	0.000334848	FGFR2/GSK3B/SFRP1/TGFB1/COL1A1/APOE/DVL3/SHH/VCP/CTNNB1/PRKN/LRRK2/TLE1	13
GO:0001840	neural plate development	3/267	10/18866	0.000312489	0.000934846	0.000334848	FGF8/CTNNB1/PTCH1	3
GO:0002676	regulation of chronic inflammatory response	3/267	10/18866	0.000312489	0.000934846	0.000334848	IDO1/IL10/TNF	3
GO:0019614	catechol-containing compound catabolic process	3/267	10/18866	0.000312489	0.000934846	0.000334848	COMT/SLC6A3/MAOA	3
GO:0030432	peristalsis	3/267	10/18866	0.000312489	0.000934846	0.000334848	DLG1/DRD2/GDNF	3
GO:0032308	positive regulation of prostaglandin secretion	3/267	10/18866	0.000312489	0.000934846	0.000334848	P2RX7/OXT/IL1B	3
GO:0035933	glucocorticoid secretion	3/267	10/18866	0.000312489	0.000934846	0.000334848	TAC1/POMC/PTPN11	3
GO:0042424	catecholamine catabolic process	3/267	10/18866	0.000312489	0.000934846	0.000334848	COMT/SLC6A3/MAOA	3
GO:0045792	negative regulation of cell size	3/267	10/18866	0.000312489	0.000934846	0.000334848	AKT1/PTEN/MTOR	3
GO:0051901	positive regulation of mitochondrial depolarization	3/267	10/18866	0.000312489	0.000934846	0.000334848	P2RX7/TSPO/CCK	3
GO:0060513	prostatic bud formation	3/267	10/18866	0.000312489	0.000934846	0.000334848	GLI2/SHH/AR	3
GO:0060768	regulation of epithelial cell proliferation involved in prostate gland development	3/267	10/18866	0.000312489	0.000934846	0.000334848	SHH/CTNNB1/AR	3
GO:0071394	cellular response to testosterone stimulus	3/267	10/18866	0.000312489	0.000934846	0.000334848	SIRT1/SRD5A1/AR	3
GO:0071600	otic vesicle morphogenesis	3/267	10/18866	0.000312489	0.000934846	0.000334848	FGFR2/FGF8/HESX1	3
GO:0072203	cell proliferation involved in metanephros development	3/267	10/18866	0.000312489	0.000934846	0.000334848	PDGFRB/SHH/PTCH1	3
GO:0098779	positive regulation of mitophagy in response to mitochondrial depolarization	3/267	10/18866	0.000312489	0.000934846	0.000334848	HDAC6/MFN2/PRKN	3
GO:1900222	negative regulation of amyloid-beta clearance	3/267	10/18866	0.000312489	0.000934846	0.000334848	IFNG/SRF/TNF	3
GO:1903431	positive regulation of cell maturation	3/267	10/18866	0.000312489	0.000934846	0.000334848	RET/BCL2/MTOR	3
GO:1904338	regulation of dopaminergic neuron differentiation	3/267	10/18866	0.000312489	0.000934846	0.000334848	GSK3B/SFRP1/SHH	3
GO:2001257	regulation of cation channel activity	10/267	185/18866	0.000314686	0.000940853	0.000337	PRKACA/DLG1/CCL2/PPARGC1A/IFNG/OPRM1/PTK2B/DRD2/CDK5/DMD	10
GO:1903169	regulation of calcium ion transmembrane transport	9/267	152/18866	0.000321108	0.00095948	0.000343672	PRKACA/BAX/PTK2B/DRD2/CDK5/PRKCE/CHD7/F2/DMD	9
GO:0016079	synaptic vesicle exocytosis	8/267	121/18866	0.000328638	0.000981393	0.000351521	GSK3B/P2RX7/HTR2A/CNR1/DRD2/CDK5/ATP2A2/LRRK2	8
GO:1905897	regulation of response to endoplasmic reticulum stress	7/267	92/18866	0.000330675	0.000986886	0.000353488	BAX/SIRT1/XBP1/PIK3R1/BCL2L1/PRKN/LRRK2	7
GO:0021697	cerebellar cortex formation	4/267	24/18866	0.000333428	0.000990366	0.000354735	CDK5/MAP2K1/PTPN11/DLL1	4
GO:0021904	dorsal/ventral neural tube patterning	4/267	24/18866	0.000333428	0.000990366	0.000354735	PRKACA/GLI2/SHH/PTCH1	4
GO:0044062	regulation of excretion	4/267	24/18866	0.000333428	0.000990366	0.000354735	TAC1/COMT/OXT/DRD2	4
GO:0046628	positive regulation of insulin receptor signaling pathway	4/267	24/18866	0.000333428	0.000990366	0.000354735	SIRT1/LEP/PTPN11/INS	4
GO:0062009	secondary palate development	4/267	24/18866	0.000333428	0.000990366	0.000354735	DLG1/CHD7/FZD2/COL11A2	4
GO:0070841	inclusion body assembly	4/267	24/18866	0.000333428	0.000990366	0.000354735	HDAC6/VCP/PRKN/MAPT	4
GO:1903429	regulation of cell maturation	4/267	24/18866	0.000333428	0.000990366	0.000354735	RET/BCL2/LRRK2/MTOR	4
GO:2000209	regulation of anoikis	4/267	24/18866	0.000333428	0.000990366	0.000354735	PIK3CA/NTRK2/BCL2/TLE1	4
GO:0034394	protein localization to cell surface	6/267	66/18866	0.00033899	0.00100259	0.000359114	TOR1A/AKT1/CTNNB1/BDNF/ERBB4/TNF	6
GO:0042490	mechanoreceptor differentiation	6/267	66/18866	0.00033899	0.00100259	0.000359114	FGFR1/SOD1/NTRK2/BDNF/FZD2/DLL1	6
GO:1902108	regulation of mitochondrial membrane permeability involved in apoptotic process	6/267	66/18866	0.00033899	0.00100259	0.000359114	GCLC/GSK3B/BAX/MAPK8/TP53/BCL2	6
GO:0002369	T cell cytokine production	5/267	43/18866	0.00033915	0.00100259	0.000359114	TNFRSF1B/DLG1/IL1B/IL6/IL18	5
GO:0030521	androgen receptor signaling pathway	5/267	43/18866	0.00033915	0.00100259	0.000359114	HDAC6/SIRT1/EP300/SFRP1/AR	5
GO:0045124	regulation of bone resorption	5/267	43/18866	0.00033915	0.00100259	0.000359114	CD38/P2RX7/IL6/CSF1R/NF1	5
GO:0045773	positive regulation of axon extension	5/267	43/18866	0.00033915	0.00100259	0.000359114	ADNP/SRF/VEGFA/MAPT/L1CAM	5
GO:1901031	regulation of response to reactive oxygen species	5/267	43/18866	0.00033915	0.00100259	0.000359114	HDAC6/IL10/PAWR/LRRK2/TNF	5
GO:0010811	positive regulation of cell-substrate adhesion	8/267	122/18866	0.000347468	0.00102657	0.000367704	GSK3B/OLFM4/SFRP1/VEGFA/PTK2B/RAC1/CDH13/PRKCE	8
GO:0002699	positive regulation of immune effector process	11/267	223/18866	0.00035028	0.00103427	0.000370461	NOS2/P2RX7/XBP1/TGFB1/IL2/IFNG/IL1B/IL6/IL18/FADD/TNF	11
GO:0014909	smooth muscle cell migration	7/267	93/18866	0.000353338	0.00104145	0.000373032	IGF1/HDAC4/PPARGC1A/PDGFRB/ACE/BCL2/ADIPOQ	7
GO:0032677	regulation of interleukin-8 production	7/267	93/18866	0.000353338	0.00104145	0.000373032	IL1B/CRP/IL6/IL10/FADD/ADIPOQ/TNF	7
GO:2000117	negative regulation of cysteine-type endopeptidase activity	7/267	93/18866	0.000353338	0.00104145	0.000373032	NGFR/PTGS2/VEGFA/NGF/AKT1/TNF/GPX1	7
GO:0010977	negative regulation of neuron projection development	9/267	154/18866	0.000353609	0.00104164	0.000373099	CD38/NGFR/APOE/PLK2/CDK5/PTEN/DCC/LRRK2/HDAC2	9
GO:0051783	regulation of nuclear division	10/267	188/18866	0.000357651	0.00105292	0.000377141	IGF1/ATRX/FGF8/PRKAR1A/PDGFRB/IL1A/DUSP1/IL1B/LIF/INS	10
GO:0019935	cyclic-nucleotide-mediated signaling	11/267	224/18866	0.000363843	0.00107052	0.000383444	GNAS/ADNP/PRKAR1A/OPRM1/CNR1/PTK2B/PDE11A/APOE/GNAL/DRD2/MC1R	11
GO:0007173	epidermal growth factor receptor signaling pathway	8/267	123/18866	0.000367169	0.00107886	0.000386433	TGFB1/PTK2B/PIK3CA/CDH13/AKT1/PIK3R1/BRAF/PTPN11	8
GO:0071466	cellular response to xenobiotic stimulus	8/267	123/18866	0.000367169	0.00107886	0.000386433	CYP2D6/CYP2E1/GSTM1/CYP1A2/CYP3A4/CYP2C19/NQO1/CYP2B6	8
GO:0043550	regulation of lipid kinase activity	6/267	67/18866	0.000367975	0.00107886	0.000386433	FGFR3/TGFB1/PDGFRB/PTK2B/PIK3R1/F2	6
GO:1900015	regulation of cytokine production involved in inflammatory response	6/267	67/18866	0.000367975	0.00107886	0.000386433	NOS2/IL17A/IL6/LEP/F2/TNF	6
GO:1903672	positive regulation of sprouting angiogenesis	6/267	67/18866	0.000367975	0.00107886	0.000386433	HDAC9/PTGS2/VEGFA/IL10/PLK2/DLL1	6
GO:1905710	positive regulation of membrane permeability	6/267	67/18866	0.000367975	0.00107886	0.000386433	GCLC/GSK3B/BAX/MAPK8/TP53/BCL2	6
GO:0034308	primary alcohol metabolic process	7/267	94/18866	0.000377228	0.00110381	0.000395369	IGF1/REST/CYP2D6/TTR/CYP1A2/CYP3A4/ADH1C	7
GO:0010463	mesenchymal cell proliferation	5/267	44/18866	0.000378253	0.00110381	0.000395369	FGFR2/FGFR1/VEGFA/SHH/CTNNB1	5
GO:0021575	hindbrain morphogenesis	5/267	44/18866	0.000378253	0.00110381	0.000395369	GLI2/CDK5/MAP2K1/PTPN11/DLL1	5
GO:0032620	interleukin-17 production	5/267	44/18866	0.000378253	0.00110381	0.000395369	TGFB1/IL2/IFNG/IL6/IL18	5
GO:0032965	regulation of collagen biosynthetic process	5/267	44/18866	0.000378253	0.00110381	0.000395369	TGFB1/PDGFRB/IL6/F2/HDAC2	5
GO:0033173	calcineurin-NFAT signaling cascade	5/267	44/18866	0.000378253	0.00110381	0.000395369	IGF1/ERBB3/GSK3B/MTOR/TNF	5
GO:0048489	synaptic vesicle transport	5/267	44/18866	0.000378253	0.00110381	0.000395369	TOR1A/CDK5/CTNNB1/PRKN/LRRK2	5
GO:1903053	regulation of extracellular matrix organization	5/267	44/18866	0.000378253	0.00110381	0.000395369	TNFRSF1B/TNFRSF1A/TGFB1/IL6/DPP4	5
GO:0030308	negative regulation of cell growth	10/267	190/18866	0.000388928	0.0011343	0.000406289	SIRT1/SFRP1/TGFB1/ESR2/TP53/CDKN2A/CDK5/BCL2/DCC/MEG3	10
GO:0003309	type B pancreatic cell differentiation	4/267	25/18866	0.000392549	0.00114152	0.000408878	PAX6/GSK3B/MEN1/DLL1	4
GO:0010738	regulation of protein kinase A signaling	4/267	25/18866	0.000392549	0.00114152	0.000408878	PRKAR1A/ADIPOQ/LRRK2/MC1R	4
GO:0045662	negative regulation of myoblast differentiation	4/267	25/18866	0.000392549	0.00114152	0.000408878	TGFB1/IL18/DLL1/TNF	4
GO:0050927	positive regulation of positive chemotaxis	4/267	25/18866	0.000392549	0.00114152	0.000408878	VEGFA/CDH13/CXCL8/AGER	4
GO:0060259	regulation of feeding behavior	4/267	25/18866	0.000392549	0.00114152	0.000408878	CNR1/CCK/MTOR/INS	4
GO:0002637	regulation of immunoglobulin production	6/267	68/18866	0.000398864	0.00115786	0.000414731	XBP1/TGFB1/IL2/IL6/IL10/TNF	6
GO:0010812	negative regulation of cell-substrate adhesion	6/267	68/18866	0.000398864	0.00115786	0.000414731	COL1A1/MEN1/PIK3R1/CDKN2A/PTEN/NF1	6
GO:1904888	cranial skeletal system development	6/267	68/18866	0.000398864	0.00115786	0.000414731	FGFR2/GNAS/FGF8/CTNNB1/MED12/PAX5	6
GO:0070167	regulation of biomineral tissue development	7/267	95/18866	0.000402394	0.00116608	0.000417673	P2RX7/HIF1A/GATA1/TGFB1/PTK2B/ATF4/NOS3	7
GO:0110149	regulation of biomineralization	7/267	95/18866	0.000402394	0.00116608	0.000417673	P2RX7/HIF1A/GATA1/TGFB1/PTK2B/ATF4/NOS3	7
GO:1903725	regulation of phospholipid metabolic process	7/267	95/18866	0.000402394	0.00116608	0.000417673	FGFR3/HTR2A/TGFB1/GNB3/PDGFRB/PTK2B/PIK3R1	7
GO:0003014	renal system process	8/267	125/18866	0.000409302	0.00118541	0.000424596	TAC1/PRKACA/COMT/OXT/PRKAR1A/DRD2/BCL2/ADIPOQ	8
GO:0014047	glutamate secretion	5/267	45/18866	0.000420668	0.00121551	0.000435377	P2RX7/NTRK2/BDNF/CCK/NF1	5
GO:0031057	negative regulation of histone modification	5/267	45/18866	0.000420668	0.00121551	0.000435377	BRCA1/SIRT1/SMARCB1/DNMT1/PAX5	5
GO:0042771	intrinsic apoptotic signaling pathway in response to DNA damage by p53 class mediator	5/267	45/18866	0.000420668	0.00121551	0.000435377	SIRT1/EP300/BRCA2/TP53/BCL2	5
GO:1904646	cellular response to amyloid-beta	5/267	45/18866	0.000420668	0.00121551	0.000435377	IGF1/NGFR/GSK3B/CDK5/AGER	5
GO:0007191	adenylate cyclase-activating dopamine receptor signaling pathway	3/267	11/18866	0.000425183	0.00121589	0.000435514	GNAS/OPRM1/GNAL	3
GO:0009950	dorsal/ventral axis specification	3/267	11/18866	0.000425183	0.00121589	0.000435514	PAX6/SFRP1/CTNNB1	3
GO:0014820	tonic smooth muscle contraction	3/267	11/18866	0.000425183	0.00121589	0.000435514	CD38/HTR2A/EDNRA	3
GO:0032306	regulation of prostaglandin secretion	3/267	11/18866	0.000425183	0.00121589	0.000435514	P2RX7/OXT/IL1B	3
GO:0033483	gas homeostasis	3/267	11/18866	0.000425183	0.00121589	0.000435514	HIF1A/ADNP/SOD2	3
GO:0045899	positive regulation of RNA polymerase II transcription preinitiation complex assembly	3/267	11/18866	0.000425183	0.00121589	0.000435514	ESR1/CREB1/TP53	3
GO:0048742	regulation of skeletal muscle fiber development	3/267	11/18866	0.000425183	0.00121589	0.000435514	HDAC9/HDAC4/BCL2	3
GO:0051024	positive regulation of immunoglobulin secretion	3/267	11/18866	0.000425183	0.00121589	0.000435514	XBP1/IL2/IL6	3
GO:0051574	positive regulation of histone H3-K9 methylation	3/267	11/18866	0.000425183	0.00121589	0.000435514	BRCA1/SIRT1/MECP2	3
GO:0060159	regulation of dopamine receptor signaling pathway	3/267	11/18866	0.000425183	0.00121589	0.000435514	DRD2/ALK/LRRK2	3
GO:0060174	limb bud formation	3/267	11/18866	0.000425183	0.00121589	0.000435514	FGFR2/COL2A1/SHH	3
GO:0060525	prostate glandular acinus development	3/267	11/18866	0.000425183	0.00121589	0.000435514	FGFR2/ESR1/SFRP1	3
GO:0060767	epithelial cell proliferation involved in prostate gland development	3/267	11/18866	0.000425183	0.00121589	0.000435514	SHH/CTNNB1/AR	3
GO:0090193	positive regulation of glomerulus development	3/267	11/18866	0.000425183	0.00121589	0.000435514	IL6R/RET/ADIPOQ	3
GO:1901033	positive regulation of response to reactive oxygen species	3/267	11/18866	0.000425183	0.00121589	0.000435514	HDAC6/PAWR/TNF	3
GO:1901526	positive regulation of mitophagy	3/267	11/18866	0.000425183	0.00121589	0.000435514	HDAC6/MFN2/PRKN	3
GO:1990440	positive regulation of transcription from RNA polymerase II promoter in response to endoplasmic reticulum stress	3/267	11/18866	0.000425183	0.00121589	0.000435514	ATF4/TP53/ATF3	3
GO:2000615	regulation of histone H3-K9 acetylation	3/267	11/18866	0.000425183	0.00121589	0.000435514	BRCA1/SMARCB1/KMT2A	3
GO:0060038	cardiac muscle cell proliferation	6/267	69/18866	0.000431741	0.00123338	0.000441781	FGFR2/FGFR1/MAPK1/PRKAR1A/PTEN/ERBB4	6
GO:2000134	negative regulation of G1/S transition of mitotic cell cycle	8/267	126/18866	0.000431796	0.00123338	0.000441781	BAX/EP300/CCL2/TP53/PLK2/CDKN2A/BCL2/PTEN	8
GO:0002440	production of molecular mediator of immune response	13/267	306/18866	0.00044275	0.00126395	0.000452729	TNFRSF1B/DLG1/SIRT1/XBP1/TGFB1/IL2/IL1B/IL6/IL10/IL18/HLA-DQB1/HLA-DRB1/TNF	13
GO:0050777	negative regulation of immune response	9/267	159/18866	0.000446904	0.00127363	0.000456195	GRN/TGFB1/IL2/IL10/DRD2/HLA-DRB1/TNF/GPX1/INS	9
GO:0051092	positive regulation of NF-kappaB transcription factor activity	9/267	159/18866	0.000446904	0.00127363	0.000456195	IL1B/KRAS/IL18/PRKCI/AR/ALK/AGER/TNF/INS	9
GO:0055067	monovalent inorganic cation homeostasis	9/267	159/18866	0.000446904	0.00127363	0.000456195	TAC1/GRN/COMT/MAPK1/OXT/MAPK3/DRD2/BCL2/LRRK2	9
GO:0051495	positive regulation of cytoskeleton organization	11/267	230/18866	0.000454834	0.00129495	0.000463831	TAC1/DLG1/P2RX7/SFRP1/PTK2B/RAC1/CDK5/MECP2/PRKCE/MAPT/MTOR	11
GO:0071621	granulocyte chemotaxis	8/267	127/18866	0.000455284	0.00129495	0.000463831	MAPK1/MAPK3/CCL2/IL1B/RAC1/CXCL8/CSF1R/DPP4	8
GO:0042100	B cell proliferation	7/267	97/18866	0.000456749	0.00129495	0.000463831	CD38/BAX/IL2/IL10/BCL2/PAWR/IFNA1	7
GO:0050764	regulation of phagocytosis	7/267	97/18866	0.000456749	0.00129495	0.000463831	CCL2/IFNG/IL1B/SOD1/PTEN/ADIPOQ/TNF	7
GO:1901655	cellular response to ketone	7/267	97/18866	0.000456749	0.00129495	0.000463831	SIRT1/SFRP1/NR3C1/AKT1/SRD5A1/AR/PRKCE	7
GO:0046578	regulation of Ras protein signal transduction	10/267	194/18866	0.000458343	0.00129495	0.000463831	IGF1/PDGFRB/MFN2/STMN1/APOE/KRAS/NGF/RAC1/SQSTM1/NF1	10
GO:0001783	B cell apoptotic process	4/267	26/18866	0.000458794	0.00129495	0.000463831	BAX/IL2/IL10/PTEN	4
GO:0030810	positive regulation of nucleotide biosynthetic process	4/267	26/18866	0.000458794	0.00129495	0.000463831	NOS2/PPARGC1A/NOS3/VCP	4
GO:0032967	positive regulation of collagen biosynthetic process	4/267	26/18866	0.000458794	0.00129495	0.000463831	TGFB1/PDGFRB/F2/HDAC2	4
GO:0048643	positive regulation of skeletal muscle tissue development	4/267	26/18866	0.000458794	0.00129495	0.000463831	SHH/CTNNB1/BCL2/DLL1	4
GO:0050926	regulation of positive chemotaxis	4/267	26/18866	0.000458794	0.00129495	0.000463831	VEGFA/CDH13/CXCL8/AGER	4
GO:0051123	RNA polymerase II preinitiation complex assembly	4/267	26/18866	0.000458794	0.00129495	0.000463831	ESR1/TBP/CREB1/TP53	4
GO:0060561	apoptotic process involved in morphogenesis	4/267	26/18866	0.000458794	0.00129495	0.000463831	TNFRSF1B/TNFRSF1A/BAX/VDR	4
GO:0060765	regulation of androgen receptor signaling pathway	4/267	26/18866	0.000458794	0.00129495	0.000463831	HDAC6/SIRT1/EP300/SFRP1	4
GO:0072202	cell differentiation involved in metanephros development	4/267	26/18866	0.000458794	0.00129495	0.000463831	LIF/CTNNB1/GDNF/ADIPOQ	4
GO:0072273	metanephric nephron morphogenesis	4/267	26/18866	0.000458794	0.00129495	0.000463831	PDGFRB/LIF/CTNNB1/GDNF	4
GO:1900373	positive regulation of purine nucleotide biosynthetic process	4/267	26/18866	0.000458794	0.00129495	0.000463831	NOS2/PPARGC1A/NOS3/VCP	4
GO:0032570	response to progesterone	5/267	46/18866	0.000466572	0.00131427	0.000470753	CD38/TSPO/OXT/TGFB1/FOS	5
GO:0061028	establishment of endothelial barrier	5/267	46/18866	0.000466572	0.00131427	0.000470753	TNFRSF1A/VEGFA/IL1B/CTNNB1/TNF	5
GO:0001756	somitogenesis	6/267	70/18866	0.000466694	0.00131427	0.000470753	EP300/SFRP1/TP53/KDM6A/MED12/DLL1	6
GO:0043967	histone H4 acetylation	6/267	70/18866	0.000466694	0.00131427	0.000470753	BRCA1/SIRT1/SMARCB1/EP300/KMT2A/BRCA2	6
GO:0048285	organelle fission	17/267	476/18866	0.000468652	0.00131904	0.000472462	IGF1/ATRX/FGF8/SMC3/PRKAR1A/PPARGC1A/PDGFRB/IL1A/DUSP1/IL1B/LIF/BRCA2/POGZ/PRKN/MAPT/LRRK2/INS	17
GO:0034763	negative regulation of transmembrane transport	8/267	128/18866	0.000479798	0.00134965	0.000483426	IL1B/AKT1/DRD2/PRKCE/PTEN/LEP/MTOR/TNF	8
GO:0048010	vascular endothelial growth factor receptor signaling pathway	7/267	98/18866	0.00048604	0.00136644	0.000489439	HIF1A/VEGFA/PTK2B/PIK3CA/IL1B/RAC1/PIK3R1	7
GO:0007015	actin filament organization	16/267	434/18866	0.000487027	0.00136767	0.000489881	TAC1/DLG1/SFRP1/SRF/STMN1/PTK2B/RAC1/PIK3R1/PRKCI/INPPL1/PRKCE/BCL2/PAWR/NEB/PRKN/MTOR	16
GO:0052548	regulation of endopeptidase activity	16/267	434/18866	0.000487027	0.00136767	0.000489881	NGFR/PTGS2/REST/BAX/SIRT1/VEGFA/NGF/AKT1/VCP/FADD/MAPT/CCK/SERPINA3/AGER/TNF/GPX1	16
GO:0060759	regulation of response to cytokine stimulus	10/267	196/18866	0.000496734	0.00139415	0.000499364	VRK2/TNFRSF1A/HIF1A/IFNG/IL6/FADD/PTPN11/ADIPOQ/PRKN/TNF	10
GO:0015800	acidic amino acid transport	6/267	71/18866	0.000503813	0.00141085	0.000505345	P2RX7/PER2/NTRK2/BDNF/CCK/NF1	6
GO:0033692	cellular polysaccharide biosynthetic process	6/267	71/18866	0.000503813	0.00141085	0.000505345	IGF1/GSK3B/PER2/AKT1/MTOR/INS	6
GO:0035690	cellular response to drug	6/267	71/18866	0.000503813	0.00141085	0.000505345	NOS2/REST/KMT2A/IL1B/TP53/ADIPOQ	6
GO:0051785	positive regulation of nuclear division	6/267	71/18866	0.000503813	0.00141085	0.000505345	IGF1/FGF8/PDGFRB/IL1A/IL1B/INS	6
GO:0010559	regulation of glycoprotein biosynthetic process	5/267	47/18866	0.000516149	0.00144135	0.00051627	IGF1/GATA1/CTNNB1/BCL2/PAWR	5
GO:0042551	neuron maturation	5/267	47/18866	0.000516149	0.00144135	0.00051627	RET/MECP2/BCL2/LRRK2/MTOR	5
GO:0042572	retinol metabolic process	5/267	47/18866	0.000516149	0.00144135	0.00051627	CYP2D6/TTR/CYP1A2/CYP3A4/ADH1C	5
GO:0046677	response to antibiotic	5/267	47/18866	0.000516149	0.00144135	0.00051627	KDM6B/TP53/SOD1/SRD5A1/EHMT1	5
GO:0048483	autonomic nervous system development	5/267	47/18866	0.000516149	0.00144135	0.00051627	EDNRA/RET/CTNNB1/GDNF/NF1	5
GO:0070588	calcium ion transmembrane transport	13/267	312/18866	0.000531519	0.00147994	0.000530092	PRKACA/BAX/P2RX7/HTR2A/OPRM1/PTK2B/DRD2/CDK5/PRKCE/CHD7/ATP2A2/F2/DMD	13
GO:0009651	response to salt stress	4/267	27/18866	0.000532635	0.00147994	0.000530092	BAX/OXT/TP53/TNF	4
GO:0010714	positive regulation of collagen metabolic process	4/267	27/18866	0.000532635	0.00147994	0.000530092	TGFB1/PDGFRB/F2/HDAC2	4
GO:0048668	collateral sprouting	4/267	27/18866	0.000532635	0.00147994	0.000530092	HDAC6/NGF/BDNF/DCC	4
GO:0048799	animal organ maturation	4/267	27/18866	0.000532635	0.00147994	0.000530092	IGF1/FGFR3/RET/LEP	4
GO:0090140	regulation of mitochondrial fission	4/267	27/18866	0.000532635	0.00147994	0.000530092	PPARGC1A/PRKN/MAPT/LRRK2	4
GO:1900078	positive regulation of cellular response to insulin stimulus	4/267	27/18866	0.000532635	0.00147994	0.000530092	SIRT1/LEP/PTPN11/INS	4
GO:1900120	regulation of receptor binding	4/267	27/18866	0.000532635	0.00147994	0.000530092	IL10/ATP2A2/BDNF/ADIPOQ	4
GO:1902473	regulation of protein localization to synapse	4/267	27/18866	0.000532635	0.00147994	0.000530092	DLG1/ADAM10/GPC6/MAPT	4
GO:0055088	lipid homeostasis	9/267	163/18866	0.000535346	0.00148664	0.000532494	HDAC9/APOB/SIRT1/XBP1/VDR/APOE/IL18/LPL/INS	9
GO:0070988	demethylation	6/267	72/18866	0.00054319	0.00150759	0.000539996	CYP2D6/KDM6B/CYP1A2/FTO/KDM6A/CYP3A4	6
GO:0032434	regulation of proteasomal ubiquitin-dependent protein catabolic process	8/267	131/18866	0.000559836	0.00154753	0.000554304	GCLC/GSK3B/AKT1/PLK2/SHH/VCP/PRKN/LRRK2	8
GO:0044106	cellular amine metabolic process	8/267	131/18866	0.000559836	0.00154753	0.000554304	COMT/IDO1/SLC6A3/MECP2/NQO1/PRKN/MAOA/INS	8
GO:0001976	nervous system process involved in regulation of systemic arterial blood pressure	3/267	12/18866	0.000560993	0.00154753	0.000554304	SOD2/DRD2/MECP2	3
GO:0031392	regulation of prostaglandin biosynthetic process	3/267	12/18866	0.000560993	0.00154753	0.000554304	PTGS2/SIRT1/IL1B	3
GO:0036462	TRAIL-activated apoptotic signaling pathway	3/267	12/18866	0.000560993	0.00154753	0.000554304	ATF3/FADD/PTEN	3
GO:0060742	epithelial cell differentiation involved in prostate gland development	3/267	12/18866	0.000560993	0.00154753	0.000554304	FGFR2/CTNNB1/AR	3
GO:0061517	macrophage proliferation	3/267	12/18866	0.000560993	0.00154753	0.000554304	MAPK1/MAPK3/CSF1R	3
GO:0071639	positive regulation of monocyte chemotactic protein-1 production	3/267	12/18866	0.000560993	0.00154753	0.000554304	IL1B/ADIPOQ/AGER	3
GO:0150065	regulation of deacetylase activity	3/267	12/18866	0.000560993	0.00154753	0.000554304	MAPK8/VEGFA/LRRK2	3
GO:1904181	positive regulation of membrane depolarization	3/267	12/18866	0.000560993	0.00154753	0.000554304	P2RX7/TSPO/CCK	3
GO:1905461	positive regulation of vascular associated smooth muscle cell apoptotic process	3/267	12/18866	0.000560993	0.00154753	0.000554304	SOD2/MFN2/ATF4	3
GO:0031952	regulation of protein autophosphorylation	5/267	48/18866	0.000569582	0.0015669	0.000561241	VEGFA/ACE/JUN/ADIPOQ/INS	5
GO:0045601	regulation of endothelial cell differentiation	5/267	48/18866	0.000569582	0.0015669	0.000561241	TNFRSF1A/VEGFA/IL1B/CTNNB1/TNF	5
GO:0048701	embryonic cranial skeleton morphogenesis	5/267	48/18866	0.000569582	0.0015669	0.000561241	FGFR2/GNAS/FGF8/MED12/PAX5	5
GO:0051972	regulation of telomerase activity	5/267	48/18866	0.000569582	0.0015669	0.000561241	MAPK1/MAPK3/MEN1/TP53/CTNNB1	5
GO:0061001	regulation of dendritic spine morphogenesis	5/267	48/18866	0.000569582	0.0015669	0.000561241	ADAM10/PDLIM5/CDK5/PTEN/LRRK2	5
GO:0044264	cellular polysaccharide metabolic process	7/267	101/18866	0.000582994	0.00160291	0.000574141	IGF1/GSK3B/POMC/PER2/AKT1/MTOR/INS	7
GO:1903747	regulation of establishment of protein localization to mitochondrion	6/267	73/18866	0.000584918	0.00160732	0.000575718	MAPK8/TP53/BCL2/PRKN/MAPT/LRRK2	6
GO:0019751	polyol metabolic process	8/267	132/18866	0.000588795	0.00161708	0.000579215	POU1F1/PTK2B/CYP27A1/CYP3A4/INPPL1/MECP2/PTEN/LEP	8
GO:0007093	mitotic cell cycle checkpoint	9/267	166/18866	0.000610695	0.00167631	0.000600429	BRCA1/DLG1/BAX/EP300/TGFB1/DUSP1/TP53/PLK2/BCL2L1	9
GO:0002335	mature B cell differentiation	4/267	28/18866	0.000614546	0.00167857	0.00060124	XBP1/PTK2B/IL6/DLL1	4
GO:0022011	myelination in peripheral nervous system	4/267	28/18866	0.000614546	0.00167857	0.00060124	SOD1/AKT1/NTRK2/NF1	4
GO:0032292	peripheral nervous system axon ensheathment	4/267	28/18866	0.000614546	0.00167857	0.00060124	SOD1/AKT1/NTRK2/NF1	4
GO:0035883	enteroendocrine cell differentiation	4/267	28/18866	0.000614546	0.00167857	0.00060124	PAX6/GSK3B/MEN1/DLL1	4
GO:0051590	positive regulation of neurotransmitter transport	4/267	28/18866	0.000614546	0.00167857	0.00060124	CNR1/DRD2/CDK5/PRKN	4
GO:1902932	positive regulation of alcohol biosynthetic process	4/267	28/18866	0.000614546	0.00167857	0.00060124	POU1F1/IFNG/IL1B/TNF	4
GO:1903579	negative regulation of ATP metabolic process	4/267	28/18866	0.000614546	0.00167857	0.00060124	HDAC4/TSPO/PPARGC1A/TP53	4
GO:2000171	negative regulation of dendrite development	4/267	28/18866	0.000614546	0.00167857	0.00060124	PLK2/PTEN/DCC/HDAC2	4
GO:2000191	regulation of fatty acid transport	4/267	28/18866	0.000614546	0.00167857	0.00060124	P2RX7/OXT/IL1B/AKT1	4
GO:0042770	signal transduction in response to DNA damage	8/267	133/18866	0.000618952	0.00168968	0.00060522	BRCA1/ATRX/BAX/SIRT1/EP300/BRCA2/TP53/PLK2	8
GO:0009150	purine ribonucleotide metabolic process	15/267	401/18866	0.000626679	0.00170437	0.00061048	IGF1/HDAC4/ACSL4/DLG1/P2RX7/EP300/HIF1A/HTR2A/TGFB1/PPARGC1A/IFNG/LDHA/VCP/LRRK2/INS	15
GO:0006692	prostanoid metabolic process	5/267	49/18866	0.000627062	0.00170437	0.00061048	TNFRSF1A/PTGS2/SIRT1/IL1B/GSTM1	5
GO:0006693	prostaglandin metabolic process	5/267	49/18866	0.000627062	0.00170437	0.00061048	TNFRSF1A/PTGS2/SIRT1/IL1B/GSTM1	5
GO:0010712	regulation of collagen metabolic process	5/267	49/18866	0.000627062	0.00170437	0.00061048	TGFB1/PDGFRB/IL6/F2/HDAC2	5
GO:0045058	T cell selection	5/267	49/18866	0.000627062	0.00170437	0.00061048	SRF/IL6/SHH/BCL2/MTOR	5
GO:0048512	circadian behavior	5/267	49/18866	0.000627062	0.00170437	0.00061048	TP53/SRD5A1/DRD2/PTEN/MTOR	5
GO:0060711	labyrinthine layer development	5/267	49/18866	0.000627062	0.00170437	0.00061048	FGFR2/MAPK1/IL10/AKT1/MAP2K1	5
GO:0097720	calcineurin-mediated signaling	5/267	49/18866	0.000627062	0.00170437	0.00061048	IGF1/ERBB3/GSK3B/MTOR/TNF	5
GO:0007179	transforming growth factor beta receptor signaling pathway	10/267	202/18866	0.000628246	0.00170573	0.000610967	CREBBP/SIRT1/EP300/TGFB1/CREB1/MEN1/TP53/FBN1/FOS/JUN	10
GO:1901605	alpha-amino acid metabolic process	10/267	202/18866	0.000628246	0.00170573	0.000610967	GCLC/NOS2/COMT/MTR/ATF4/IDO1/GLUL/NOS3/MECP2/MTHFR	10
GO:0032956	regulation of actin cytoskeleton organization	14/267	360/18866	0.000648783	0.00176053	0.000630596	TAC1/DLG1/SFRP1/PDGFRB/STMN1/PTK2B/RAC1/PIK3R1/CDK5/PRKCE/CSF1R/NEB/PRKN/MTOR	14
GO:1901890	positive regulation of cell junction assembly	7/267	103/18866	0.000655745	0.00177845	0.000637017	ADNP/OXT/SFRP1/VEGFA/RAC1/NTRK2/BDNF	7
GO:0008344	adult locomotory behavior	6/267	75/18866	0.000675809	0.00183187	0.000656151	DRD2/GDNF/MECP2/CHD7/SNCG/PRKN	6
GO:0016311	dephosphorylation	17/267	492/18866	0.000678783	0.00183894	0.000658682	PON1/DLG1/GSK3B/TGFB1/IFNG/PDGFRB/DUSP1/PPP1R1B/DUSP6/DRD2/INPPL1/BCL2/PTEN/PTPN11/LRRK2/MTOR/TNF	17
GO:0003158	endothelium development	8/267	135/18866	0.000683011	0.00184939	0.000662425	TNFRSF1A/VEGFA/IL1B/KDM6B/CTNNB1/DLL1/TNF/GPX1	8
GO:0002711	positive regulation of T cell mediated immunity	5/267	50/18866	0.00068878	0.00186097	0.000666574	P2RX7/IL1B/IL6/IL18/FADD	5
GO:0007622	rhythmic behavior	5/267	50/18866	0.00068878	0.00186097	0.000666574	TP53/SRD5A1/DRD2/PTEN/MTOR	5
GO:0032760	positive regulation of tumor necrosis factor production	5/267	50/18866	0.00068878	0.00186097	0.000666574	PIK3R1/FADD/LEP/PTPN11/HDAC2	5
GO:1903727	positive regulation of phospholipid metabolic process	5/267	50/18866	0.00068878	0.00186097	0.000666574	FGFR3/HTR2A/TGFB1/PDGFRB/PTK2B	5
GO:0032970	regulation of actin filament-based process	15/267	405/18866	0.0006936	0.00187298	0.000670875	TAC1/DLG1/SFRP1/PDGFRB/STMN1/PTK2B/RAC1/PIK3R1/CDK5/PRKCE/ATP2A2/CSF1R/NEB/PRKN/MTOR	15
GO:0032231	regulation of actin filament bundle assembly	7/267	104/18866	0.000694724	0.00187399	0.000671237	TAC1/SFRP1/STMN1/RAC1/PIK3R1/PRKN/MTOR	7
GO:0032649	regulation of interferon-gamma production	7/267	104/18866	0.000694724	0.00187399	0.000671237	IL2/IL1B/IL10/IL18/FADD/HLA-DRB1/TNF	7
GO:0010882	regulation of cardiac muscle contraction by calcium ion signaling	4/267	29/18866	0.000705005	0.00189762	0.000679701	HDAC4/PRKACA/ATP2A2/DMD	4
GO:0031063	regulation of histone deacetylation	4/267	29/18866	0.000705005	0.00189762	0.000679701	MAPK8/VEGFA/TP53/LRRK2	4
GO:0036296	response to increased oxygen levels	4/267	29/18866	0.000705005	0.00189762	0.000679701	COL1A1/PDGFRB/POLG/HDAC2	4
GO:0051569	regulation of histone H3-K4 methylation	4/267	29/18866	0.000705005	0.00189762	0.000679701	BRCA1/KMT2A/DNMT1/CTNNB1	4
GO:0016054	organic acid catabolic process	12/267	282/18866	0.00071937	0.00192796	0.000690567	PON1/NOS2/TGFB1/CNR1/IDUA/IDO1/GLUL/AKT1/NOS3/LEP/ADIPOQ/MTOR	12
GO:0046395	carboxylic acid catabolic process	12/267	282/18866	0.00071937	0.00192796	0.000690567	PON1/NOS2/TGFB1/CNR1/IDUA/IDO1/GLUL/AKT1/NOS3/LEP/ADIPOQ/MTOR	12
GO:0003337	mesenchymal to epithelial transition involved in metanephros morphogenesis	3/267	13/18866	0.000721681	0.00192796	0.000690567	LIF/CTNNB1/GDNF	3
GO:0019336	phenol-containing compound catabolic process	3/267	13/18866	0.000721681	0.00192796	0.000690567	COMT/SLC6A3/MAOA	3
GO:0034370	triglyceride-rich lipoprotein particle remodeling	3/267	13/18866	0.000721681	0.00192796	0.000690567	APOB/APOE/LPL	3
GO:0043970	histone H3-K9 acetylation	3/267	13/18866	0.000721681	0.00192796	0.000690567	BRCA1/SMARCB1/KMT2A	3
GO:0060123	regulation of growth hormone secretion	3/267	13/18866	0.000721681	0.00192796	0.000690567	DRD2/CHD7/PTPN11	3
GO:0061000	negative regulation of dendritic spine development	3/267	13/18866	0.000721681	0.00192796	0.000690567	PLK2/PTEN/HDAC2	3
GO:0061029	eyelid development in camera-type eye	3/267	13/18866	0.000721681	0.00192796	0.000690567	SRF/JUN/HDAC2	3
GO:0071287	cellular response to manganese ion	3/267	13/18866	0.000721681	0.00192796	0.000690567	ATF4/PRKN/LRRK2	3
GO:0071872	cellular response to epinephrine stimulus	3/267	13/18866	0.000721681	0.00192796	0.000690567	PRKACA/SRD5A1/ADIPOQ	3
GO:0090042	tubulin deacetylation	3/267	13/18866	0.000721681	0.00192796	0.000690567	HDAC6/EP300/MAPT	3
GO:0090179	planar cell polarity pathway involved in neural tube closure	3/267	13/18866	0.000721681	0.00192796	0.000690567	SFRP1/DVL3/FZD2	3
GO:1900103	positive regulation of endoplasmic reticulum unfolded protein response	3/267	13/18866	0.000721681	0.00192796	0.000690567	BAX/XBP1/PIK3R1	3
GO:1901616	organic hydroxy compound catabolic process	6/267	76/18866	0.000725167	0.00193624	0.000693532	COMT/APOE/CYP27A1/SLC6A3/PTEN/MAOA	6
GO:1902806	regulation of cell cycle G1/S phase transition	10/267	206/18866	0.000730973	0.00195069	0.000698711	BAX/EP300/CCL2/MEN1/TP53/AKT1/PLK2/CDKN2A/BCL2/PTEN	10
GO:0021879	forebrain neuron differentiation	5/267	51/18866	0.00075493	0.00201033	0.000720071	PAX6/FGFR2/FGF8/ERBB4/CSF1R	5
GO:0035176	social behavior	5/267	51/18866	0.00075493	0.00201033	0.000720071	OXT/GRPR/MECP2/PTEN/MTOR	5
GO:0048146	positive regulation of fibroblast proliferation	5/267	51/18866	0.00075493	0.00201033	0.000720071	IGF1/NGFR/ESR1/PDGFRB/JUN	5
GO:0071827	plasma lipoprotein particle organization	5/267	51/18866	0.00075493	0.00201033	0.000720071	PRKACA/APOB/APOE/ALB/LPL	5
GO:0006342	chromatin silencing	6/267	77/18866	0.000777268	0.00206673	0.000740274	SIRT1/KMT2D/MECP2/MTHFR/HDAC2/HOTAIR	6
GO:0060411	cardiac septum morphogenesis	6/267	77/18866	0.000777268	0.00206673	0.000740274	FGFR2/FGF8/TP53/NOS3/CHD7/FZD2	6
GO:0014812	muscle cell migration	7/267	106/18866	0.000778181	0.00206673	0.000740274	IGF1/HDAC4/PPARGC1A/PDGFRB/ACE/BCL2/ADIPOQ	7
GO:0046632	alpha-beta T cell differentiation	7/267	106/18866	0.000778181	0.00206673	0.000740274	IL2/IFNG/IL6/IL18/SHH/BCL2/MTOR	7
GO:0071156	regulation of cell cycle arrest	7/267	106/18866	0.000778181	0.00206673	0.000740274	BRCA1/PRKACA/BAX/EP300/TP53/PLK2/CDK5	7
GO:0001844	protein insertion into mitochondrial membrane involved in apoptotic signaling pathway	4/267	30/18866	0.000804494	0.00212756	0.000762062	BAX/MAPK8/TP53/BCL2	4
GO:0010758	regulation of macrophage chemotaxis	4/267	30/18866	0.000804494	0.00212756	0.000762062	MAPK1/MAPK3/PTK2B/CSF1R	4
GO:0019934	cGMP-mediated signaling	4/267	30/18866	0.000804494	0.00212756	0.000762062	ADNP/PTK2B/PDE11A/APOE	4
GO:0033688	regulation of osteoblast proliferation	4/267	30/18866	0.000804494	0.00212756	0.000762062	FGFR2/GATA1/SFRP1/BCL2	4
GO:0044030	regulation of DNA methylation	4/267	30/18866	0.000804494	0.00212756	0.000762062	BRCA1/KMT2A/PIK3CA/MECP2	4
GO:0044788	modulation by host of viral process	4/267	30/18866	0.000804494	0.00212756	0.000762062	APOE/CRP/CSF1R/PRKN	4
GO:0048265	response to pain	4/267	30/18866	0.000804494	0.00212756	0.000762062	TAC1/COMT/TSPO/RET	4
GO:1903205	regulation of hydrogen peroxide-induced cell death	4/267	30/18866	0.000804494	0.00212756	0.000762062	HDAC6/IL10/PAWR/LRRK2	4
GO:0006937	regulation of muscle contraction	9/267	173/18866	0.00082065	0.00216799	0.000776544	HDAC4/PRKACA/PTGS2/DLG1/OXT/SRF/SOD1/ATP2A2/DMD	9
GO:0050954	sensory perception of mechanical stimulus	9/267	173/18866	0.00082065	0.00216799	0.000776544	COL11A1/FGFR1/HTR2A/COL1A1/COL2A1/SOD1/CHD7/COL11A2/GPX1	9
GO:0043266	regulation of potassium ion transport	7/267	107/18866	0.000822779	0.00217132	0.000777735	DLG1/HTR2A/PTK2B/ATF4/DRD2/NOS3/PTEN	7
GO:0099175	regulation of postsynapse organization	7/267	107/18866	0.000822779	0.00217132	0.000777735	APOE/ADAM10/PDLIM5/CDK5/PTEN/LRRK2/INS	7
GO:0000186	activation of MAPKK activity	5/267	52/18866	0.000825711	0.00217675	0.000779682	MAPK1/MAPK3/NGF/BRAF/LRRK2	5
GO:0009948	anterior/posterior axis specification	5/267	52/18866	0.000825711	0.00217675	0.000779682	SRF/KDM6A/SHH/OTX2/CTNNB1	5
GO:0043900	regulation of multi-organism process	6/267	78/18866	0.000832213	0.00219158	0.000784993	IGF1/HDAC4/OXT/VEGFA/CNR1/HDAC2	6
GO:0061045	negative regulation of wound healing	6/267	78/18866	0.000832213	0.00219158	0.000784993	APOE/NOS3/PTEN/F2/AGER/TNF	6
GO:0009308	amine metabolic process	8/267	140/18866	0.000866765	0.00228137	0.000817153	COMT/IDO1/SLC6A3/MECP2/NQO1/PRKN/MAOA/INS	8
GO:0001909	leukocyte mediated cytotoxicity	7/267	108/18866	0.000869371	0.00228702	0.000819179	NOS2/P2RX7/IL18/FADD/LEP/F2/AGER	7
GO:0045599	negative regulation of fat cell differentiation	5/267	53/18866	0.000901322	0.00236733	0.000847945	SIRT1/TGFB1/IL6/ADIPOQ/TNF	5
GO:0048168	regulation of neuronal synaptic plasticity	5/267	53/18866	0.000901322	0.00236733	0.000847945	APOE/KRAS/DRD2/S100B/NF1	5
GO:0051703	intraspecies interaction between organisms	5/267	53/18866	0.000901322	0.00236733	0.000847945	OXT/GRPR/MECP2/PTEN/MTOR	5
GO:0007586	digestion	8/267	141/18866	0.000907877	0.00236986	0.000848848	TAC1/OXT/PPARGC1A/VDR/SST/LEP/CCK/SERPINA3	8
GO:0014854	response to inactivity	3/267	14/18866	0.000908927	0.00236986	0.000848848	HDAC4/IL10/DRD2	3
GO:0035815	positive regulation of renal sodium excretion	3/267	14/18866	0.000908927	0.00236986	0.000848848	TAC1/OXT/DRD2	3
GO:0045898	regulation of RNA polymerase II transcription preinitiation complex assembly	3/267	14/18866	0.000908927	0.00236986	0.000848848	ESR1/CREB1/TP53	3
GO:0050930	induction of positive chemotaxis	3/267	14/18866	0.000908927	0.00236986	0.000848848	VEGFA/CXCL8/AGER	3
GO:0051709	regulation of killing of cells of other organism	3/267	14/18866	0.000908927	0.00236986	0.000848848	NOS2/P2RX7/IFNG	3
GO:0060831	smoothened signaling pathway involved in dorsal/ventral neural tube patterning	3/267	14/18866	0.000908927	0.00236986	0.000848848	PRKACA/GLI2/PTCH1	3
GO:0090178	regulation of establishment of planar polarity involved in neural tube closure	3/267	14/18866	0.000908927	0.00236986	0.000848848	SFRP1/DVL3/FZD2	3
GO:0090239	regulation of histone H4 acetylation	3/267	14/18866	0.000908927	0.00236986	0.000848848	BRCA1/SIRT1/SMARCB1	3
GO:0099550	trans-synaptic signaling, modulating synaptic transmission	3/267	14/18866	0.000908927	0.00236986	0.000848848	CNR1/NTRK2/BDNF	3
GO:1900452	regulation of long-term synaptic depression	3/267	14/18866	0.000908927	0.00236986	0.000848848	SORCS3/MAPT/AGER	3
GO:1902430	negative regulation of amyloid-beta formation	3/267	14/18866	0.000908927	0.00236986	0.000848848	IGF1/APOE/NTRK2	3
GO:1904925	positive regulation of autophagy of mitochondrion in response to mitochondrial depolarization	3/267	14/18866	0.000908927	0.00236986	0.000848848	HDAC6/MFN2/PRKN	3
GO:2001279	regulation of unsaturated fatty acid biosynthetic process	3/267	14/18866	0.000908927	0.00236986	0.000848848	PTGS2/SIRT1/IL1B	3
GO:0009259	ribonucleotide metabolic process	15/267	416/18866	0.000909808	0.00237091	0.000849228	IGF1/HDAC4/ACSL4/DLG1/P2RX7/EP300/HIF1A/HTR2A/TGFB1/PPARGC1A/IFNG/LDHA/VCP/LRRK2/INS	15
GO:0034368	protein-lipid complex remodeling	4/267	31/18866	0.000913493	0.00237185	0.000849563	APOB/APOE/ALB/LPL	4
GO:0034369	plasma lipoprotein particle remodeling	4/267	31/18866	0.000913493	0.00237185	0.000849563	APOB/APOE/ALB/LPL	4
GO:0048710	regulation of astrocyte differentiation	4/267	31/18866	0.000913493	0.00237185	0.000849563	LIF/IL6/F2/NF1	4
GO:0061037	negative regulation of cartilage development	4/267	31/18866	0.000913493	0.00237185	0.000849563	GLI2/CTNNB1/LEP/PTPN11	4
GO:0070229	negative regulation of lymphocyte apoptotic process	4/267	31/18866	0.000913493	0.00237185	0.000849563	HIF1A/IL2/IDO1/FADD	4
GO:1900745	positive regulation of p38MAPK cascade	4/267	31/18866	0.000913493	0.00237185	0.000849563	VEGFA/IL1B/LEP/AGER	4
GO:1902253	regulation of intrinsic apoptotic signaling pathway by p53 class mediator	4/267	31/18866	0.000913493	0.00237185	0.000849563	SIRT1/TP53/BCL2/PRKN	4
GO:0002286	T cell activation involved in immune response	7/267	109/18866	0.00091802	0.00238237	0.00085333	IL2/IFNG/IL6/TP53/IL18/IFNA1/MTOR	7
GO:0007254	JNK cascade	10/267	213/18866	0.000943936	0.00244835	0.000876963	SFRP1/MAPK8/PTK2B/IL1B/MEN1/AKT1/DVL3/PRKN/AGER/TNF	10
GO:0007006	mitochondrial membrane organization	8/267	142/18866	0.00095054	0.00246297	0.000882199	GCLC/GSK3B/BAX/MAPK8/MFN2/TP53/BCL2L1/BCL2	8
GO:0035050	embryonic heart tube development	6/267	80/18866	0.000951051	0.00246297	0.000882199	HIF1A/FGF8/SRF/SHH/CTNNB1/DLL1	6
GO:1901224	positive regulation of NIK/NF-kappaB signaling	6/267	80/18866	0.000951051	0.00246297	0.000882199	EP300/IL1B/IL18/NR3C2/AGER/TNF	6
GO:0022412	cellular process involved in reproduction in multicellular organism	14/267	375/18866	0.000962697	0.00249183	0.000892539	IGF1/PRKACA/BAX/SFRP1/PRKAR1A/PTK2B/PRMT7/BRCA2/AKT1/KMT2D/CTNNB1/BCL2L1/BCL2/MTOR	14
GO:1901800	positive regulation of proteasomal protein catabolic process	7/267	110/18866	0.00096879	0.0025063	0.000897722	GCLC/GSK3B/AKT1/PLK2/VCP/PRKN/LRRK2	7
GO:0006584	catecholamine metabolic process	5/267	54/18866	0.000981966	0.00253383	0.000907581	COMT/SLC6A3/DRD2/PRKN/MAOA	5
GO:0009712	catechol-containing compound metabolic process	5/267	54/18866	0.000981966	0.00253383	0.000907581	COMT/SLC6A3/DRD2/PRKN/MAOA	5
GO:0030857	negative regulation of epithelial cell differentiation	5/267	54/18866	0.000981966	0.00253383	0.000907581	GSK3B/IFNG/VEGFA/CTNNB1/DLL1	5
GO:0032757	positive regulation of interleukin-8 production	5/267	54/18866	0.000981966	0.00253383	0.000907581	IL1B/IL6/FADD/ADIPOQ/TNF	5
GO:1903018	regulation of glycoprotein metabolic process	5/267	54/18866	0.000981966	0.00253383	0.000907581	IGF1/GATA1/CTNNB1/BCL2/PAWR	5
GO:0097549	chromatin organization involved in negative regulation of transcription	8/267	143/18866	0.000994793	0.0025656	0.000918961	SIRT1/DNMT1/CDKN2A/KMT2D/MECP2/MTHFR/HDAC2/HOTAIR	8
GO:0051604	protein maturation	12/267	293/18866	0.00100249	0.00258412	0.000925596	CREBBP/PRKACA/P2RX7/EP300/NGF/ADAM10/ACE/SHH/FADD/PTCH1/LRRK2/HP	12
GO:0001937	negative regulation of endothelial cell proliferation	6/267	81/18866	0.00101516	0.00261407	0.000936321	NGFR/CCL2/APOE/PRL/NF1/TNF	6
GO:0071158	positive regulation of cell cycle arrest	6/267	81/18866	0.00101516	0.00261407	0.000936321	BRCA1/PRKACA/BAX/EP300/TP53/PLK2	6
GO:0002724	regulation of T cell cytokine production	4/267	32/18866	0.00103249	0.00264369	0.000946933	TNFRSF1B/IL1B/IL6/IL18	4
GO:0003176	aortic valve development	4/267	32/18866	0.00103249	0.00264369	0.000946933	TNFRSF1B/TNFRSF1A/TGFB1/NOS3	4
GO:0008210	estrogen metabolic process	4/267	32/18866	0.00103249	0.00264369	0.000946933	COMT/CYP2D6/CYP1A2/CYP3A4	4
GO:0032350	regulation of hormone metabolic process	4/267	32/18866	0.00103249	0.00264369	0.000946933	REST/HIF1A/PPARGC1A/GNB3	4
GO:0034367	protein-containing complex remodeling	4/267	32/18866	0.00103249	0.00264369	0.000946933	APOB/APOE/ALB/LPL	4
GO:0038128	ERBB2 signaling pathway	4/267	32/18866	0.00103249	0.00264369	0.000946933	ERBB3/PIK3CA/PIK3R1/ERBB4	4
GO:0046320	regulation of fatty acid oxidation	4/267	32/18866	0.00103249	0.00264369	0.000946933	PPARGC1A/CNR1/AKT1/MTOR	4
GO:0048741	skeletal muscle fiber development	4/267	32/18866	0.00103249	0.00264369	0.000946933	HDAC9/HDAC4/BCL2/GPX1	4
GO:0051968	positive regulation of synaptic transmission, glutamatergic	4/267	32/18866	0.00103249	0.00264369	0.000946933	PTGS2/CCL2/PTK2B/GLUL	4
GO:1901889	negative regulation of cell junction assembly	4/267	32/18866	0.00103249	0.00264369	0.000946933	IL1B/ACE/PTEN/TNF	4
GO:1903959	regulation of anion transmembrane transport	4/267	32/18866	0.00103249	0.00264369	0.000946933	ABCB1/PER2/AKT1/MTOR	4
GO:0022029	telencephalon cell migration	5/267	55/18866	0.00106785	0.00272585	0.000976362	SRF/DRD2/CDK5/CTNNB1/LRRK2	5
GO:0030199	collagen fibril organization	5/267	55/18866	0.00106785	0.00272585	0.000976362	COL11A1/COL1A1/COL2A1/NF1/COL11A2	5
GO:0032655	regulation of interleukin-12 production	5/267	55/18866	0.00106785	0.00272585	0.000976362	IFNG/IL17A/IDO1/IL10/AGER	5
GO:0042304	regulation of fatty acid biosynthetic process	5/267	55/18866	0.00106785	0.00272585	0.000976362	BRCA1/PTGS2/SIRT1/IL1B/ADIPOQ	5
GO:0060350	endochondral bone morphogenesis	5/267	55/18866	0.00106785	0.00272585	0.000976362	FGFR3/GNAS/COL1A1/COL2A1/INPPL1	5
GO:0071825	protein-lipid complex subunit organization	5/267	55/18866	0.00106785	0.00272585	0.000976362	PRKACA/APOB/APOE/ALB/LPL	5
GO:0010256	endomembrane system organization	16/267	468/18866	0.00108488	0.0027679	0.000991423	P2RX7/MAPK1/MAPK3/CREB1/MAP2K2/SYNE1/TOR1A/SOD1/AKT1/SQSTM1/MAP2K1/AR/PTEN/ATP2A2/PRKN/LRRK2	16
GO:0002281	macrophage activation involved in immune response	3/267	15/18866	0.00112432	0.00284672	0.00101966	GRN/IFNG/PRKCE	3
GO:0010763	positive regulation of fibroblast migration	3/267	15/18866	0.00112432	0.00284672	0.00101966	TGFB1/AKT1/PRKCE	3
GO:0021924	cell proliferation in external granule layer	3/267	15/18866	0.00112432	0.00284672	0.00101966	GLI2/RERE/SHH	3
GO:0021930	cerebellar granule cell precursor proliferation	3/267	15/18866	0.00112432	0.00284672	0.00101966	GLI2/RERE/SHH	3
GO:0044849	estrous cycle	3/267	15/18866	0.00112432	0.00284672	0.00101966	ADNP/OPRM1/GNRH1	3
GO:0045651	positive regulation of macrophage differentiation	3/267	15/18866	0.00112432	0.00284672	0.00101966	TGFB1/LIF/FADD	3
GO:0045779	negative regulation of bone resorption	3/267	15/18866	0.00112432	0.00284672	0.00101966	CD38/P2RX7/IL6	3
GO:0048484	enteric nervous system development	3/267	15/18866	0.00112432	0.00284672	0.00101966	EDNRA/RET/GDNF	3
GO:0060134	prepulse inhibition	3/267	15/18866	0.00112432	0.00284672	0.00101966	SLC6A3/DRD2/PTEN	3
GO:0090177	establishment of planar polarity involved in neural tube closure	3/267	15/18866	0.00112432	0.00284672	0.00101966	SFRP1/DVL3/FZD2	3
GO:0090192	regulation of glomerulus development	3/267	15/18866	0.00112432	0.00284672	0.00101966	IL6R/RET/ADIPOQ	3
GO:1900119	positive regulation of execution phase of apoptosis	3/267	15/18866	0.00112432	0.00284672	0.00101966	BAX/IL6/TP53	3
GO:1902043	positive regulation of extrinsic apoptotic signaling pathway via death domain receptors	3/267	15/18866	0.00112432	0.00284672	0.00101966	SFRP1/ATF3/PTEN	3
GO:1904923	regulation of autophagy of mitochondrion in response to mitochondrial depolarization	3/267	15/18866	0.00112432	0.00284672	0.00101966	HDAC6/MFN2/PRKN	3
GO:2000846	regulation of corticosteroid hormone secretion	3/267	15/18866	0.00112432	0.00284672	0.00101966	TAC1/POMC/PTPN11	3
GO:0048813	dendrite morphogenesis	8/267	146/18866	0.00113753	0.00287871	0.00103111	GSK3B/HDAC6/ADAM10/RERE/PDLIM5/CDK5/PTEN/LRRK2	8
GO:0001570	vasculogenesis	6/267	83/18866	0.00115328	0.00291414	0.0010438	TGFB1/VEGFA/PDGFRB/NTRK2/SHH/CTNNB1	6
GO:0048041	focal adhesion assembly	6/267	83/18866	0.00115328	0.00291414	0.0010438	SFRP1/VEGFA/PTK2B/RAC1/BCL2/PTEN	6
GO:0048644	muscle organ morphogenesis	6/267	83/18866	0.00115328	0.00291414	0.0010438	COL11A1/FGFR2/TGFB1/LIF/CHD7/FZD2	6
GO:0001755	neural crest cell migration	5/267	56/18866	0.00115918	0.0029246	0.00104755	HIF1A/SHH/RET/GDNF/ERBB4	5
GO:0031529	ruffle organization	5/267	56/18866	0.00115918	0.0029246	0.00104755	PDGFRB/RAC1/INPPL1/CSF1R/MTOR	5
GO:1904645	response to amyloid-beta	5/267	56/18866	0.00115918	0.0029246	0.00104755	IGF1/NGFR/GSK3B/CDK5/AGER	5
GO:0003338	metanephros morphogenesis	4/267	33/18866	0.00116195	0.00292569	0.00104794	PDGFRB/LIF/CTNNB1/GDNF	4
GO:0010039	response to iron ion	4/267	33/18866	0.00116195	0.00292569	0.00104794	HIF1A/SLC6A3/DRD2/BCL2	4
GO:0043552	positive regulation of phosphatidylinositol 3-kinase activity	4/267	33/18866	0.00116195	0.00292569	0.00104794	FGFR3/TGFB1/PDGFRB/PTK2B	4
GO:0045879	negative regulation of smoothened signaling pathway	4/267	33/18866	0.00116195	0.00292569	0.00104794	PRKACA/GLI2/VCP/PTCH1	4
GO:0006520	cellular amino acid metabolic process	13/267	340/18866	0.00117111	0.00294725	0.00105566	GCLC/NOS2/FOLH1/COMT/MTR/ATF4/IDO1/GLUL/NOS3/MECP2/MTHFR/NQO1/INS	13
GO:0071346	cellular response to interferon-gamma	9/267	182/18866	0.00117332	0.00295132	0.00105712	NOS2/CCL2/IFNG/FLNB/TP53/NCAM1/HLA-DQB1/HLA-DRB1/HLA-DQA1	9
GO:0019693	ribose phosphate metabolic process	15/267	427/18866	0.00118061	0.00296817	0.00106316	IGF1/HDAC4/ACSL4/DLG1/P2RX7/EP300/HIF1A/HTR2A/TGFB1/PPARGC1A/IFNG/LDHA/VCP/LRRK2/INS	15
GO:0007043	cell-cell junction assembly	8/267	147/18866	0.00118858	0.00298521	0.00106926	PRKACA/DLG1/SRF/IL1B/ACE/PRKCI/CTNNB1/TNF	8
GO:0051592	response to calcium ion	8/267	147/18866	0.00118858	0.00298521	0.00106926	P2RX7/FUS/DUSP1/PTK2B/BRAF/FOS/JUN/PENK	8
GO:0032411	positive regulation of transporter activity	7/267	114/18866	0.00119437	0.00299824	0.00107393	PON1/ABCB1/CCL2/IFNG/KMT2A/CDK5/DMD	7
GO:1903670	regulation of sprouting angiogenesis	8/267	148/18866	0.00124145	0.00311485	0.00111569	HDAC9/NGFR/PTGS2/VEGFA/GLUL/IL10/PLK2/DLL1	8
GO:0030520	intracellular estrogen receptor signaling pathway	5/267	57/18866	0.00125616	0.00314528	0.00112659	BRCA1/ESR1/ESR2/KMT2D/AR	5
GO:0045747	positive regulation of Notch signaling pathway	5/267	57/18866	0.00125616	0.00314528	0.00112659	CREBBP/EP300/PRKCI/NOS3/DLL1	5
GO:0048016	inositol phosphate-mediated signaling	5/267	57/18866	0.00125616	0.00314528	0.00112659	IGF1/ERBB3/GSK3B/MTOR/TNF	5
GO:1905517	macrophage migration	5/267	57/18866	0.00125616	0.00314528	0.00112659	MAPK1/MAPK3/CCL2/PTK2B/CSF1R	5
GO:0032609	interferon-gamma production	7/267	115/18866	0.00125673	0.00314528	0.00112659	IL2/IL1B/IL10/IL18/FADD/HLA-DRB1/TNF	7
GO:0046328	regulation of JNK cascade	9/267	184/18866	0.00126628	0.0031676	0.00113459	SFRP1/PTK2B/IL1B/MEN1/AKT1/DVL3/PRKN/AGER/TNF	9
GO:0017157	regulation of exocytosis	10/267	222/18866	0.00129002	0.00322537	0.00115528	GSK3B/REST/HTR2A/IFNG/CNR1/DRD2/CDK5/ATP2A2/PRKN/LRRK2	10
GO:0007202	activation of phospholipase C activity	4/267	34/18866	0.00130238	0.0032449	0.00116228	HTR2A/NTRK2/EDNRA/BDNF	4
GO:0035633	maintenance of blood-brain barrier	4/267	34/18866	0.00130238	0.0032449	0.00116228	PTGS2/VEGFA/IL6/DMD	4
[truncated: 1,885 more rows]
