# Supplementary material for: Relationships between nine neuropsychiatric disorders and cervical cancer: insights from genetics, causality and shared gene expression patterns
Source: BMC Womens Health. 2024 Jul 8;24:394. doi: 10.1186/s12905-024-03234-5 (PMC11229200; doi:10.1186/s12905-024-03234-5)
Supplement: Supplementary file 7 — Supplementary Material 7 [file 12905_2024_3234_MOESM7_ESM.xls]

## Sheet: Sheet1
Cohort	Traits	Sample size	Ncases	Ncontrols	Consortium	PMID	Population	Identifiers	Url
Discovery(exposure)	Bipolar disorder	74194	20129	54065	Psychiatric Genomics Consortium	29906448	EUR	NA	https://s3-eu-west-1.amazonaws.com/pfigshare-u-files/28169349/BDvsCONT.sumstats.gz
	Schizophrenia	87491	33426	54065	Psychiatric Genomics Consortium	29906449	EUR	NA	https://s3-eu-west-1.amazonaws.com/pfigshare-u-files/28169361/sczvscontsumstat.gz
	Autism spectrum disorder	55420	22916	32504	FinnGen	32747698	EUR	GCST010514	http://ftp.ebi.ac.uk/pub/databases/gwas/summary_statistics/GCST010001-GCST011000/GCST010514/ASD_SPARK_EUR_iPSYCH_PGC.tsv
	Parkinson disease	163207	3367	159840	FinnGen	36653562	EUR	G6_PARKINSON	https://storage.googleapis.com/finngen-public-data-r8/summary_stats/finngen_R8_G6_PARKINSON.gz
	Anxiety	290361	35385	254976	FinnGen	36653562	EUR	KRA_PSY_ANXIETY_EXMORE	https://storage.googleapis.com/finngen-public-data-r8/summary_stats/finngen_R8_KRA_PSY_ANXIETY_EXMORE.gz
	Alzheimer's disease	342499	10839	331660	FinnGen	36653562	EUR	G6_AD_WIDE	https://storage.googleapis.com/finngen-public-data-r8/summary_stats/finngen_R8_G6_AD_WIDE.gz
	Mood disorders	342499	42613	299886	FinnGen	36653562	EUR	F5_MOOD	https://storage.googleapis.com/finngen-public-data-r8/summary_stats/finngen_R8_F5_MOOD.gz
	Depression	338111	38225	299886	FinnGen	36653562	EUR	F5_DEPRESSIO	https://storage.googleapis.com/finngen-public-data-r8/summary_stats/finngen_R8_F5_DEPRESSIO.gz
	Alcohol dependence	329938	9086	320852	FinnGen	36653562	EUR	F5_ALCOHOL_DEPENDENCE	https://storage.googleapis.com/finngen-public-data-r8/summary_stats/finngen_R8_F5_ALCOHOL_DEPENDENCE.gz
Discovery(outcome)	Cervical cancer	416913	6563	410350	UK Biobank	32887889	European	GCST90011816	http://ftp.ebi.ac.uk/pub/databases/gwas/summary_statistics/GCST90011001-GCST90012000/GCST90011816/GCST90011816_buildGRCh37.tsv.gz
Replication(exposure)	Depression	459481	121380	338101	23andMe and the Psychiatric Genomics Consortium	27479909	European	GCST006041	access significant SNPs information from origin article
Replication(outcome)	Cervical cancer	462933	1889	461044	UK Biobank	IEU-UKB	European	ukb-b-8777	https://gwas.mrcieu.ac.uk/files/ukb-b-8777/ukb-b-8777.vcf.gz
